# Supplementary material for: Cytonuclear Epistasis Controls the Density of Symbiont Wolbachia pipientis in Nongonadal Tissues of Mosquito Culex quinquefasciatus
Source: G3 (Bethesda). 2017 Jun 9;7(8):2627–35. doi: 10.1534/g3.117.043422 (PMC5555468; doi:10.1534/g3.117.043422)
Supplement: Supplementary file 2 [file 2627FileS2.xlsx]

## Sheet: RAD_Summary
Individual	Relative Wolbachia Levels	Number of Filtered Reads	Number of Aligned Reads	Percentage of Reads Aligned to Cx. quinquefasciatus	Number of Unique Stacks	Number of Polymorphic Stacks
214_1	0	1683096	1425593	84.7006	22998	3837
214_2	0.00107356	1649507	1436707	87.0992	23642	4437
214_3	0.00409311	1567029	1336035	85.2591	23625	4603
214_4	0.000272879	1665942	1443038	86.6199	23992	4226
214_5	0.000145418	1582960	1282681	81.0305	25886	5015
214_6	0.00503417	1752985	1525643	87.0311	22291	2717
214_7	0.782225	1695760	1432088	84.4511	22617	2815
214_8	0	1101084	935681	84.9782	20217	3485
214_9	0.146697	1665794	1410591	84.6798	22799	3627
214_10	0.00215579	988765	802815	81.1937	17736	3389
214_11	0.394722	1013078	810825	80.0358	17811	3329
214_12	9.9e-05	1300700	1056310	81.2109	20024	2887
214_13	0.000328001	1339343	1143527	85.3797	20377	2965
214_14	0	1375919	1198897	87.1343	20934	3382
214_15	0.000101048	1363273	1176412	86.2932	20004	3369
214_16	0	1194801	1034990	86.6245	20498	3625
214_17	0.0293081	1405458	1151415	81.9245	20777	3767
214_18	8.91e-05	928346	760995	81.9732	17581	3476
214_19	0.128804	1058288	892811	84.3637	19653	3215
214_20	0.00991939	1057214	884134	83.6287	18784	2943
214_21	0.000116637	1090185	885539	81.2283	17812	3448
214_22	0.00122324	976972	790835	80.9476	16729	2936
214_23	0	1408333	1181045	83.8612	20012	3157
214_24	0.000106428	1349829	1112774	82.4381	20786	3503
214_25	0	1251817	1034657	82.6524	19277	3343
214_26	0.000185513	1670708	1455817	87.1377	23990	3718
214_27	0.00298577	1313226	1109520	84.4881	20832	3500
214_28	0.0148942	926975	760387	82.0289	17521	3536
214_29	0.0200237	1493950	1273808	85.2644	22757	3393
214_30	0.000107401	1049492	870029	82.9	16962	2701
214_31	0.000374323	993376	807591	81.2976	18032	3233
214_32	8.52e-05	1119232	936990	83.7172	19777	3277
214_33	0.00489566	1436621	1177970	81.9959	21740	3721
214_34	0.179136	1166439	915360	78.4747	19653	3638
214_35	0.0360287	1429171	1208453	84.5562	21272	3877
214_36	0	2038375	1752094	85.9554	25890	4414
214_37	0.000371812	1741616	805812	46.2681	16978	2286
214_38	0	1752539	1477224	84.2905	24185	3562
214_39	1.28e-05	1691399	1416450	83.7443	24812	4293
214_40	0	1935616	1651518	85.3226	25523	3626
221_1	0.00635797	1206094	996863	82.6522	20102	3686
221_2	0	1720518	1453471	84.4787	23368	3578
221_3	0	1311600	1080318	82.3664	22070	3439
221_4	0	1241963	1036344	83.444	22046	3391
221_5	0.316292	1342701	1088034	81.0332	19300	2661
221_6	1.21e-05	1074982	890677	82.8551	17177	2702
221_7	0	1451091	1217266	83.8863	19358	3096
221_8	0.00102506	1231043	992923	80.6571	19755	3504
221_9	0	1510373	1274420	84.3778	21286	3687
221_10	0.0197736	1405473	1181713	84.0794	19486	2827
221_11	0.264688	2183328	1850061	84.7358	23101	3052
221_12	0	2008940	1740603	86.6429	23243	3752
221_13	0.0197577	2160442	1837804	85.0661	24136	3522
221_14	0	1906491	1668062	87.4938	21310	2970
221_15	1.54e-05	1399764	1184116	84.594	20129	3269
221_16	0	1347130	1145411	85.026	20667	2691
221_17	2.14e-05	1256960	1016168	80.8433	18595	3060
221_18	1.41e-05	1002322	809412	80.7537	17668	3353
221_19	0.00448047	1166301	965359	82.771	18003	3311
221_20	0.027272	1381550	1200348	86.8842	18580	2658
221_21	0.242333	1864642	1606810	86.1726	21376	3117
221_22	0.0700927	1431304	1208962	84.4658	20618	3196
221_23	1.73e-05	1244575	982051	78.9065	20096	3238
221_24	0	1466980	1231666	83.9593	21100	3493
221_25	0	1496844	1260546	84.2136	21318	4024
221_26	0	1449400	1218266	84.0531	19358	2892
221_27	0	1230898	1045071	84.9031	20117	3318
221_28	0	1126210	921722	81.8428	19699	3313
221_29	0	1316611	1092402	82.9707	18696	3159
221_30	0.00067315	960253	775588	80.7691	16088	2766
221_31	0	1046677	818309	78.1816	18176	3946
221_32	0	1152470	995241	86.3572	16006	2473
221_33	0.00162939	1587278	1295981	81.648	22966	3525
221_34	0	1155566	980304	84.8332	18351	3563
221_35	0	1031957	859705	83.3082	17654	2490
221_36	0.00440405	1859451	1574083	84.6531	23096	2951
221_37	0.00571687	1526995	1288096	84.355	21300	4048
221_38	0.11064	1281980	1092795	85.2427	17935	2649
221_39	0.0711761	1315555	1088045	82.7062	19855	2869
221_40	0	969659	806184	83.141	18741	3014
241_1	0.450308	1085086	938659	86.5055	17885	2967
241_2	0.19968	635160	522776	82.3062	12645	2164
241_3	0.00579902	1146352	963117	84.0158	18484	3583
241_4	0	1445739	1274663	88.1669	19249	2540
241_5	0	1533616	1055975	68.8552	20664	3612
241_6	0.0596312	951911	805387	84.6074	16948	2842
241_7	0.0148588	1681200	1441682	85.7532	23875	3056
241_8	0.000762507	1159727	983101	84.77	18933	3141
241_9	0.0204352	1559480	1340386	85.9508	21474	3065
241_10	0.319119	1394045	1202286	86.2444	19800	2645
241_11	0.00306791	316363	255876	80.8805	8786	1263
P_Female	NA	1482813	1150085	77.561	19503	3873
P_Male	NA	2395028	1869337	78.0507	22711	2917

## Sheet: Linkage_Map
LG_cM position (bin marker position)	RAD Locus ID	scaffold	bp position in scaffold	Concensus sequence based on combined reads from all F2 mosquitoes (SNPs for locus can be found in vcf File S3)
1_0	2384	3_120	584553	CTCCCTACCCGGCATGTTACAGGCAAGCCTTATAAATTGCACTGCTTGTCATTGTCGTCGTCGTCGTTGCCGTCGCGTTCTGGCCATATTTGGCCAACTTG
1_0	9181	3_266	550728	CACACCGGCTACTTCCTGATCCAGGTGTACGTTCCGTGCATTCTGATTGTGGTTCTGTCGTGGGTTTCCTTCTGGATTCATCGGGAGGCTACGAGCGATCG
1_9.6	12544	3_417	340189	AACTGGCCGACGTAGTTTTCGTACGCGTTGCCGATATCCTGGAGGAGCGTTTGGTGGGTGGCGAGATGCTGCTCGAAGGATTTGAGCTGCTCGTCGCGTTC
1_10.3	12539	3_417	229795	GAAATTTACGAGGGAAAACGAGCTTCCGTCGAGAGACCGCGCACCCAGGAAGCGACAAACACTAAATATCTAATTTTGGAGGAGGATGTTTTGCTACGAAA
1_10.3	12545	3_417	340390	CGGTAGAAGCGCTCCTGCCACTCTTCCAGCTTGCGGACGGTGTTGAAGACGTGGTCAAGGGTGCTGGTGATGGACTGGGAGCTGTCGTCGAGGAAGATTCC
1_10.3	1659	3_1133	45696	GTACTTGCAGCAGTAGTAGTGTGCAGTGGTGCACAATGGTGCAAAACTTGGCACTGCCAAGTTCGTACAGAGACAATCACAATTACGAGGACGTCGTCGAC
1_10.3	1899	3_1162	90871	TACTTCTTGGAGCTGGAACTGTGGTGACCTCCGGTGGTGCTACCTCCGTTGGCCGTGGTCGTCATCCGGTAGGGACTTCCCGCCGACGGGTGGTTCACCTT
1_11.5	11029	3_340	131622	TGGTGCACCCACTTGAGGGCGGCGATCTTGGTGGGGACGGAGCTGTGGATGAGATATTGACGGAGCACTTCCATCACCGAGTCCAGCTCCATGGCGTTGAG
1_11.5	11033	3_340	260558	AGGACACACTAGAATTTCCATCTTCCAGATTACAACACACACTCACTCACTCTTTCAGACCACGTGAGATTGCATGCATGATAATAAAACGTTTTATCGCA
1_12.6	2389	3_120	616894	GCGATCATCGGGATGAGGATCCCGGCTAGGACGGTGAATACGTCGGTTTGGATCGAAGCGTACTCCAAAAAGTCCCGGATATTGACGGCCACGAAGAGGAA
1_12.6	9179	3_266	513064	CAGTGAAAACGCGTTCACACACGGCCTTTTGTTTACGTTTTCGAAAATGTGACAAGAGACGGGCTGCTTGCGAGAAGGGGAAAACAGCGTGGAAGATTTTC
1_12.6	14128	3_500	206938	GCCCGGCTCGGCTGGGACATTAGGTCATAGTAGTAACGAAGGATTTTGGACATTTTGAAGAGCTGGTTCCGATCTGATAACTGAAGTTCAACCTGGGTTGT
1_12.6	14129	3_500	208122	GCGCGGGACGGCTGGGACAGCAGGTCGTAGTAGTACTTTAGTGCTCGGGAGGCCATTTTTTGAACTGTTCTGTTTGTGCGAAACGACGGACCGGCTCTGAN
1_14.3	14474	3_52	14537	CCGCCCTCTGCTTTGACAGCTGCGAGTTGCCGCTACTCACCGACAGATGGCCACGCCGGGAATCCACAGGATGGACACGCAAACGAGCAGAATCGCGACCA
1_14.4	14464	3_52	1077232	NNNGTAGTTAGGAACTACAGTTACGACCTGCTTTAAAATGATCAATTTCGCGCCACATTCCCCTCCTTTGGCAACGCCCTCCTCTAACGAACTAGCGCTAA
1_15.2	14496	3_52	838052	TCGAAACAAAAGAGCCAAATCGCATCAGTGTAGTATTGTGTAATATTGTTTTATTTTACGACGACAACGNNNACGCGAGTTGACTGACCGCGAAATGATGC
1_16	14466	3_52	1095017	NNNNNNNGGAAACGAGCGCGGCAAACAAACCAGGTAACACCGATGCCAGAAGAGGGCAGATAAGCTGTAATAGCAATAATTCCGGGGTATCGATTTCGTTT
1_16	14503	3_52	980362	NNNNAAAAATTAACACTGCCAGCGCTAATGCAATCAGATGACAATCTCTGGGAAAAAGGTGGAACGGCGACTCTTAACGTCACTAAATTGATGCCAACNNN
1_16	3213	3_1315	85639	ACCTCTGTGATGGTCCCTGCTACGATTTGAAGCTACGAGGACATTGATCTGACCCACCGTTTAGAGCGTCAAGTAGTTTGTAGACTCATATCTACAAACTA
1_17.6	17242	3_744	87805	TTCCTCGGAGGTGTACTTTATGTGTAAACCGACTAATTTCGTGAAGGCTGCTCAAGCTGTGTCAAACGAGGAGTGAAGTAATCCAGAACGTTCTTAGGGAT
1_23	11989	3_38	44669	CAGTTGTGCAATTCCATTGAATGAGGACTCTCCATGGGGCTTCGGCAGAAACTAACTAGACAGGTATGCTTTTTTCTGTTGAATATTCAATTGATAAACTN
1_23	17307	3_752	114971	NNNGCGGTGGCCTTGATGTAGGCTGAAATTGGAATCGTATTCAGTACAAGACCACATCTACACGCTAAATTGCTTCCGATACTCACTGACATCGCGGCTCG
1_23.6	5700	3_1781	11687	CTAGTCGAGTCGTTGAAATTCGCTGCGTCGTGGAGACTTGTAAACTGGTGGAGAATAATCAGCTCTTGAAGACTAATAAAGTCATCGAGACTTTCAATTTG
1_23.6	6001	3_1845	25014	CAGATACAGTGGTTTCCAATGCGTTGCATTGCTTCTCGGAGGACTTTTAGTAATGTGTTTCACGCTTGTTTTGCCACTTGGAATTTATCGTGTTTGTATTT
1_24.8	2879	3_127	191174	GTCAGCGCCGTACAATTTTAATTGATGGCCTGCTTTACTGGTGCATAATCATTTGGCGAAGGCACATTTCACGGTCATCTGTTGACATTTTATGGGCGATG
1_24.8	2880	3_127	200641	TCGCCTCTCAACTCAAAGGGGAATGGAGAGGGGGGACATATTTGCGATGTCTACTTAATGATATGTGAATTATTTACGAAACACTTTCTGGTAAGAGTTGN
1_24.8	2884	3_127	247587	NNNNNNCGGAGTCTGTTCAGAAAAGCTATGTTCGGGGCTTAGAACGAGAGTCTCGTCCTCAGTTATTGATGGCATAAACTGGAGANNTCTTCCAGATCTGA
1_24.8	2887	3_127	289230	AGAGCAGACCACCAGTACTGTTCGCAATTCCCTGTCGTAAACTGTTGCTGTACCGGCCAGAGCGGTCCATCGCCAATGCGCTGGTAGAATCCAACGGTAAA
1_24.8	2895	3_127	460384	AGTGTGTAGAATGAAAAGTCTAACGAAAATTGCCTTTTCGCTAGTGTTGTAGCAGGCACACACAATTTGGTTGATTGTGAGCTTGTGTTGAAATCTCAACN
1_24.8	2896	3_127	472945	GTGCGCGCCTTTCGGGACTCGTACATGATCTACGCGGTGCTGGTGATCGGGACGGTTGGCGCGATCTGTATGGCGTTCTTGTACGAGAAAACGGCCTTTGT
1_24.8	15316	3_592	177073	AGTGCACCCGAATACTATTTTGGGCACAGCTACCTCAATGTGTATTTAAAAGAGTCGAACCGGGAGATACGGTTTGTTATCAATTGATAATGCTGAAACAG
1_24.8	15317	3_592	221371	GCTAGCAGCACAGCAATATCTGTGATTGATGACCCTCCGAGTTGAATGAGGGGATTGTTCATGGCAGCTGAACTCGCGCGGTGGTCTTGGTGATTTGTGAG
1_24.8	16941	3_717	89852	CCGAACGAGACCGAGCGGGCTGAGATTGAGGAGATGATGGCCAAGAAGCAGCGGAGGAACCGGGTTACTGAGGATAAGCCGATTGAGGAGAAGTCTGTGCT
1_24.8	2643	3_1246	58086	CCGAGACTTTGGTCCCGGTGGGCGTCCTGGAGGGCTTTGAAGAAGCGCGTCACGACACCGTGCGCCCGGACGTGCATCCGGAAGGCCGGCGTCATGCACTT
1_25.4	3283	3_1329	77945	CAGGTGAGGGTGAGTGATGGCATTTCGTACCTCCGACAGAATATCTCCGGAGATTGATTAGCTGTCGTATGGTTTTGAACCGCCGAGGTNNGTTGATGATG
1_25.4	5626	3_1760	35125	TGGCACTGTGCCAGCAGTACCGGTGCTGCAATTACAGGTATAATGCCTCTCAGCTGCTGCTGCTGGCTGGGAATCAGGTGTGCCGTGTCATCAAACCAGAT
1_25.4	9022	3_2602	16834	GCGCGCGAGTGCGTCGACAGCAGATCGTAGAAGAATTTCACCGGTCGTGGCATTTTTTGTTGATCGAAGTGTGCGTGTGCGAATTTCTGCGAGTTACTTNN
1_27.6	7551	3_214	647115	TCAGGTCGCTCTTGAAAAAAGAAGCAGGAAAAAAAACCATTTTCCAATTTCCCCAGTGTGTGATAATTTTCCGCACCACTACTTGATATTCCGAGCCGGTA
1_27.6	17612	3_788	11589	GAGCTGTACGCGAAGAGGATGTCGCTGGCGCGACAGTCGAAGAAGTTGGCCACGTGGGCGATGCAGATCGAGTGGGACAGGGAGACGGCTTTGGAGCGACC
1_27.6	18984	3_933	135563	CCTGCCCGTACGAGGATTTCCCCCTCTTGGTCGATGTCCAGCGGGTTCCCCGCGTCGTCCACGATCTTCAGCTCGTAGTTGGGCTTGACGAAGCCGCTGGA
1_27.6	18986	3_933	136296	GGTTCATGCACGTGGATGATCTGCTGGTTCCAACTGGGGTCGAGGAGGAGTTTGTGTAAGTTCTTTTTTTCGATTCTTTTGGATACAGATAAAGCTTCTTT
1_30.5	12405	3_409	128407	AACAGTATCTACCTATCTACAATTTCTAAGAGGTAGATGCTTTTCCCCTATCACCCCCTAGTCTGTAGTTTCGATTTTCCGTTCACCTTTTTTCCATTTTT
1_30.5	12406	3_409	155545	AGGACGACAAGAACTTTGACGAGCTGAACAGCTTGCTGGGCAACAGCAAGGGGTTCGACTTTCTCAACAATTGGTAAGAGGTGTGTGTGTTTTTCCCCCNN
1_30.5	12416	3_409	72746	TTCCGCTGACTTGTTGTTCAGCACCCACGTTCTAGTTCAGCAATTTCTTCACCACATAAAAGCACTAAACTTAGTTTGGTAATTGGGCAGCTTCCGAGAGN
1_30.5	18899	3_921	106440	GCCGGGTCGAGGGAAGGTTTTGGCTTGGGGGCGTGCGACCGGAGCGATTCCTTCTTGCTCGGGGTGGTCGGTTCTCGCTTCTCGGGGGAGCTGTTGGCTGA
1_30.5	18901	3_921	29706	CGGAGTCCTTCCTTGATGCAGCACTCGAGGTACTTCATGTCGTTGAGTTCCTTCATGGTGGGGAAGCGGTCGCGATCGCCGCCCATGATCTGGTCAATCTC
1_31.9	10209	3_302	364710	GGGATCAGGACGGTTTGGTTAGCGGAGACTACGTCGTGCGGGAAGCAGCCGAGTTCTTTGGTGGAGATCAGGATGATTAGGAGGGTAAAGGTTAGGGCGCA
1_33.2	18880	3_91	816789	NACTCCTGGGTGGCGCACGTACCAAAGAAGAACACCCAGAACTTGTCGTTATTTTTTAGCGAATAAAAATACTCGTCAATGGCGGAAAATTGAATTACCCA
1_33.2	11065	3_342	292542	GTCCCCACGTGGGTTGCATGCAAAGCATGCTCCACCTCTTAAAGTCTCGCAATGGTTACCTTTGATTTGACAGCCAAGGGAGAGGGAGGAGGGTGGTTCCG
1_33.9	18865	3_91	442220	CCATTCCCGGCTGGGACCCGTTCGAGCCGACCTGGTTGATCAGCCGCTTCTGCGAACGCAACTTCTCCTCGCGGCGCCATTTTGCGCGCCTGTTCGAGAAC
1_33.9	18869	3_91	557344	GGTAGGAATGTGGTTCATAAGCGTATGTCAAGTTACTGATTTATGTTCGCTGAAGCAGGAAGGAATGTCTCATTGCGACGGCAGGTCTTTTGTAATAGATG
1_33.9	7426	3_210	585745	TGTCACGCGGCGAAGGGATTTCCCTGCATCCTTTGCGCTGGTGGGTCCATTGAGAAACGGAAAATTTGAGAGCCAAGAGAGGTTCAGACTGAGAGCAGGAG
1_33.9	7629	3_2172	17467	AGGCCATGTTTCGGGAGGTAGCGAAATCGATGAGTTGTAGGCCGCTCTCGTTCGTCTGCTGGTGGGCGCTCGTCTCCTCTTGACCAGTTTGAGCGTTCAAG
1_34.6	3461	3_1357	45097	CAGTTGAGTTGTGGTTATGTAATTCAGGCAGTTTAGTTATTAAGGTACTGCATTGTAGTAGTAAAGCAGTAACGGCAGATTAATGTTTGAGATAATTTAAG
1_36.7	10228	3_303	254293	CCTGCAATGGGACGGAATTATAAGTTATACCACCTAAAATCAACACTAAATTGAAGAAACTCTTACCTAGCAGAACGAATCCCAAAATGGTGATGAAAACT
1_36.7	10238	3_303	468954	GGGGCGGTGGGTTGCNNNNNATTGCCACTAGTTGCGACGGCAACGTCCCAGCTGGCGCATCNNAGCACTCTCTAATGGTTGCTGTCAGGCCCTCAGGCCGA
1_36.7	12002	3_390	220747	NNGAGGAGAGAGCAACCTTCTTTGTACAAGGTGGGTGTAAGGTCGCCGCTGGAGGCCACCACGTGAAGGTGGGTGGGGAGGAGGTCACATGTTTGTATGCA
1_36.7	1681	3_1138	97277	TGAGTACGCAGCCAGGTGCAGTGCTGATGGCTGTGATATCACAAAAAATTCATTTGACATTTAGCTACTTTATTTCCGCTCAAACCACAAACGGATACACC
1_37.9	8267	3_235	109686	AGGTTGAAGGTGACCTTGACGATGCTGGTGAAGTAGGCTGGAGAGAAGGAAATCGTTAGTATGAGTTTCTTTTGGAATATCGAGTGATCAACTCACCTTGA
1_37.9	12474	3_410	388374	CGCAAAAAATAAAAACGGCAATTTTCCTCCTCACCGCCAAGATCGCCGTGAAGAGAACGCACAGTGCGAGCATAAACATATTACAGGAAAAGTGTGCGGAG
1_37.9	3841	3_1411	34294	TCACCGTCGAGGACATGATCGGATTGCCAATCTCCATCTGTTCCGGAACGGACTGCTGCTGCTGACTGGCGGCGGCCGCTGCGGCAGCCAGGTTTAGCATG
1_39	12699	3_422	87909	GACGTTCCGATTTTCCTACTTCCGGACAGGTACGGGGAGTACCCTGCCGGTTTGACAACGGGAGTTTGCTGTCAAGCAAAGTACATTTAGTACTTGTTATG
1_39	16354	3_666	188903	NAGAACTTACGTGGTCGTTCGAGCGCCTCCACGGCGGGGTTCACGTATGACGATCAATAATAATGCGATATTGTTGGCGGAGTGGGCTGTTGTCGCAAGTT
1_39	2055	3_1180	23577	NTGCTCTTCTCTGGTGGCTTCACTTCTATGATTGAAAAATTGTTTCGCAAGCGCACTTTGACGGAAGTCATTGTCGAAAAGACGGGGGGAGCCACCACACT
1_39	2060	3_1180	67547	GAAAGCTCATTTTTCTTTCCCTTCTGGACAGGCCTGGTGCGACACATTCTCTCCCTCGCTGGAAGGCAGCCAGCCAGCCCTGGGAAAAGAGGTTTTATTCC
1_40.1	1774	3_114	527960	GAACAACCATGATTTAGGAATCGANTTTTTTGTCCAAATTCTTCCGAAAATTCACTGCCTCAAGCAAAGCTTACTGATTTTTTTGCAAATAAACAATGTTN
1_40.1	1781	3_114	612342	AGTGCGGCGGCTGGAACTACTGTCTAAGTGCAGGGTGTTTAGCTACCCACTGATCGCGTTCAGCTAAACTACAATTCTTTTATCAAAATCTAGCCCACAAT
1_40.1	19271	3_972	58803	AGACGTCATTATCGTAAAACGGAGAAAAATCGTCCTCGAAAGCGCGGGGGAAGTAATAAAAATAGAAGTGTACGTTCTTCGTGACTTTAGAGTCGAGTTGG
1_41.8	1971	3_116	848347	TAGTGTCAGTGGAATATCAAAACCCTGATTTCAATTTCTCGTCGGCGTGATGCTCTTCATGGGGGTGACGACTACACGAACGAAATTCATCGTGTGGTGAT
1_41.8	4001	3_143	318852	TGGTTCTACGCCCCAAGTTCTTTGTACGTCGATCAATGCTAAATTCCGCTGAACAATGCACACCGATTTTAAGAGCATGCAGCATTTTTCTGTTGTGTTTT
1_41.8	6450	3_195	208490	NNNCGTTGGAGGAACGCAGGGACGAGGGGGGAATACCTGCGAGACGTGATCCAACAACACAAACCGGTGCTCCAAGTGGACCACAGAGAGAGAGAGGTAGG
1_41.8	6451	3_195	236484	TGGACCGAACCACCTCCCGACGACGAGGTATGACTTCCTGTGGTGACAATTACACCGGCGAGTGAGTGCATCGTGCGGTGGCTTGTGGTGGACAGAGTCCC
1_41.8	6462	3_195	43756	GTTAATACACCCCGTATGGATCGCAGAGTTTTCTCCAGTCATGGAAAAACTGTGAGGTACACATACACACGCTGCATACATACTCACACACACACAGNNNN
1_41.8	12849	3_431	253556	GCGTTGAAGGCGCACGGAGGATGCTGGGAGACGTCGATTTCTCGGGCACCGGACAGCGAGGCCCAGATCATGATCATGACCGTCACGATGACTAGAGTGTA
1_41.8	13050	3_443	323893	GCGCCACTCGACCATCATTATGCGCCCAACGCAAACCCCTCGCCGGACGCCATATTGTTTTAACCCGCAAGCCCCCCCTTCGCCATCATCTCCAACGCGGN
1_41.8	13289	3_456	215705	CGCGCGTGAGACGGGCACGAAAGAAAGAGTAAATAAAAAGAGGCGCAACAAAAAAGAAGAGAATGAAAGAGGTAAACTAAAATGATGAAACAAAAAAAANN
1_41.8	16323	3_660	288853	GCTCATAGAGGGCATGAGTTCATCTCATGTATAGACAAACACACGCTGAAAGTTTCATCCAAATCGGAGCATCTCGATACGACCTGTTACACATTGGTGAA
1_41.8	561	3_1040	106052	GGCGCGTTGAAACCTGAAAAAGGGAGAAACGAGTCACATTGAGTCATTAAGCATGGAATTGCCGGAGGATCAAAGTTGATGAAGATCTGCCTCAACATTGG
1_41.8	735	3_1058	14711	AGACTCTATTAGCTGTATTGCTGCAGTTAGTGATGCACAGTGAAAACCCGCATAGAAAATATCCAAGGTTATTGATGGTAGGCCCGACGTCAACCCTGATT
1_41.8	1054	3_1089	11613	CCCACCAGCTGCACAATCAAAGCCTGAGTGGGTGGAAGTTGTGAATGTTTGGTTGGAATTCACATTGTGAGTGAGTGAGTTAGAAAGTAAGTGAGTGAGNN
1_41.8	3226	3_1318	41987	TCGAGTACATCCGCAGTCTGCAGAAGATGCTCGACGAGAATAGTGAAAACAATCATAGCCAGAAGAGCCTCAGCCAAATGTCTAGCAGCAGTTCCTACTAC
1_41.8	5876	3_1811	26758	GCTCATATTTGGCATGAGTTCATCTCATGTATAGACAAACAAACGCTGAAAGTTTCATCTAAATTGGAGCAACTCGATACGACCTGTAACACATTGGTGAA
1_41.8	7281	3_2086	10350	GGTGTTAAACTAAAAAGTGACCCCGTTCGTTTGACAACAGTTGGTGTCAAACCAACGGGGTTTGAGTGTATCTGGACTGTAAAACTCTAGATATAAAGTTC
1_42.8	3999	3_143	30876	ACCTGAAAGGGAAGAGGTTTGCAAATTTATGTTATTGATGGTTAATTTTGAGCTGTTTTCCTTAAAAACTAAGTACAGTTAACACAACATTCAATAATTAC
1_42.8	10847	3_331	319542	GCGTCGTCGGGGGCACACCGCCAGGGCTAATATTAAACGGCCGTCTCGTGGTCCGCCTCGTCGATCCGGCCGAGGCGCCACGCGTTCGGGTCCGCTGCTAA
1_43.3	3993	3_143	143277	TTCATTCGCGCGGAAGAGTAGGCGCTGCTTGGAACTGGAATTCATTCTGCAAATATTTAAATTCACCGCAGCCTTCTTCGACACAAATAACAAAAATATCC
1_43.3	10854	3_331	51193	AACTCCTAGCGCCCCCTGGAGAGGGCTGTGGATCCGGCACGTAAGGATTCCAGCTTCTTCCGACAGGATTTTCCAGAAAAACTCTTCTCCAGTGAGAAAAT
1_43.9	3316	3_132	593327	TGGTGTCAGGAAAGATTCAGAAATATTTTGCAGATCCAGTTGCGTTCCTAGAATTAGGTTGCGTGGTGCAAATTGTGCGTAAGGTGCAATACAAGGATATT
1_43.9	4032	3_143	750156	CGCAACGGACTAGACCTAACAAATTTCAACCGACATCTGCTCGCCCGCTAAAATCCAGAAATATTGTTCCAACGGTTGTGTTATTTGCCAAATCAAACCCT
1_43.9	4033	3_143	750370	CAGAGGTCGACAGGAGGAATGAATTCCTCCTTCCTGACGGGGAGAGGCCAAGATGCGGGAAGTTGAGGATGCCATCAAGAACCTGAAGAGTAACAAAGCAG
1_43.9	4034	3_143	750907	ACGACCAGACTTATCAGCGATTTGGAGATGATATACTTCGTATGTAGGGAGAATTTCTGGGACCTTAACTCTTGTGGAGACAGTCGATCGTCACGCTCGGT
1_46.3	13424	3_463	343641	AGTCGGAGTTGGAGTCAAATTCTGATGAGCCGAAGTCGACTAATTGATTTGTTGTTGGTGTAGGAGTCGGTGGAATTAAGCAATTTTGAAGAGCTGGGGTC
1_46.3	13770	3_482	67121	GGTCATCCTGGCGAGGACAAAGTGTTGGCCCTTGTTTGTGTTAATATTTCTGAAAATTGTCTGATCCTATTTCTTAATTTTCAGCCTCATTAAAATCTTCT
1_46.3	18175	3_845	152526	GAAAGAAGTAGCACCATGAGCGATGCTCTTGTATCGTTCCATGTAGGTGGCAAAGGTTCGAATGAGTCGCATCGTAAGAAGGGTACGGAAGCTAACAAGAG
1_48.6	13973	3_49	1018320	TGTTGTACCGATCGTGTTGAATCTCTGGAACCGGTCGGATCCATTCAGTTTGCATTCGTTGGTCGGTCGGAGTGTTTGGGTTCGGTTTTCGGCGGTGTGGG
1_48.6	15420	3_59	893796	TACTTTTCCACTCGTGCAAAACAATTGCTCCCGATTCATGGTTGGTAGAAAGCGACTTGACATCGAAGGTCCTACCCACTTGTCATTTTTCCGCCCCTTAT
1_49.2	15392	3_59	160320	TGAGAGTAATGGCACCCGGGCAGCGATTAATGTTTAATATAGTTTTGGCTACCACGTTGCTGCTGCCGCTGCCTGAAGTCCAGCACGAATGTAATGAATTT
1_49.2	15397	3_59	331219	CGGTGCACAATGCCAGTTTTGTGCTGTGCACTTCTAGGATGAAATAGTGCACCTCACGATTGGTCTCTAGCTACGGCACCAGTTGGGATGAAGCTCAACCT
1_49.2	7522	3_213	599098	CGCTCAACAGAAGCAGCTTCCTGTATTCAGCATTGTTCGGGTGGAGGACATGGTTGGTGATTCCTTAGGGTGACCTGCCAGGGAAGCACTAACGAAAAGGT
1_50.9	10969	3_33	1058584	CGTGTTTCCATCAGAGAAAACAACCCAGCAGATGTGCCTAACGCAAACATCAGTTGGCGTTTAAAATGGGTCACTGCAAACACGTGACCATTTGTGTGAAC
1_50.9	10975	3_33	1183985	GACGAGCTCTCGTCGGAGTTTGAGAAAACTTCAAAGTTGTTTTCCGCCGAGTTTTCGTCGAACGATTTCATCATATCTTTCTCCGACATGAGTTTGTAGGA
1_50.9	10992	3_33	158634	GATGCCATTTTCCTCAAAGGCGGTGTCTGTATAACTTTGACAAAAAGTCTGTAGGTAGACTGTTTTTTTTACTCATCACTTATTTTTATTAGGACTTCTAN
1_50.9	10994	3_33	206154	GTGTCGTGTAGCGTTGTGATTAGCGGGCTGGACGTGAAGCCGATCCAGGCCGTGTTGAGAATGGCAGCCAGGACGGCCGCCTCGATGACGAGAATGAAGAA
1_50.9	11006	3_33	625035	TGGGCAAAAAAAGAGCGAGCCGCTCAAAAAGCCGGTTCACTGAAAAGAGCGAACGAGCCGTGGCTCACAAAAAAAGTACTGCGGTTCTTTTTATACTCCGG
1_50.9	11015	3_33	742326	CTGTCCGGGAAGGAGGAGGATGAGGATTGTTGGTTGTGGGGGTCGGAAAAGGGACTGTCCAGATACGAGAAGTCGGACTCCACTTCGAGGGGAGTGTTGGA
1_51.2	6295	3_190	501278	CTAGGGCAGGATGAACTAGCTCACGTCTAAGGGATCTTTTCAATATGACGTAACCGTGGGCGTTTTTTCTTATCTTAGAATTTTAGGTTACCAATAAAAAG
1_51.5	6288	3_190	337971	TGCTAGTTGAGCGTTAAATTTTAAATTGAAATTATCGATTTGAAAAATTGAATTCACAGCCGGGGTGCCTCGTGCTGGCAGTAATGAGGTGAGAAAGGTGT
1_51.5	6297	3_190	572293	TCTGGGTTTTTGGCTACTCTCTGCCTGCGGCGGGCTGCAGAACTTCGCCGACGAACATAAACATGGAAGTCGGGAAACCGGTTTGGTGCACCTGATGCATG
1_51.5	16557	3_688	185713	NNNAGCGCTCCCGAACTCCACATCGCCGTGGTACGTTTTTATTCGATTGCGAAAATCTTTCCCTATTATCGTTTGTCGTGAGGTGGGGCCGAGGGAGGCTC
1_51.5	16559	3_688	199096	TGAACGGTGTTTCACCAGGTCGTCCCTTCCAGGATCGGATATCGCATCCCGTCGTGTCAGGATGTGTGGTACAACTGATCTCTCTCTCTGTCTCTNNNNNN
1_52.6	5769	3_179	646720	GTAAGAGGTGGTTTCAAAACAAACTTTCCCATCAGCGGCTCAACTTGTCCTTGTCCCGAACCAGTCAGCCAGCTAATCCCTTCCTTCTGGCATCTGGTGTG
1_52.6	8836	3_253	379583	GCTCGTCTTCCTTCATGGATCCGTGCTCAAGTGGAGTGAGTGCGATCAGGTTGTGCGCAGCTCTCACGATGTAGTTTGTTGTTATTAATAGCCTGAGGCGC
1_53.4	8839	3_253	505228	CGAAGATCTTGGTTGTGTTGTATGTTATAAAAGAGGTTTGCTTCCTTAATGTGAGTGCCATACATTAGGAAGTCGTTGAACTGAATGCATGCAATTGATGG
1_54.3	150	3_100	374486	GAGGGGAGTTCCAGGAGTTCCCTTGGTCGGTAGAAATTAAAAATTAGAATCTAGTTTTGTCTAGGTCAATTTTTAGTTTCAGGGGATCGCACCCAACTACT
1_54.3	166	3_100	45700	AGCCAATCGGGTAGCAATGATCGAAAATAGATGACCTATTTTAAAGGCCCTGACGCGCGCGCGATGGGTACAACACAGTTTATGGCCCTGCTGCCCTTTTT
1_54.3	173	3_100	76814	GCGTGCGCGAGTGGAAGGTCGTGAGGCGAGAGCGGATCAAGAGTGAGCAGCGAATCGCGAGAGAGAGAGCGAGCGCAAGTGGGAAACAGAGAGCGAATCAG
1_54.3	8826	3_253	222784	GACGAGAAAGAGTGGGGAGCAAGTTCAATGAATGGCTAAAAGACAGGTATACCGGAAAGAGATCGATAGATAAGGGGGCAGAAGATACCTCTTTGGCGGAC
1_56.6	14387	3_51	437923	GAAACATTCAAGGCTCTAGATTTCAGGCAGTCGAGGATCAGCGGATCATCAGAGAAATTTACTTATTTGAGACAATAGAAATAGGCAAGAGAAATTGCAAA
1_57.6	14373	3_51	207245	CAAATCAGGGATCATCGCTTTTTTNATATCAAGTTCAAGCGGTGATTTCGTACGCCTTATTGTCACCTAATGACTACAACAATAGGTGATTGCCGCTGGTC
1_57.6	14388	3_51	458882	TGTGTTGGCGTATGGTTTTTACTGGGGTTTTGGTGCAGCGTTAGCCCTCTGGTCATTTTAGCTTTCCCCTTGCCGACAGTGGGGCTTTCACGAAGTACGGT
1_57.6	14402	3_51	641505	GAGAGAGCGGACAAAAGCGGTGCGTCACGCACTTCTTTGCGCGAGGTCAGGATCCGGTGGAGTCGCATCATCCCGAACAACGCACAACCTAAAGCAGAACG
1_58.4	14390	3_51	521454	TCACCAGGAGGAAGGTGGGTGATTACGAAGACATGGGACTAATTAATTGAGGCGGTATTTTGGTAATTGCTTCCAGGGAATTTTGATGGTAGTTTATTGTT
1_59.2	14357	3_51	1013196	GACCGAAGAATCAACGATGTGGTGGAGGTGGTGGTGACGGTCTTCCGGTCAGCTGGCCGCCGTACTGGGTCGACGCTACCCGCGGTTAACGAGGTTGTGGA
1_59.2	14358	3_51	1015449	GCGCTTCGGAAGGCCAACTTTGCCGTGGCCGATCAAATTTGGAGCATTCTGCACTTTTTTNNGTCTACCCTCTCCACCTGATTTAAATACAGCTGACAGGA
1_59.2	14359	3_51	1016632	CTGCGCGCACAATTGACAGTTCGCGAAGCGAACGTAACGCTCACAATGGATGCTGGGTACAGCGCTATCTGCCAGTGCTGAATAACTGTCAGAGTGTACTT
1_59.8	14366	3_51	1244939	GGGCACCTGCTGGTTTGACAGACCGTGTGGCAACAGGTTGGATACACTAAGCATACACATTACTGGGGAGGCAGGGTAGGGCTTCCGAGTGGNNNNNNNNN
1_63.8	4258	3_147	310431	TACCAATCGAGCAAAATCCTTTCTGTACCTCCGTTCGACAGTTCTCGTGCTTCGATTGGTACATTTGGTTTGAGATGGCCGTTTTCTAATAACCTCCAGGT
1_64.8	14910	3_562	198390	TCACAGCTAAAGTCAGACCGATTTCTCAATCCAGCGAGTGTTTTAAGTCCATCGTGCCAGTGAAATTGAATTAGGTCAAATTGAATTTTTGCAGTGTTATC
1_64.8	1487	3_1118	57163	CACTGCGCTGGGTACGTGCTAATATCGCGGCCTTCGGTGGTGATCCGAACAATGTGACGATCTTCGGTGAGAGCGCTGGTGGTGTGATGGTCCACTTTATG
1_65.3	4848	3_159	181382	GGGAAATAACTGTGATTGCGGGACAACTATTTTTGCTGAGAATTTCGCGACGGAAAGAAGCGCAGTGATATTTGGGAGATGAGATATTGCTGAAAACTGTC
1_65.3	4868	3_159	98504	AGACGCGCACCTCCCCCGTGCCATCCTCCAGCGAGACCTTGTTACTGTTATTGCACTGTCCGGCCGCGCCGCCGCCGATGCTATCCGGGCGGTCACCCTGG
1_65.3	13563	3_471	164228	CGTGCTATCTGCAGCAGGAAGAAAAAGCGGCCAAAGAACCGAAAAGCAGCAGTTCGCCGTCGAAGAAGAAGAGGAAACGCAAGGCTTCGGACCATTCGGGC
1_65.3	15306	3_590	66428	TCGGTGGTGCTACGCCACCGACTGCCCCAGCCAGCTATTTTGACGTTAGTGAGAGAGTGAGCAATGGAGAGTTGTTTGCACGAACCCCTTCGGGATTCTTT
1_65.3	17942	3_819	170109	CTCAAACTCGAAAATTAATTAACCTAATTCTTCCGCTGCTGCTGCTGCTGCTCTCGGAAAACTCTGACTCTGGGCCAAAAACCAAGGCCAGATTCAAAAGT
1_65.3	1486	3_1118	55339	TGTACGATCCACGGAAACTGGTGCCGGAAGGAGTGGTTGTGGTGACGTTCAACTACAGACTGGGAGCGTTGGGATTTCTGAGCACTGGAGATCAGTATGCG
1_65.3	1491	3_1118	78734	GCCCGCTTGGCGAACTGCTGGCCGCACGTCTTGCACGTGAATCCGCCCGTTTCCGGCTCCGGTTCGCTTTCGTGCAGGGCTCGCATGTGCTCAAACAGAGC
1_66.2	11952	3_388	266510	TGTGCACGGTACGGTACATTTCTTCGCCACTCGTAGACGTCAAACGGGGCATTTAATACAAACAGCAGCGGCGCGGCCTGCTTGGTAGTGGCCGGCCTGCT
1_67	11956	3_388	45590	GTGTTGAAGATGGCGCACTCCTTGTCGCACCAGCGCAGCAACATCTGGGACACCGTTACGAGACCGTTTTCCTGCAATACGACACCTCTTTAGGTTAGGAT
1_67.6	11462	3_363	312615	NNNCTCTTCGGAATCCCGTGGAGCTTCACGTTCAGCTGGATCAATGCAGTCGGTCATGCGGACATCTTCTGGAACTGCGTCGCAATCGGCCGGAGGTATGA
1_67.6	18902	3_922	16382	GATGCATGGCTGGGTGGGTTCAACAAATTCCCAGTCGATAACGGAGCCTGTGGGGAACAGGGGCGAACCCCACACGTAATTTACGCTTACTGCGTCACGGC
1_70.5	15901	3_62	142170	GAGTGATCGGGAACAATTTGGAGGGATAACCCGCTGATTTTGGTGGGCCGCTGACGGCTGAACGGCTTACTGTTTTTGTGGCCGCCGCTCGTCGCCGTTAA
1_70.5	1930	3_116	252294	TGAGCAAGCCAGCACAGCTGGTGCCACCAAGCGCAAGAATGGTTCAATTAATTTCGGACTCTGGCCAAGGAAAATGGCTGCCAGAAATGGCCGGCCACGCG
1_70.5	1936	3_116	337433	ACGCCAAAAGTTGTGTCTGGTTTATTGCTCCGAGGGTCATAAAGGGCCGTTAATGGTTTTGATTTTTGCCGCTCTGTTGATCAGTGGCACTTTACGGCCAT
1_70.5	1953	3_116	572221	CCGTTCCACTGCTTCACAATACCGTCGTAGCCGGCCGTGTACAGCAGGTCCTCTCCCGCTCCCAGGATGCAGTTGATGATCATGTCGTGGGCTTTCTACAG
1_70.5	1960	3_116	690035	CCTGCTATAAACTGTTAAACTTGATTGGTTTCTGGATTTTGTTGCAAAAGATTTCGCTTCAAGTAGACGACAATACGAGATGAAAGAGTGTTTATCAAAGT
1_70.5	6327	3_191	328942	TCTGTGGGACACGCGTGCGTCTCGTGTGGACACCGAATCACGAATGACTGTCCCGGACTGACTGACTGGCTGGCTGGCTACGGTGCCCGCTACATCAGGCG
1_70.5	8363	3_239	163042	CGCGCGAGGTTGTGTCCTAACCGGAATGCTGGTGACCATGGTGGTCCCGTTGGAATCGTTGCAATTTTGTTTGTTGATATGATAATTTTCACTTGGGAAGC
1_71.6	17771	3_7	1453256	CACGCCAACAGCTATGGGACGGCAAAGAAGCGCGACTTGCGGGCATATCGTGATGAAGAAGAGGGCGAGGCTGAAGGTAGCGGTGATGAGCCAAGCGAACT
1_71.6	17772	3_7	1558908	CGCCAACGGAGGAACGGGCGCAACTTCCGCGGGCGCATTCGACTCCGCTTTCCTTTTCTTTGCCTTTTTCGCCGGTGGAGCCGCCACCGCAACCTCCTTCA
1_71.6	17774	3_7	1637437	CCATGCGGATCGTGACCCCGGAGTAACTGGTTTAACCCCCGAGGAACGGGGAAGGATGGTGGGCCAGATTTAATCGCTGATGGTCAGCGGTGGCGTCAACG
1_71.6	4569	3_152	87519	GAACCTGAAGGCATTTTCTGATAAACGTTAACGACTTTCTTTAAATTGGTCCCTGTTTGNNNNAAGCTTTGTCCTAGGTGTAGGAACTCTTTTGATCTTTG
1_71.6	10486	3_316	246167	CCACGGGGCAGCCGGATGTTGGACACCTGGTGGTAGTTGATCTGGTCCTGAATCGAGTTCATCAGCAGCTCGTTGATGCTGCTGTCCTCCGTCGAGAGGGC
1_71.6	10490	3_316	256266	TGCAACTTTTGCAGCACCTCCTTTACGGGCGGCTGGTTGGCATCGTCGGACGAGTCGAGTACCGTTAGCAGGTTGACCTGGGACAAACACAAACGACAGTA
1_71.6	10496	3_316	389450	TCCCCAAATGTATGACTAACGCGCAAATACGTTTAGCCCCCGGTTGGTCGACATTGAAGGTGGCCGTCGTCGTTTGACCGACATTAGGCCGCCGACNNNNN
1_72.4	17769	3_7	1317123	ACTACCATGGTTGCAACGGGAATAGAAGCTGTCAAATGGTGACAACTGTCACTAGGCACTCGCTCCATTGATTATCGAGCGCCGCGCCAGCTGTCACTTTG
1_72.4	4562	3_152	589951	TTGCGTGCAGACGCATCACACACACACTCATACTTGCTTATGGTTATTTAGCGCTGAAGGAGTGACGATTAGTCAAGTGAGAGAGCATGCCACTGTCNNNN
1_73.4	17811	3_7	955702	GGGGCGGTTCGGTAACAGCGCCGAGACGCGCGACGGCGAAGACAAACATCACACATTCGGCTGGCTGACTGGGTGGAAATTGGATGTTCAGCGGACCGAGC
1_73.4	15648	3_60	608513	AACTTGGAGTAGAGTCTGTCGGAGGACTTGACGTGTCAGATGGGGCTGGTGATGAACTTGGCCCCTGAGTTGTAGGTGTAGGATCAGACACCGCTGAAGGC
1_75.8	15660	3_60	819352	CGCTGCCAGAGTTGAACGAAACGATGGCAGCCAAGATGGCGGTGACAGCGACGGTAGACACATCATAGCAAGCTTGGGTTTGACAAACAAAACAAAATCAG
1_75.8	10519	3_318	463309	TGATGCCATGGTTGGAATTTGTAAATTAATACTAAGCTAAGGGGAGATTGAAACTTAATGGATCCCATTTAATTGAGGCGAGGTGATAAATGACCCTTGTC
1_75.8	13027	3_442	195945	CACGTCACGAGCCAAAGCCGTCGTCGCGTCAGGTCTATTTATTCCGCTCGGCGCTTAGCTAAGCTAATCTGGCTGTGTTAAGGTAGTATACTTAGTGTGAC
1_75.8	13029	3_442	227721	ACACACAAGACTTGGTCTCGGTCTGAGGCGTAGTTTGGAGCTCTGAAAGGAATTGTTGCTAGTTTTAAACAGTGCAAGGAAGCGAAAGTGTGTGAAGCATT
1_75.8	13032	3_442	248040	TACCTCGCCGGTTGGTGTGTCACTACACCACCTGGTCTCAAGGTAGGGCCGGCGATGCGTCTTACCGGATTGAGGACGTCCCGGGGGATCTTTGTACGCAT
1_75.8	13034	3_442	256808	CCACCGAAAAAGCAAAAGTGGCCGTCCACCATGACCAAGACGGCCGCCGGTAACGGCAGCAGTGCAAATGTCAATCCTATCTACCTTGAGGCACACGTTGT
1_75.8	13035	3_442	275978	TCGGATCAGTCGCATATTTTGGTCAATGTTAGAACACTTATTAGAAGCTCATTTTAAAGTGATGAAGTAGAAAATGCAAAAATAACTGAATGTTGGAAACC
1_75.8	1	3_1000	105192	GGGAAGGGGTTTGATGTTGATGAAGTTAGGCTAAAAGAAGGTTCATTACAGCTCTGCCGGGATGGGTTTGTGGTATCCGGAGATTGTAAACCGGGTGACTT
1_76.3	15143	3_57	287275	CATGGCTTATGACGACCCGGCGGCAGCATCCTGTACAACATCCANNNNNNNNNNNNNNNNNNNCGAAAAGCGTCCCCGTACTGCGCATGACCTGTTCCCGT
1_76.3	15153	3_57	649549	TGACCCGCGGCTGAACCACGCGACCAATTCTGGTTCTGGAACTGTGTTCACATGATTTATGGTAATATCAATAGCTGCTAAAAAGTAGTTACTCGAAAAAT
1_76.3	637	3_104	28241	TGGACGAGGACAACGGGGTGGAGGAGTATCTGGAGTATGAGGAGGTTATCTGGAAGGATGACGAGAAAGATCACCATGAGGAGCTGATTTTTGAGCTGAAG
1_76.3	648	3_104	464056	AGCACACACACTCACACAGACCTTTTCAGGTGTTGGTGTAGATTGATTTATGGCATTGCGGAGGAACGACGGTGAATTTATCGTAAATAATGTAATGTTAT
1_76.3	649	3_104	494783	GGCGCGAGGCGGACATAACGGAAAAGCCAGATGATTGCACTAACACTGCTCGGGGAATCGCCGTAAGGCAAACAAAAGCTGAGCAAAATGTGTGTGTTTTT
1_76.3	656	3_104	587837	AGGAGTGTAAGTGTTTGTGTTTTTGTGTCGTTTGTGTGCTATGGCCAGATCGATCGACGACGAGGTAAGTTTTTGAAATCCACTTCATTTAAACTTTTGTA
1_76.5	15640	3_60	468015	GCGTCGTGGATGGAGCGTTCCATTTCGTCGCAGTAAAAGTCGTTGGGGCCACGCAGGATGATCGACGCAGCCGTACGTGCCTTTGGTCCACGGATAAGGAT
1_76.7	4424	3_14	70411	TGTACGTACGGTGAATGAGAAATATGGTGGTGAAATTTATAGCTAATGGCAAAGTGGGTTTCGGGATGCCATANNNNNAAGGATTTTCAATATAAAATGGC
1_76.7	654	3_104	542407	GTCGTGATCACAGTGACAGTGAGCTGATAAAATTGATGATCTTCCGGGGGGAAATCAATCGGAATTTGCGGTTGTAAAAAGTGTCGCAAAATTAGATTGCT
1_76.7	8785	3_252	113318	AGAGAAAGTCCTACAGACCAACTATCAACACACGCTGCTGTCGGCCGCTGAAGCAGTCGAACAGACTCCAAAACATACCAACATCTGCGGAAGTCCACATC
1_77.2	14439	3_526	235985	GTTCCGGTTGGGATTCCGAACTCGGTGCTGGCTTTCTGGACCGAGGTTTGTCCACTGCGGATCGCTTCGAGGGCACGGTCCAGATCTTCGGCGGACCAGCT
1_77.7	15160	3_57	937520	CCAGGAGGCTGGAGGTAACGCGGCCAGACAGGCCTATTTTCACTTTCTGTCCAAGCCTGTGTGTACAGCTATACGGTATGGTATACTAAACTAGTACTCNN
1_77.7	8788	3_252	134926	TTGCTTCACTGCGTCAGAGTGCGCCTTTCCGTTGCCATAATGCCGGCTGTCAAAATCAGTGCCCAAAAATGGTGCCCTTTCACCTTAAGTGGGAGTACTCG
1_77.7	8789	3_252	143433	AAGAGGGGGGCCGGCAGGAGTTAAGTGCACCAGAAGGTCAATATAAATTAGACGAATGGAGCTCGAGGGTAATCACCATCAATGTGTGCTAGTGTGGTTNN
1_77.7	8795	3_252	224449	TAGCTAAACAGAAACAGCAACATCAGCGACGACATGATCAGCCAGCCGTGAATAATTTTGTAGCAACGCCGCTTGTACAGCACAATCAACAAAATGGTCAT
1_77.7	12378	3_407	344552	TTAGGGTAGAGAACACACACACACACACACTTGTTCCAAGCTCGAAACAACGAAACTAATAATAAAGTGAATATCGGGAAGTGGGAAATGAGAGAGGCACG
1_77.7	14437	3_526	169883	CCACTGGCGTCCTGAACGAGGTTGACGCCGAAACCATCGACGGTGGACTGTCCAAGGACATCACCACGCTAAAGCGCGCCGAAAAGCGCAAAATCAAGCTG
1_78.3	8372	3_23	1000386	TGAGTCGACCCGGTCATGAAGACGTATTACGATATGTAGGCTAATTTGGATTCCCACCATTTTTCATACTCTTATCAAAGGGAGTCGTTGTGCGGTGGCTG
1_78.3	8381	3_23	143828	TGTAGGAAAAACTCATTTTCCCCCTCACCTGATGATAAGTGGGGAGGAAAATGTGGCTTGTTGCGTCCCACTTNNCGCGCGCGGAAGGCATCGTTCACTAG
1_78.3	8395	3_23	452439	GATGCCTGGGGACAGTGGAGAAAATGCAAGTTTTAATTAGTTGTGATGATATTATGTTTTTTTTCTTCAGAGCAGTTTCGTACCTTTTCAAGCTCAAANNN
1_78.3	8407	3_23	676655	TCCAATCCCAAACCCCCATCTCCTTCTTCGAAACCAGTTTTATGGACGACTTTCGACGATAGCATCGCTTCTTTTTAACTAGCAGCAATATGAGGTACGTT
1_78.3	8408	3_23	72487	ACAGCAGGTTCGGATGGTGAAAAATTATTGGCGTTTTTCTTTCCGGAAAAACCATCCGCTGTACCTCCAGAAGTCTCTTGCTCATCACACTAACATCGGAT
1_78.8	8373	3_23	1033159	TACGGGGACTCAACGGGCAGGTTGTCGTCAATGTAATTGTGATAGCCGATGTAATCCAAATTCGGTGGAGCTGGAAAGCCGATGCAGAGGTTCAAGTCTCC
1_78.8	8417	3_23	872996	GGTGCGTCGGAGTTAATCGCAAACTTCCCCAAACAACACAGGAAACAAACAATTCAAGGCGAAATATGGTAAAAACGTCACTTTGCAAGCCAAGAGAGGAA
1_78.8	8418	3_23	873879	CCACTCGAGAAGGACAACGTCGCACAATACGACCACAAAGCGGCTGCTACTGCTGAAGTGCTGTATTATTTTATTTTTATTTCCCAAGTGTTGCGGTTTGC
1_79.4	8376	3_23	1238272	AGGACTCCAACCTAGACTCGAGCAGCTCCGGGCCGTCTCCCGCCGCCGTTGGGACCACGTAGTACCGATGGACGGACGTCCCGATCGCCGCTATATACATA
1_79.9	379	3_102	182915	GGGAGGTTTGCAGCCGTGGCTTTGGCCTCGGAAAACTGTGGAAAAATGGAAGGCGAGAAAAGTGTGGCTTTTGAGGTTTGCAATGAATTAATTAGAGAACG
1_79.9	15599	3_609	104067	GACGGAGAGAGGGGTAAAGAGTTGAATCATTTCATTCACAACTTTTACTTTCGAAATCGATGCGGGTTGAGGAGGAAGGAGGAGAGAGTGTGATGTATGGG
1_80.5	8006	3_227	525409	GGCAGCACGTTGCTGAACACGTGCTCAATCGGATGAGCGTACACAGCGGCCACGGCCACCGGGGATGTCCACTCGTGGTGCTTCTTGTGGATCAGCCTGTA
1_80.5	14990	3_569	48575	GGTGCGGGGCGATCGTAGATGAGCAGTTCCGGTGAGGACGCGTCCGGGTTGCGAATGTACCTGTGGGAGAGAAGACTGCTAGAAGGGTTCAACGAGTTCAA
1_81.8	5241	3_167	327712	TGGTGGTTCCAACCATTTATGCAGGAAAACGTGTCTCTACTGGAGAGTGGTGGCCTATTGGTTTGGGTATACGAAAAAAAGAACATTCGGTCACAATTATG
1_84.5	17730	3_79	534260	GCGCCAAGCGACGTTCCCGACTGGACCTGCCCATCTCGAAGCCTGCGGAGGCCCCACTCGAGGATAACCTGGCGACGCATCGGGCGGCTCGGATCCGGCGN
1_84.5	6554	3_198	228061	CCGACCAGGCCGAAGATTCCGCTGAAGATGTACATGACGACGGCGATCGCAAAGTAGACGGCCGGCGTCCGCGCCGCCTTGAAGATGTTCTTGCTTTCGTT
1_85	18398	3_86	658382	TGGGTGATTCGTTCAATTCGTTCACAGTTTAGCTTCATGCTTCAAAAAGCTCAAAGTTACACCTGGTAACGGCCATTTCTCGTCGAACCCTTAGAGAGTGA
1_86.9	3108	3_12	748338	TCCAGTGCAGAATATTCTGATTATGGAAATGAAATTGGAGCCAATTCGGGCGGTGAAGTCTACTTGTNNNCTGCTGCTGTACACAATTCCTCGGCGAATTT
1_86.9	3116	3_12	93185	CGCTGCACTCCAACCGTGTGGATTGAAAAACGGAATCACCCCAATGCAAGACCAAAGGGAGATGTACCTTGCGTGAACAGACATTATTCAGAAGTGATTGA
1_92.3	6631	3_19	1345165	ACCTGGTACCAGCGGTACTGCTCCGATTGGGATAGCGAAATGCCCGGGAAGTAGACGAGCTCAAACTGGAAGGAAAAATTTAGAGTGTAGAGAAAGCTNNN
2_0	10766	3_32	1289154	CGCATGTTCTCGAAGTTGATCAGGACCTTCTGGATGAGGTTCTCGAGGGACTTTTTGAGGGTGATGAAGTAGTTGACGGTGGATTTGGGGAACATTGGGAT
2_0	10812	3_32	928535	CCGGAGGAGATAAACGGACCACGAGGATGTGGAACGAGTCGTGCGTGACGACTGCTGGCTGGCTGGCTGCTGGGTCGGATTGATTAGTGAATGGTCAATGG
2_0	908	3_1072	73998	TCAATCGATACGGTCGACTAGCTGCGGCCAAGACCACGTCCCTCCCCCTTGAGGGCAGGCGTGGGCGGCGGCGGGGTCCCAAGAGTGATGCATTACATGTG
2_5.7	10749	3_32	1047770	GAATAGTTGGACCGGCCGGACATTTGACTGGTTGGACGTGGGTTGATCGGTTCGTAGATTGATTCGTACGTTGAGCCTTGGGAGCTGATGCCGTAGAATTG
2_5.7	16166	3_64	421740	TGGGGGAAAGTGTGGGGGTAGACTAAACGGTTGCACAGGGGTAAAACCGGTGTGTGTCATAGATGAGCTCTTCCTTTTAGCTGGGCAGTTTCCGGGTTGAT
2_11.3	3754	3_13	367809	TTCATCTCCTGAATCTGTTCGACAAAAGGCATCACTAGATCTCCGGGATAGTGACTGTTATGACTGATTAAATCAACGCATTTCAATCGTGGTGCAATTAT
2_11.3	16160	3_64	366066	TGCGATCTTGGCTGAATGCAGGTGATTAGTCTTGGCCAAAGAGGTAGGAAATCATAGTGCGTGATGCAGCACATCGTTAAACTGACACTTTTNNNNNNNNN
2_11.3	16161	3_64	370985	GCTGCTGCTCCCCCTTAATCGCATAACCGTCTCAACTTGTTATGGTGCGGAAATGCACATGGGACACATTTGCGGCCTCCTGAACTGTTGTGGTCTCGTTA
2_11.3	5143	3_1656	32956	CGTAACTGGATTGGTCAAGCAAAGTCAAACTCAATAATTTATGAGGTCGGTTCAGCGACTCTCATCCACGAACTCTGTGAGACCTCTCCCACACCGCGTTG
2_13.5	16594	3_68	764518	CTGGGGAGATTGAAGTCTCGATGCACTGAAGAGGAAAGTGAAAACTAGGCCACTGTGTGCGGCGGTTCGTTGGGGATCTGTAACACGGACTGCAGACCGAG
2_13.5	16602	3_68	93587	GAGGATGCTGTCCTTGTAGTCGTTGAAGTTGAGAGTGGCTCCGCCAACGGAGATTAGTTTTTTGGTTTCCATCATGTCTTCGACGTCGTCTTCGTCGCCGT
2_13.5	1856	3_115	119968	TGATGATGTGTCTGATTACGGGACCCGATGACGCGATGAGGTGTGGATGGTGCGGGAGATTTCTTCGTTGGACGTGAGCGTTAAACAATGTAATGTTGTCC
2_13.5	1865	3_115	383238	TGGGACAACGAAGCGGCGGACGCGCCGCTTGTTTGGGAAATCTCGGCAGATTGAAAACGTCCGAAAATGTGTTTACGCCAGGCCGCGTCGAGCCGGCATAA
2_13.5	1874	3_115	52205	ACGGACAGGACAGGATGGGACGAAAAAGGGGGTTCGATATCGTCGTGTTAGAGAATGTACGATTAAACAGAACGATTGGCAGAAGTCTTTTGTGAATGGAG
2_13.5	16853	3_708	139844	GGCATTCAGAAATGTTTAGTCCGCGGCCTCTTTCAAACAGATGAAGAAGCAGAAACTTACACCGTCCGTCCCTTGATCCGTTGGCTAACCTTGTTCAGATC
2_13.5	16854	3_708	142762	GTTGTACCAGCGCGTACGCGCACAAACCGGACCTGAAGCGGCACGAGATGACGGTACACAAGGGAATTCTGCCGTGCCGCTGTAAGTTCTGCGACAAGGGA
2_14.6	9773	3_28	1031360	TGACCGCTCTGGTACTTTCTCAAGTGAACCTGCAACTTTTGGTTCAAGGGGAAAGCCTTCCCACAGGACTGACAAGGGAACTGTTGGCCTATCCGGAGCTC
2_14.6	9799	3_28	276367	TACCTCTGCCTAACATCATAATACTGGTTTTCTGTTTGTTAGTTGTGCGTGTGTTATGTTAATGAGAGGGCGCGCGCGCAATCGGCAGCGGTGCGGTCATC
2_14.6	9807	3_28	358642	TCACCGCCACCTTCGGCAAGACCTTCCGGGCCAGTAACCAGATTCGCTGCCATCGTCGTCGACAAGAGGTCGGCCAATTAAAATCACATTATTAATCCGGC
2_14.6	17886	3_80	664975	AGTCGGGTTCAGCACTGATCCTTGGGGCACGCTGAAGGGAATGTTGTGGACGGAGGAACGCTCGCCGTTGACAGTCACCGTAAACGTCCGGTTTGTCANNN
2_14.6	6398	3_193	465211	TAAGCGTGGTTGCCTCTCACCCAGTCGGCTTGGGTTCGATCCCAGACGGTCCCGGTGGCATTTTTCGAGACGAGATTTGCCTGACCACGCCTTCCATCGGA
2_14.6	11846	3_382	201606	GGCGCACACCACACCTACCGTTTATCCGACGCAAGCCCGTAAAATGCTTATCATTACCGTTTACTTCATCGGAGCACCGCTGGGACCAGAAAAGCCAGAAT
2_14.6	11850	3_382	313278	AGGTCCGCTCGTCCCCGGACGAAGATCGCTCTTATTCGGTACGGTCGGTAATCTGAGAAACATGAAGCTTATGAAGTGTGTGCGCAATTTGAAGAGACNNN
2_14.6	14273	3_510	73150	CGCAGTGCAACTAACAAGTGAGTGAAGTTCATCAGTGGTTTGCAGAAAAGATAACAACAAATGTCAGTAGCTTGAATAACACTGAATGGCGATGTAGTCCG
2_14.6	15210	3_585	188341	AAGTGGAGGAGGTGATGAGTTGGCCGTGTCCTCGCTAGACAAGTACGATGAGTCGTTTTACCAGATCGTTCAGGATAAGCTGTGCTACATGGAGTTGAACT
2_14.6	15216	3_585	283375	CCAAAGACAAACAGATCTCACATGTTTGAGCCCTTGCAGCAAAATGGGAAGCTACAACTCATAATTTGACTTAAATTTGTTCAGCGTGCAATTGCTGTCAA
2_14.6	16642	3_696	217368	GGGTAGTCATTTTCATTTCACGCAGTCTAGCGCGCTGGAGGGGCCCAAAATCTGCCGAAATTTGGTGCAGGGGAAAGGTTCATTGACTCGTTCTAGCGNNN
2_14.6	5183	3_1666	45828	CTTCTTGAACGCTCGAAGATCCCAGAGTTTAAGCGTTTCGTCGGTGCTTCGCGTGGCCAACATCTGCCCTGCGTACGAGAACAGAACCGATGAAATGTCAC
2_15.7	5624	3_175	738571	AAGGTCTAATCAAAATAACACCTTTATGAATCATTACCCAGACAGGTAAGGTAGGGTGTGCAAAATCAGTTATTCTTCTAGACCAAGCGCCCATCGTACTN
2_15.7	12582	3_419	197478	CCGGTCGTTGGCGAAATGTCCACGATGACGGCACGGTCGATCAGTTGAGGCTGAACGGATCAAAACTCTATTGAGTTGACAGTGTCAAATTTAAAACAGCA
2_15.7	17212	3_741	168566	CCGCACGCGCGATGCGGTGTGCTGATTCATGCCTGAACGACTCCAACCAACTCCTCGTAACGTCTTATTTTGTCCATTTCAAATGATGGCGATGACGATCG
2_17.7	15328	3_593	227231	NCGCGCGCACATACAGTGACATTCACATGTAAACGAGGGAGAGAGTGACAAAGTGAAGCATGCGGGATTTTACTGATTTTACGATTTTTCGTGGGGCGGGG
2_23.4	7712	3_219	561606	GCTACTCAATAACTAAATGTAAAAACAAACTAGTATGCGACTGCAATAACAAAATATTTCTCCTCGCAAAATTGAATTCATTCACTTGAGGTAACGGAACA
2_23.4	803	3_1062	9365	GTTAAGCTCCGCTGTCCAATCCCAAAACAGCTGTGTTGATGCTCAACTTCAAAAAATACAGTCATTACACCAACACTTTCAAACCAAGTTACTGCATCTTC
2_24.1	14042	3_4	1235164	AGCACCAAGATGTTGGGATCTTGTGTCGCTTGGAGAACAAACGACGATGTTTACGTTTGGTGGGGTGGACCTAATATCAGTAAACTACACAGCTAAAAAAG
2_24.1	14058	3_4	1440004	AGAGCACTTTCCCACGTGAAAGTTACAAACCCACCCACAACTCGTCATCATCGTTGAGTTTAGAGGACTCGATATTACCAGTTGTCTAGTACCTCAAGGGT
2_24.1	14059	3_4	1473251	TCCGCCACACTGTGACTTTTGCGCCCACCGCCCGCTGGCCACATCCCACAGCTCATCAGCGCGGACCACCCAACCATTTATCACTGGCACAAATGCGACCT
2_24.1	1303	3_10	606567	GAGGGAGGTTGAGTTGGTAGCTGTGACCAACCGGCCATGAAATGTTGCCCGTTCGCGGTTGATTATAGCCAGAGATTCAGAAGTAGAGAGGAAGACGCGCG
2_24.1	14763	3_54	973814	TTCACCACGGAAGCAATCGCGCGTGGAACAACTACATCTCCGTCGTTTCCGGGGCTCAACGGCTTTAATTAATACCGCGTTGGTACAACAAACAGTGCCAC
2_24.1	5167	3_165	581306	CATGCATTAAGGTGTTTTGGTAGTGGCGGTTTCTTGCACTTGGAAGAAGCGCCAGCGTTCTTAAACGCGAGCAATTGTGCTGATTCATCTTCGATTTTAAC
2_32.8	14106	3_4	523884	GCACCCCCTCTCAAAGGTCCAACATTTATAGTTCAAGTCGAATTGTTGCATAGGGTGGTGGCGAAAAGTTTACGCGCCGGTAATCCATGACCGATTGGAGG
2_32.8	14726	3_54	1028335	AGATCATTGGTTTGCAGCACTGTTGTGAAATTAGCCATAATGTATGACGAGAATAGTAGTTCATTGAATGTTTGAATATTCTTTTACTCTGATAATGGGTG
2_32.8	14729	3_54	1103407	AAGCACGTATGTTCCACATGCAGCCGGCTCTGGGTCTGTCTCCAAGTATTCCACTTACGACCAAGCGCAACATGCCAATGTAGCAGGTACTTACGTTCCTA
2_32.8	14748	3_54	546799	TATCGCTTCCGTTCACCTGAAGCCGGCCAAATAAATAGCTGATGTTCCGGATCCTAGACAGCATAATCAAACAATCTTGGAGCGGTAGCAAAAACAAAAAT
2_33.8	1237	3_10	1395089	GTGGTAATGGGTGGAGGTTGGGAAAACTTGCTCTTCCAATCGACTGGTACCGATGGAAAATGGTGTGTGTGTGTTTTTTTTGTGTTTCTCACAAGGAAAAT
2_33.8	14765	3_54	988994	CAGTTTGAAGGTTAGGGTGGTCCACAATGGTGATTGAACTTGAACTATTTTTTTGTCAAACGATTCTGCTTGGATTTGTTTGCCAAACATGTATGAAAATG
2_33.8	7634	3_2176	13028	CTGGCACTCCGCCCTATTTTACCTTTGGGCGAGAGCAAATCTTACTTTTTGTACCGGCAACAAAGTCATCATCTGCTGCCCGACTAATGATTTCTTATTGT
2_34	7898	3_223	465685	GAGTTGCTAGGAAGTTGAGCCCTGGAACGGTGAAATTGATGAGGACGCAAAATCAAATGCGACATACTGCCAATCGGGTGCGCGATGCCGAGCCGTGATTT
2_34.2	1294	3_10	502769	TGCAGCAGTACAAAGGAACAACTTTTGTGGATTGTTTACTCTTGCTTTGGCCCCCAAGGGGACCTCGTTAAGTTGTTTGGATAGAGTTTTTCCGGGTGAAA
2_34.2	14730	3_54	1104551	AGCAGCCGAACGACTTGCACGGATCAGCGCTGGAGGTGTGGGAAATCCTTGTGGCACTACGATTTGCTATAGTAGTTCAGGGTATGGTACGATTNNNNNNN
2_34.2	14759	3_54	854337	GAGAGCGAGCCCCAAAAACATCAACAGAGAAAGGTACCGAAGGAGAGTGAGAGAGAGAGAGGGGGAAAGGAAAGAGCGGGACATACATATAGGGGGNNNNN
2_34.2	14766	3_54	989485	CATCACGAGTGAAAAAGCGTCGAGATTTTCCGGGGCATTCCGGACCCGAGAGGAACGCAGATTTTCACCCCCAAAAGTGCCCGGTTAGTGGGTGTGTGTGT
2_34.2	10925	3_337	135461	GATGCCATTTTCCTCAATGGCCGTGTCTGTATAATCTTGACAAAAAGTCTGTAGGTAGTCTGTTATTTTTATTAGGACCTGTTGGGTGCTGCGATCACGTT
2_34.2	13280	3_455	276859	AGAGGTTAGAGAGCATAAGACCACTCACCCTTCTTCCTCTTCTTCGATGTGTTCTTTTCCCCCTAGTCGGGACTTTGTTTAATTCACAGCAAGAATCTCCG
2_34.2	16898	3_712	129736	CAGGGCCAGAGGAAGTATCGGTTTCACGCAACTGCCATGAACCTTTCAATTAAAGGTCCCCGAAAGACGCAAGGTAATACGTGCTAATCAAGCTCGGATGC
2_34.2	16900	3_712	23035	GAGAGCAACCGGTCTAATCCAAAAATCCCTCTTTATTCGACGACGACGGGCACTCGCTAGAAACGGAAGGAAACTTCAGCATCATCATCGCCACTGGCCCC
2_34.2	5914	3_1820	16566	AGTGTATACGGGTACTGTCGAAAAATATAAAACAAGTGCCCAATGAATGCAAAGAGTGGTGACAATAAAGTTACGACAGTAAATTTACATCGTTGAGCACG
2_34.8	4117	3_145	152028	CACTCGCCCAGCTGGGGTTCCATTTTGGACGCGATCGAGACCTTCTCCAGATTTGCGAGAGCCGCGAAGAACGGCACAACGTCATCCAGCCGATCGTCCAG
2_34.8	4124	3_145	335459	GCATGGCTTCCGAAAGATGTCTTGTCTGTGTGTCACGAGTCGGTTTCGGGGTCGGAACTCTGCGTGGTGATGCAATCACGGTCAAGTGTGCAACCTTGGTG
2_34.8	15366	3_597	194933	CCGGTTGAGGTCTGAACATCCATCGATCCGGCCGTGGTCCTGGTGGCCGTGATGGTCGCCACCGACGAGAGTCCGTTGGCCAATCCGGCGCAGATGGCTAG
2_36.5	17636	3_78	117214	TAGTCGTGTATCGGCGATCGTGTTCCGTTGGTGTTGATGAAGTTTTCTTCCAGTTTCATCACATCGTTGTTGGTGAGCATAAACGAAGGCGAAGGGGCGTT
2_36.5	17638	3_78	126757	NTCGCGCGAAAAACACGTCCTAGTGTACAAGCAGGTGTCGTTGTCCGGAAGATCCGCAATGACGACGGAATGATGCACTAGGACAAGTCCTTCTATTTATA
2_36.5	17646	3_78	388251	AACTTATCGCTAGGCGCACAAACGGCCACCGTCGAAAGACCTCCGACGACTCCGGCCGTGTACCACGCGGCCCTCGTCAGGATCGGCCCACCGATAAAGCA
2_36.5	17649	3_78	542465	GTTAAGTGGCGGTCATTTGTTAATATAAGCCAATCATTGGGATGAACTGATTTAATGAACAAATGAACACGAGTTGTTGTTGTTGTAGCGCGAGAGGTCTT
2_36.5	17650	3_78	543080	GTTAATCACTGAACTGCGGTGGCCGATACGGCAAAGATGCAGTTTAATATGACGAAGGTCTCGGGTTCGAGTCTCGGTATCGACTCTTTTTTTATGGGTGA
2_36.5	17666	3_78	8346	CGTGAACCGCCCAATTCTTATGCTAATCAGGAACAATTTTTTCTGTTTGAAAACCCGCTCGCGGGAAGAGTTCCCATAAAATATCATTTTACGTGTCCAGC
2_36.5	17668	3_78	891345	TCGCGCTTGCATGTGAGGTTAGGCACACGTACAGCATACATGCATACATACATANCGAGTATATCACGTTGATGGTGGTTCGGGGATTTGGATCGATAAAN
2_36.5	13613	3_474	221759	GAGAGGTGGCGTACCGAAATTGAAATCGTACGCGTAGCGGAAGCTATTTGTTTTTTNNNCCTAAAATGTAACCAACATTCCTCTACAATTTGAGAATTTCG
2_37	9826	3_28	746711	CACTGGACGGGGGGAATCCACCGCTGCGGGGGTTGATGACGGTGAACATAACGATCCAGGACGTGAACGATAACCAGCCGATCTTCAACCAGAGTCGGTAC
2_37	12797	3_42	1167149	TCGCGCGCGGGAACACCCTACGGGACTAATTTATGTTTAGTTTCGCTTTCGCCACAGCCCCAACAAACAAGTTGCGAATTTGTCCAACTGTCAGCTGAGGG
2_37	12825	3_42	632053	CAACGGCGAGACCTGTAGATTTCGCGTAGGACGCTAGAAAGACCGTGGAGTTCCCTTGAGGCATCGAATGGGTGCAAATTTGACATTTGCAACAAAAAAGA
2_37	5619	3_175	616457	ACAATCTGTGTGGCCAGGTTCTGTCTTCCGGTCTAGCCTGTATTTGAAGGTAATTTCGTACAATGACGATCATAGATTCTAGTCGATTGCAAATCCCTTTC
2_37	11702	3_376	193996	ACGACCGGCCACGTGATATTCCCGGGGATCCTTCCCAGTGCGCCTTCTTTTTACGACCATGTTTCAACAACGCTCTGACGACTGTCGTTCATTTTCATGGT
2_37	12590	3_419	378734	TCACGCGCTGCTGGTTGACTGCGTGGAGATCCTATTACGTGGCTCATTAGAACGTGTGACCTAGTAAGGTTCGCCGTAAATTAGCACTAGACAGAACATTN
2_37	14270	3_510	231274	GATCAGAGGCAGAGAGTGAGTACGAACGGGAGGTGTACCAAGAAACAAGTTATTCACACTCGACATTGGCCTTGAAACATCATACATACAGTCGGGCTGGC
2_37	16447	3_674	14936	GTGGTGGTTGACAGAATTATGATCTGCTAGACTGGGCCGAGACAGATTTATGCGTTTATCGTTCNTCTGTGTAAGGCTGTGGAGGCTGCGGTGAGCAGGTT
2_37	17005	3_721	85466	GAGGAGGCATAAAGTTCCGTGACGATCCATATGAAATTATTGTGTGAAGAAAAGGCTGCAAAGAGGGAGAGAAGCCTTAATCTCCAAAAAATGGTACTTAA
2_37	9339	3_2728	3604	CACGCTCCCTCCACACCAAAGTAACGCCAGATTCAGTCTAGTAGTCGTCGTCGAGCCGTCGTCCGTTGCTGAACCGCCCTTTTGGAGAGCGCACACGGACA
2_37.6	9569	3_27	1563604	GGAAGAAAGAAAATTTAGGAAAAGTGCGAGATTTGGAAAGAAAAATAAACAACTTACACACAGAGAGCGAAGAGTTGCAAAACTGTTGCACGGAACGCGGC
2_37.6	8457	3_241	273649	CCAATCCAACCCATGCGGCGGCAATTCACCTATTGATGCTGCTGATGATCTCTTGACTACTGTGTATTGAACGACATGAAACGACTCGAGTGCAATAACAA
2_37.6	16128	3_646	36751	ACGACGATGGAACGTCGAGGCCACCGCGTAATCACCGTGTAGCTGAAGCAGAAGCTTCTGCATCGCGTCCTGAAGCACCAACCAACCAACCAGCCTGCAGT
2_37.6	16130	3_646	91790	TAGCCGTCCGTGTCGAAATATCCGACGTCACCCGATTTGAAAAAGTCTTCCTCGTCGAACGCGGCTAGCGTTGCGTCCGCGTTGTACAGATAGCCGAGCAT
2_37.6	18450	3_877	123985	AACGCCGGCAAGTTCGAGGAAAAAANGAAGTTTAGTTTTTTTGTACAAGGCGTAGACATAACAAATCGCAACAAATAGCTCTCTTGCTGGCTGTCTGCCCA
2_37.6	18452	3_877	21616	TTGGGGACACCGATTCCGCGGACATTGAGCTCAAATTTGGGGGAAAACATCACCAGATGTGGAATGGGCAGTGTTCCTTTGAAGGTGGAAACACGTTGGCC
2_37.6	18453	3_877	22712	TAGGTTTTGGGAATATTTCTTGTGATCGTACGATCATTAACTAAACCTTACTTCTAGCACATCCAAGCCCTGTACGGTGTTCGGAATGGTTCGGGTACCTA
2_41.1	18947	3_92	438514	TGGAACAGTACGACCTTCTTCCTGCAGTGATTTTTCACCCCATCTTTATTATGCTGCCGTCCGTCAGGCGTCACCCAGCCCCACCCCTTTGTAAACATACC
2_41.1	7706	3_219	352426	TGATCAACTCTACCGCAACCCGGCAGGAAGATCGACCACGGCGAAGTGAAAAGTGATGTTTGTTGTGTGACGGCTCGGAGAAGTGTTTTGTTGATCGATGA
2_41.1	797	3_1062	1144	GACAGCAGAGCTTGGCCAGTCCGCGATGTGTTAACTTTTAATGTGCAGGCCGCACCGCACCGTTGTGTCATGTTATGTAAGGTGAAATTTTTTCCAACCTN
2_41.6	14733	3_54	1137811	AAGAAACAGGAAAACATTTATTCTGCAGTAACAGTAAGGATGTAACAGCATGTAAATAGATTTGTTTTATAGATTCAATAGTATCATACACACTCGAGCNN
2_41.6	18952	3_92	514393	AAGTCTTTGGCACGGACGCCACCTTGTGGTTCTCAAACGATGGCTCACACCTCGCTATGGCAAGTTTCGATGATACCGAAGTGAAGGAGTTCTCGTATCAC
2_41.6	18954	3_92	582242	GCAAAGGGGTTTAGTGTTAGCAGATTAACGAGGTGTTATACCAGCTTAAACTAGCTGCCTACTAACCACACCGAGAGACCCCAACGAGTGGGTCCTTNNNN
2_41.6	7697	3_219	153526	GATGCTCGAGGAAGTGACTGTCAATTCGGATGGAGGGAGTGCTGGGGCAGGCAGTTTGGTTCCGGTGAAACCGGATTTGGATGGAGCGAACAAGTCGCGAA
2_43.1	8649	3_248	159547	GTTAAGTCATTCATATCCACATGACACATCCATTTTTGTTGTTTGTTGTTTGTTGTTTGTTGTTTGTTGTTTGTTGTTTGTTGTTTGTTGTTTGTTGTTTG
2_43.1	8654	3_248	411114	ATGCTCGCTTGGAGCTGTGGACAAATAAAGCAGATTACTACTTCTATGTGAAAAGCAATACAACTCAAAATGTCCAGTTCGGGGTCCAGCGCTCGATACAG
2_45.4	9291	3_26	888896	TGGCGGCTATTTTGTACCGCACTGGCGGCAAGATCAAAGCTTTTTTGTGGCCACCGCCGAGGAAGGCAAAATAATATAATGAACAAAAATACAAAAAAAGA
2_48.4	5488	3_171	99618	TCGTCTCTTCCTCCGCGTCAATTCAGCAACAACAAAAAAACGCGTGGAGGAACTTGTTTCCACCAGCCTTCTGATCTCATTCATCCACAGAGCGGTGTGNN
2_48.4	8482	3_242	305518	TACACTGTTGGTAGTCAATGCGATAATTAAAATAATTGAGCGGTTGAAATGTCACTGCAGTAAAGCTCAGAACAGCAGCAGTGACTGCGTGACTGAAAATT
2_48.4	16454	3_676	214125	GGGGTGGGGTTGAAATGCAGTGGAAATGGTAAAACATTTTTCCGGATTTCAGTTCAAATCGAGCAAAGTCACGTTTTGCACGAGTCGGTGTGGGGAATGGC
2_48.4	2858	3_1272	67868	CTGGTTTGAGCTGAATTTGAAGTTTCAACAGTTCAGCTAGTAGATTTTTAAAGAAAGCTTAGAATGCTGATTCAGAACTTTTTTCAAGCAATACAACAATT
2_48.8	8968	3_25	1154506	GGGAAACAGAGGCAAAGCATTAAAGCGAGCACTAATGCGACATACGATATGTACGAAAAAACACTTTCGANNGAGAGAGGGCGTTGAATATCTGGCCCAGG
2_48.8	8486	3_242	366753	TCGGAAACCTGGTGATCGGGAAAATGACGTTATTAGAGCGTTTGGTTTTCTTTCCGGAGAGTTGCTCCTTACCTGATGGTGCGTAGGCGGAGTAGGAGGAA
2_48.8	16453	3_676	198013	CAGAGGCAGCAGCACCTCCCGCCCGACCACGTGGCCAACCCGTGGCCCGGAACCAGCAGCAGCCAAGATGCACCCGGAGAACCAAAAGAATCCGGCCAATC
2_49.4	9020	3_25	937465	GCTCGGCTAGGTCCTCATGTGTTCAGATCAAACTGCATCCACACAAAGGCTTTGTTCTCCTCGAGGTGTCCGCCAAAGGGAGCAGTTCAATTAAGATCGTC
2_52.2	15501	3_5	825102	CTGATCCAGGAACGGTTCGGAGACATTGACATCAGCGGTATGAGCGTTCCGAGAGCAAACTCAGACATTGGTTATGACGACATTGTGAGCGGGAACCCGGA
2_52.2	15503	3_5	939445	AGAGGGCGTTACGGATCGGACGTGGTCAGACCCTGGGTTGGGGTGTTTTGCTTTCTTCGCATCTTCATCGGGCTGTCTGGCCTTTCACGAACGGCCTCCAG
2_52.2	7547	3_214	471580	GTCGACCCAATCCAGGAGGCCTGCTCGATGGTCACCGGTCCCGTGGTCAGGTGCGCCCCGTTGGACTGCAGGTAGAGCAGCGCGGGTGAAACCCATCCGAT
2_53.5	15504	3_5	984014	GGACACAAGGCAAGGCCAAAACGGGGAGGGGAAGGGACCCCCGGGGGAACGGGCGCCGGAATCGGTCGACAACGTCAGCCAAGGAACCGTTCCCTGAGCCA
2_53.5	15505	3_5	987564	GTGCAGCGGCGATGTTTTGGTCAGTCAAAACTTAGTATCCGTCGAGTCAAGTGACATCCAGCGGGCGAGCCGACCTTCCGGAAGGATTAAGCAGCANNNNN
2_55.6	16663	3_69	200822	AAGGTCGAGGCGGCGTCCTCGATCTGCAGCTTCGTGGCAAAGTAGTGACAGCAGTAGATGAACAGATAGACCGCCGTAAAGCCCGACGTGAGGAAGGATCG
2_55.6	16681	3_69	841030	ACTTATTACAGAAACCATACATAGCTTGACGTTTCTTGTTAACTGCCTTTTCTAAGGCTAACGTCATAAAATCCATCACCCCAACACACTGACACACATCA
2_55.6	2982	3_128	644606	GCGCCCGACGAACCGCCCATGTCGCGCTCCAGGATGATGCTGATTTGCTGGAGGAGGTATGCGGGATGGGTTAGGTCGAGCTTGTTGGCGTTGAGTTGGTC
2_55.6	7671	3_218	418218	GTGGCCTCTTCGACCTTGGCCGGGGGCTGGAGCACGCTGTAGTCCTTCTTTTGGTTCAGCTGTTTGGCCCACTTTTCCATGTCTTTGACGATCTTTTTGGC
2_55.6	9317	3_270	514667	CAAGGTCGCGGTAATTACGAGTGGGCCCTCTGTCGAGAGATCTGGGCGTCTGGACGGTGAAGATTACGCGGCCCGCGATGGGTTTTTGGGGTTTGGGTGTT
2_56.1	7662	3_218	235811	TTTTAGGTTTTTATCTGTCCAACGATACGGACTTCAATTGTGAGTTGAAGACCAAGCTGCACAGCTCGATCCAGCATGTTCCCACGGTGAAGGTTCATTTG
2_56.1	7670	3_218	416231	NNCCACCCTCGCGGCGGCGGAATTTGGCATGGCTGGCGCGAAAAAGGATAATTTTCGTACAAAAAAAAAACGCTTAGTGCCGTCCCAACTCTCTCAGTATC
2_56.7	258	3_101	100004	GTGACGATTCTCGAGATTTTCAATTTCCCGGAAATCGAGAGTTGAATTTGGCCATTTCCCGGGACCCGAGAGTTTTTNNNNACTATGCCATTAGTGACAAT
2_56.7	7686	3_218	6855	TCGTTCAACATCTCGACCACCTCAAACGGAGTGCTTTGAGCGCAAAGTTCCGTGAATCCAACCAAGTCGCTGAAGAAGATCGTCACACTGCTGAAACACTC
2_58.1	261	3_101	142230	AGTAAGACCCAGCCATAGGGTCCTAACACCAACGTATGATGGTCTCCTCCCACTACCACCCAATCCTCCCTTTAACCACTCCATTTGAGAATTGTGAATGN
2_59.6	18693	3_8	1642003	AGATGCGCGGCCACTCCCATCGTCCTACTTTTCGCGCCGATATCTCCAGCGGCCACGCGAGGGAACTCTTCCTAGNTTGGGCAGGGTGGCAACTCGATTGA
2_59.6	17070	3_72	150868	TGATTCCCGAAAATGTCACCTGCTTGCGCAATTACGAGGAATTCCGAGGGGGGCACCATAAGAACAGTTAATTGAAATTTAATGGAAGACATCAAAGGTCG
2_59.6	17079	3_72	360050	GCTCGTATTTGGCATGAGTCCATCTCATGTACAGACAAACAAATGCTGAAAGTTTCATCCAAATCGGAGCACCTTGATACGACCTCTAGAATAAACCGAGC
2_61.3	8073	3_22	1381870	TGCAAGGTGTCAAACTCCATGAAGGTTAATTATTAGCTTCTATCAAAACTACACGCCATTGACTTTGACTCGTGTATTTTCAAACTTGATTTAGTATAAAA
2_61.3	3834	3_140	74488	AGAGGTGAAACAACCGTGATTGACCCACATTTGCTGATAAAAAGCAGGTCCTTTCCGTCGAAGTGATGTCAAGTATTTCTTTGTCATTTTCAAGAAAAATA
2_61.3	7922	3_224	371768	NNNAGGTTGGCCGCTCCGAGTGCCGCCGTCAGCTCGTTCACGCCAAAGTAGAGCATTCCGACGCCGACGGTGCTGGCGCCGAGCGCGAATCCGACCGCGTG
2_61.3	7929	3_224	499633	TACTCGCCCATCAGGTTCCACGTGCCCCGCCAGTAACCGACCACGAGGGGACCGATGACGCACGCGGCATACAAATTATCTAGCAGCTCCAGGAACATCCC
2_64.3	13020	3_441	228786	ATAGCGTTGAGGAACGAACATACTTGTATCGCAAATGAAACAACCCTGGAAATGAGTCTGCCATCAACCAGNTTGGATGTGATAGTGAGTACATATGAGNN
2_64.3	17417	3_766	24751	GGTGAGGACGGGGATAGTTTCCAGGAGAGAGAAGGAGGAAATACTGGACGACCCCTTCGCTTGGGTGAGTCTTTTTCTTCTTGTTGTTGTAATTCTGTGAG
2_65	10739	3_329	353156	GACAACGTGAAAAACTAAAAAGTTTTCCTCCCTTTTCCNNNNNNNNNCCCCCTCTCAACCAGGGAAAACTGCAGTGCCAATCGTGAGATCGTCATCGACGG
2_65	11245	3_350	393015	ACTGAGCAAGTCTTCGAAAACGAAGAAGGATGCATCGATTGTAACACCTTTGATTCGAGCGTACGGTGTTCCGTTTGCATTTGGCAGCTTCCTTCACCTCG
2_66.1	19198	3_95	73757	AGGCGGCATAGGAGGAGGAATATTGTGTGCATTTGGTACGTTGACGTGCGGTGAGATGGGAATCGGACCAAAGTCGCCACTGCTGCTGCCGCCAAAGCCGC
2_66.1	7139	3_203	252451	GGTGGGAAGTGGAATAGTATTACGTTTGTATGAAACTTATGCCCGAATATTCAAGCTTTCCATTTTACAAGGTACGCCTATGTCTTATATACATTTCGTAT
2_66.1	13255	3_452	307959	TGGGCACTCAGTTTAAGGGTGAGCAGTTGGTTTTACGAGCAGTTGGAGCAAGCTGTGGAAAAAGTGAGTTCTTTTGTTGCTAGTTGAGCAGTGAGTGCTTC
2_66.9	19478	3_9	270514	AGTTTCACGGGTACGATCTGACCCAGTTTGTGGCCGATTTGGGCGGTTCGCTTGGGTTTCTGCTTGGGTTGTCCGTGCTCGGGCTGATCGGACTGCTCGAA
2_66.9	18141	3_83	89333	TAGTCGGATTTAGAAGACATCCGAACGATTCTTTATCCGTGGAACATCGGTGGCATGACAACTCCTCAGTGTTGCAGTAGTCTTCGTCACAATACGTACAG
2_66.9	19170	3_95	305049	TAGTCTTGTAGTTGAGGTATGGAACGGTGAGCAAGTTAATGAGCGATTAAGATCGTTGAATGGTAAGCTTAGAACCGTGGGATTTCTAGGAAGATGTTGNN
2_66.9	7155	3_203	572448	NNNNNNAAGGGGTAGGAAAATTGAAAACGAAAAAAAANGAATCGATGGGAAAATTGATAGGAAGCCACGGTTGCAGCCGTGACGGTGGCGCTCCCAATTAN
2_66.9	13552	3_470	309152	TCCTGATTTCGTCAATTAAAACAAATTTAATCCGCTCCAATTGGGTGCGAGCTTCGTCCGGGCGGCGGTTCACCTTTCGAAAAACAAAACGACCTGCACAC
2_68.3	7131	3_203	214710	GACAAGCAACGGCTGTTAGTGGTTCTACGGGAAGCTTGCCGTTGCTTGCACGGGGAGGTTTAAAGGGTTCAGGCACTACTACGGCAGGCTTAACGCTACTT
2_68.3	7141	3_203	295640	TGGCCACTAGGTTAAATCAACAAGTTGATAACGGCAAGGTAAATTGTAATGGAGGCGCATGCTGGCGTTGAAAACTGCGGTATCAAAACATACGGGACAGA
2_68.3	7142	3_203	295847	TGTGGAAACGTCACACATTTTAAGGTGACGACAGTTCCAGCTGATCTCACCACCCAAGGTGTGGGCAATACCATCTGTAATTGCATGAAAATGTAAAAAGA
2_68.3	7159	3_203	598154	CTTGTCGAGCATCATCAACATACACCGCACAACAACACACAAACCACACAGATTCGCGTTCTGGTTCTTATTACTGGGTGGGAATGTGCTTCAGCTGTTTT
2_69.3	15458	3_5	2094367	GTGAACGTTGACAACAGTGGCGACGACGACGTGAAGCACGGGGAAGAAATAATCACCAATTTATCCTTTATTGACACAAGTGCAACTTTATTCAAATCACC
2_69.3	11203	3_34	329304	CCGGAGTGTTGCAGGCTGAGTTCGCGTAGGCGAGGCACGTTGAGGAAGATTTCTTTGAAGTTGATGGGTTGAATGAAGGGATTGCCGCTGAGGTCGAGGAT
2_69.3	9436	3_275	133759	AACCGCGCACGTACTACAGTAAGAATCTCGCTCAACTGGCTCAACTGGCCTGGACGACGACGAGTCGACTACTACGAAGCGACCCGTGCAGACGAGCGCTG
2_69.9	2223	3_11	1414650	GAGGGTGGTCTTCCTGGTTAACCAATACAGAGAAAACTGGGAGTTTGTCACCAACACTAACGGGATTGACGTAATCGCGTTACACTTGTAAACAGATCTTT
2_69.9	11121	3_346	89133	CAAATTGAATGATTCATAGTTTTCGTTCTGCCTTTGCCTGCCTGGAAAATGGCTACACTTCAAAGCAAAGAGCAAGCAAGCAAAATTGAAGAGTAGAAAAA
2_70.3	2227	3_11	1451069	CGCGAAACTGGGCAGAGCACGCGTGCTGCTTTTCTGTTTTGGCGCCAAACGCTGCCTGCCTGTCCAATGCGATTTCGTTCGTCGCGTCGACAGTGACTGAT
2_70.3	2267	3_11	513523	GTGCCAGCGTTCCTAAATCTTCCACGATCCTTTGCCTCCTCGCTATATCCGCGGACGCCCCCAGGTTCGTGCTGGTATACAACAATGTTGAACAGGTGCTT
2_70.3	8598	3_246	509429	ATCGCGTGCACGTGTGTCAGTGGAATGTTGAGGACTTCGCTCGAGTGGAGGATTTGGGTTTTGGTGTCTGGCCAGTTGCGGATGTTCAGGTGTCCGTAGAG
2_70.7	2207	3_11	1014395	CTAATAAGATGAAGAGTTGTAACGTGTTGATCCCGCGCGTAGAAATTGGCGCGCCGAAGATCTTTCGCGTACACGTTTTGTGTACGGTTGGATGATCGTTA
2_70.7	2236	3_11	1713821	CAGAGACAGCGATGACTCGAGGGTGATGATAGTTGATTTAACAGACTTTATTGGTCGGGTCACAAATCGACAAATCGACGAGTTGGTGTGTCATGTTGATG
2_70.7	2244	3_11	1870448	TGGTTGGCATCCTAGTTTACACCATCCGATGTGTGCTGCCAGTCGGACTTCCTCAAATCCAGCCTCTCACCCCACCACACTTGGCACCACACCCCCACNNN
2_70.7	2302	3_11	948266	ATCCATAGCTGTCCAGATTAAATTCCGATTTTTCTGGTATACTTCTAAAGTCAAGGTTGGCACCACTAACTCTGCTCCGGCTTAATGGACCAATTTTTGCG
2_71.3	2514	3_122	105431	ATCGAGGTGAGCGGTTCGGTCAGCTTGACGGGGAAAAGGGTTTTGACCTGGCTCAGCTGGACGGGCGTGTCGAGACAGCCGGCGTCGCACGCGTAGTAATT
2_74.5	9710	3_287	114696	GTTAAGTTTGTGCGAAAATGATTTTCTCGTGTAGCCCTTCGCATGTCTATTCGACCTTCCACAGTAAACATACAAAACCCCCGTGTTACGTTTCGTTACTT
2_74.5	16196	3_653	107154	TCACCGGAACGAGCGGGCCGGCTCCGTACCTTGTATGCAAAGTTCTGTTTTCTCTTCTTCAACGGCGTGGCTCACAAGTCTTCGGATGGAATGCCTCGATA
2_74.5	18440	3_874	108225	NNGAGCCGGAGGACTTTTCAACCACTTTTCCGGTCGGTGAAGTTGCATAGCTTTGTTCGAGTGGGAAATCATGACAGAAAGGTAGTGGGAAATGTGGGCNN
2_76.1	9722	3_287	50856	CGGATGTCATTGAACAGGTTGTTGAGCTTGTCCTGCAGGTTGGCGTGCGTTTGGCGCCGGTTCTGGTTGTTTTGGTGCAGCGAAATCTCGTACAGCTCGTG
2_77.8	10245	3_304	271661	CACAAGAAAGTCCACAACCTTTGTGCCGTGTGCTGGCCCCGGGAGGCCTTCACAAGGACCGCCACTGCCACTCTGTAGTAAAGCCCCTGGTTCCGAAGCAG
2_77.8	12744	3_426	319036	GTTAAGAGAGGTGTATTGTTTTTTGTCCCATGGTCACCCCACTGGAGGTATTTATTATGCAACTGAGTGCACGTTCTGTACACTCGATCCTAGCCACGACN
2_77.8	15187	3_583	231387	GGATCCCGTCCGGTCCTGGGGAGCTGGAGTGCTTTAGCTTAGTCACCGCAGCTAAGATGGCGTCTTCGTCAATTTCTATCGAAGCAAGAGAGCGGTCGCAT
2_78.9	5787	3_17	1591761	TGGGCAAAAAAGAGCGAGCCACTCAAAGAGTCGGTTCACTAAAAAGAGCGAACAAACCATGCTCACAAAAAAGAGCCGCGTTTTTTTGAAACTTCGGTTTT
2_78.9	10837	3_330	62640	GTATCCATAGGGACTCTCAAACCAAATTTGAGCTCATTTGGTTTAAAACTGGCTTGTCGCCCGGAAGTTAAAGTTTACATGAAAATTACTATGGAAAACGC
2_80.8	5303	3_168	600008	TGATTGGCACGGATCGTTGGGGTGCTGTCACCACTATTTTCCGCGCCACTTTTCTTGCAATTCTGCTCGAATATCTCCAGCAGACTTTCGGTTAGCTTCCC
2_80.8	7565	3_215	187900	TGCGGTGACACAAACTTAACTAGGTACTATGTACATGAGGTTGTTTCATGGATTTTAAAGTGTCATTTCGGCTTTTCTAAAATGATCCCCTGATATGAAAA
2_80.8	15191	3_583	262521	TGTTTCCAGAGTCGTTTGCAAAATATAGAGCCAAAGAGTGCAATACATTGGGTCCAGAAGATGGTGGAACTTCAATTCCGGTTCGAAAATCCTGCACAGGC
2_80.8	15527	3_602	223366	TTCAGGCTCACAGGGAAAAAACCGCGCTTGTGTCCCATTGTATCGATACCGGCCACCGGTTCGATATAACACAAGCCAAAATACTGGACCAGTCCTTCAAG
2_80.8	17136	3_735	356	GATGCCATTTACCTGAAAGGCGATGTCTGTATAATCTTGACAAAAAGTCTGTAGGAAATCTTTTTTTTACTCGTCACTTATTTTTATTAGGACCTCTTAGG
2_80.8	17592	3_784	142553	ACGACGGGTCTTTTCAGCGTTTCGTACATGGTGCACTTTGTACGTCGAGAAAGATGACCAGACCGTAGAGTCTTTTGGAGTCAATAGTAGGCACGACTACC
2_81.9	5807	3_17	396503	GTACCCATAGGGACTCTCATGCCAGATATCAGCCCATTTGGTTGAGAATTGGCCTGTCCCAGCGGTTCAAAGTTTACATGTAAATTACTGTTGTCTGGGGN
2_81.9	7586	3_215	443346	CAAAACTAAAGGATTTGGAAAGAAACGACATCATCGAGAAGGTAAAGGTAAGAACAAGATTGCCCGTCAGGCCTGAACGCAAACGCAAAATTTTGCGCCTG
2_81.9	15076	3_572	259048	AGCAGGTACAGTGCGATGCGTTTCCTGTCTGCCTTGAAACCGACGATGTGTAGCATCGGCGCGTGGTCGGGACGCGTCGTGTGGCCGTAGTCTTGAAAATG
2_82.8	18663	3_8	1007560	NACCATGGGCCAAACCTCAGATTGAAAGGATTTCAATGAAAATGTTGCACAGTATTGTAGTCTCTTATGTGTGAAGAAGACTTATAAAGTTTTTGGGAGCT
2_82.8	5839	3_17	897689	GGTGTGCGAGCTAGTTGTGAGACATTCGACGAATGACACAGTGAATCTTCGGCAGAATCATTCAGTTCCCGGTGTTTAACACGTTGTGGTCTCGAAATTTN
2_82.8	15184	3_583	110523	GCTCATATTTGGCATGAGTTCAACTCATGTATAGACAAACAAACCCTGAAAGTTTCGTCCAAATCGGAGAACTTCGATACGACCTGTTTCACATCGGTGNN
2_83.2	18668	3_8	1119138	GGTCGGGGTGTGCTGCTGTGTGAGTATGCGGAGAATGAACCAAGGACGAACCAGCAGCGTGATTCGTTCTGCAAAAAGTTCCCCGGAGCTGAATATTATGT
2_83.2	18669	3_8	1146632	NNAAACGTAGCTGTCTTATTCCGGCCACGCTGCAAAACGAAACTTCCCTCCCTCCCTTCACCATCCATCCCCAGAGACGAGAGTGAGTGAGAAAGAACGAG
2_83.2	5837	3_17	884891	CTGAACGTGGCCGGAACGTCCACCGCGATGCCATCCAACGGCAGTGGCGTTACGGAGGGTTGAAATTGCTCACAAACCTGCAGCAACTCACCGTCGTCGTC
2_83.2	11402	3_35	577736	TACTTGCGCTCTACCACAGCCTGCTTCGTGCTTGGTTGAACTTCATCGACTTCCTTTGCTGGTACCGTGGCCAACCGAGACCAGACCGACGGAAAACCCAG
2_83.2	5310	3_168	639217	CGACCTCGGACCTTGAGTCGTTTAGATTTGTGGGTAATTTCTTCCGGCGACGGAATGTTATCGGTCGTTTTCCGCCGAAAGGAGGGCACCAGTCGTAGCTT
2_83.2	5363	3_169	725667	TCGGATCGATCTCATATTTTGGTCAATGTTAGAACACATTAAAAGAAAGAAAATGCAACAAAAAGCTCATTGAAACATGCTGATGAAAAAAATACAAAAAT
2_83.2	8167	3_231	462624	GATGCCATTTTCCTAAAAGGCCGTGTCTGTATAATCTTGAAAAAAAGTATGTAGGTAGTCTGTTTTTTTACTCATCACTTATTTTTATTAGGGGAGATCCA
2_83.2	8500	3_243	101714	CTGGAATGACTGCCACGGAAGGATCAGTCTACTCCCAAACTCGCCAACGCGCCGGACGATCGGAAAAAGGCCCGGTAGTTAAAGGTACTCAACGGCCGCTC
2_83.2	10832	3_330	392420	TGGGTGCGGACGACGGTATGCAGTGGAGTTTCATACACCCTGGGGCCCCTCATTTTGGTGGGCTTTGGGAAGGTGCGGTACGTGCGACGAAAGTTCATCTG
2_83.2	15568	3_607	104840	CCGTTGGACTGAATGTGCCAGACAACAATTGTTTCCTTGTGCCGAGAGTAAGCCCACCGGATGTTCACCGTCCATGAAAAATTCTTGATTCTTGAGAAATT
2_83.2	15680	3_611	156710	CCACCGTGATTGTGGATTTAGCAATTTTGCGTAGCATGTCGCAAAAAGTTGGCCTGGAATAGAAAAACATTTTAATGAAAACCACTGCAACCACTGCATGC
2_83.9	11387	3_35	283421	AGCGATGTTGATGATGTCGTTGTCCGTTCGATGGTTTCCGGAATTTTGTAATTTGCCCTCCCGGGTTGAGATGTTCCGAGCCGGCAACGAGTCCATGATTT
2_83.9	11300	3_354	7006	TGGGTACTGTTAAGGAGAAATAGATTGTACAAAATAGATGAGTTTACATAAGCAAATTGCTACGGGTATAGAACAGCTGACTGTGCTATCAAGATGGTGGG
2_85.4	16702	3_6	1494204	CAGATGTATTAATTACGACCTAGCAGAGACGAGACGAGCAGGGAATGCCTCTATTCTGCCAGGCCACATTTCGCCACGGGTTTTGGAGATTTGGGAGCGAT
2_85.4	16703	3_6	1497745	AGCGGGATTAATTGGCTCGTTATAGATAGACATTTTATTACTTTATATCGATCGGGAGGGTTGGGTGGTGGCCACGCCGGGAACTTCCGGCGACGTCGTCG
2_85.4	16713	3_6	1715144	CAGAGCGCTTAAGCCTTGCTGCGAATCTAACGGAAATTACAGAAGGTGGTGTGAATGGGCAAACAGTTTGCACTTTTTACTTGGTTTGGGCATATGTTTTG
2_85.4	7213	3_206	173794	AACAGAATCTGACTCCATCGGTTTCAACTGAAATCGAGTGATAAATAGCTCGATAAAAAGTGAGCAAACAATTTTACGAAATAAGTTNNNNNNNNNNNNNN
2_85.4	13915	3_494	22078	TCACCCGAGCAAGCAGGCGTTGGATTTTTCCGCCGGAAAGTTCTGCACCGATTGGCGCGCTTGCTGCCCGCCTACTTGTTCATGATCTTCTACCAGGCGAC
2_86.1	6309	3_1915	28166	CGACCTTCGGGAAGATCACGACGTTGCCTTCGCTGTCGATCCGGTGGACGCCATTCCGGTCTACCACCGCCGTGGAACCTTTGCCAAATGTGCCAGTTCGG
2_88.2	10052	3_29	341404	CGAAAGAAGAAATTTTGTAATTAAGAGCACCCAGCAGCAGCAGCACTTGGAGTACTTATACCAACCCAGAGGCCCGGGGTGGAGTGCATCGGGATAGTNNN
2_88.2	10076	3_29	949814	TGGCACACATTGAGGTTGGCGATACGCATACACACACACATACAGCACAGAGTTAGCGCATTACACGTTCAGAGGAGGAGGGTGAGAAAGAAGGGATTTAT
2_88.2	1180	3_109	336668	GCGCGCGTCGATTTGAAGCTGGCCAAATCGCACACCTTGACAAAGTCCTTCGCGTCGGCGGTTTCGTTGGTGGAGCACTCGGTCGCCTCGGGTGGGGCGTC
2_88.2	1198	3_109	526484	AGACGATGAGTGATCTCGTAAAGAAGCAATTCTCTTCCCCCGCACACGCATGTGATCATGCGGTCTAATACGGAGAGCGATACGGAAAACTCCCACCGCNN
2_88.2	12531	3_416	171203	AGCAGCTTTTCGAAGATGAAGATTTTCGAGGTGTACTTGCGGCGTTCGTCGTGGTCGTAGACCGGGAGTTCCATGAACTTTTTGAGGTTTCCCTGGTAGAG
2_88.2	12532	3_416	171305	AGGTTGATGGGATTCTTTGGAGAAGACTTTTTGGTTGCATCTGGACGCAGGACTAAGGCTAGTGGAACATCCTCGTGGTAGGTTAGGGTTTGCGGTCCCGC
2_89.1	1663	3_1134	87171	TTCGCGTCCGCACCGCGCCGAAGGAGACTTTCGACTGACTGTGGACGCTGCCGTTGGGGGACCCCGTTGCTGTGGACAATTGCGCGGACGAAGACGTCGTC
2_100.2	15751	3_619	28647	CACGTACTGGGTGGCGATGTTGGCTCAAGTCCTAAAATCCTCCTGGGGGAGATGGAGGTAGGTCGAGGAACGAACCAGCGAGATGAATTTTTTATGAGCAA
2_107.3	5450	3_170	644462	ACTCGGCCAATTCTTCCAGCGTAGAACGCAGCAGACAACGCAATCGCCGTGGACGGCATTCGCGACTCCTCTACTGCAGATGGGAAAGTATTTTGATTACC
2_109.7	15262	3_58	126403	ACGGCCTCCGAGTGCTTCATTACAGATTCTGCAACGAGTACTTTACCTGCAACGGTGAGGTAGGAACACCGACCATTTGTCCCAACGGCGATTGGTTCGAC
2_109.7	8856	3_254	499694	GTTAGTGAAGTTCTTAGTTCCAAGAAATGGTAAGAATGGGATAGTAGTTGCGCATTCCTCAGGTAAAAACTGAAACAGTTGCTTTTCTCCATGCATTTTGA
2_109.7	9992	3_298	436770	GTAGTTTTATCGCCTCCCACGTGTGAAATAAAATCGCAACACTATTGTCATCTTTGCAGATGTAACTGCAGGGTAAATATTCCTAGTTTGGGACATTATCC
2_111.9	12862	3_433	278041	ACTAGTGAAATTGCAGCGAACCATACTCTTGGTTTGAGCTCCATTTTCAGATTGTGGAAATTCATTGGAACATCAATTTCTTTCGATTTCATTTGCACTTT
2_111.9	15513	3_600	267874	GATTTCGCACCCAGGAAAAGGACGTCCTCGTGGCCACGGACGTCGCCTCCAAAGGTTTAGATTTCCCCGACGTGCAGCACGTCATAAACTACGACATGCCG
2_112.7	12613	3_41	185281	GCGGGTGCAGGGGATGATTTCACAACTTGATATGATGGTATTTGACGTGGTGTGAATACAAGAGAACGGTTTTATTTGAGAACAATTCCCGGTTCCGTGTA
2_112.7	12633	3_41	533870	TACGGCCAAAAGCTTGCTGGTTGTAGCTGGAACCTCTACAAAGCCAACGAATATCCAAAAGGACCCCGTGAACCTCCTTAACTGGGTATTGATCTTTTGAG
2_112.7	12636	3_41	543798	GAAGGTATGTGCTTCCGAAGGGGAATAAGATTGATCTTCAGGAAGCTCGGAGGAAGGGTTTGATTGTAACCAATCAAAAGTTGCTGTCGATCGAGAAAGCG
2_112.7	18537	3_88	238466	CCAGATGCAGACACAAAAACATGCGAAAAAGTGAAAAACATACACACGACTTCAGGAAAAACAATCCATTCCCAGACTCCACCGGCTTTGGTTGAGTGCTC
2_112.7	1168	3_109	117462	GGGGAATCCGCGCTGCATCGCACCACTACACTCCCACACGAGACCGTCGTCCGTATGCATCATCATCGTCATCGTCGTAGCAAGTTGCTGCTGGCTGGCCG
2_112.7	13479	3_468	229714	GCAGTGTTGCCAGCCAAAGCAGAGGAGAATTGCTTTTTAAGCCTTGGTTGTTATGTTTTCAAGTATCATTCAATTAATTTTGCCACTTTTTATTCAACCTT
2_115.2	5236	3_167	153124	ATGGTCACTAGGGTGGGTACGTTTTTCNGAAAGTGCTCCGATAAAGTTTTAGTATGGTTCCCCTTGTAGGGCATGCTCATAGGGACTTTCATGCCAAATAT
2_115.2	10250	3_304	372147	AGTTATCAATATTTAAAAAGGCTTGCGAGAGAGAGTCATGTAAATCGCTATTTGCCAAAGCGAAAAGGCGTTCCAAGGTGAATGAACCATTTTAGGGGGAN
2_115.2	8846	3_2549	9570	ATGGTCACTAGGGTGGGTACGTTTTTCNGAAAGTGCTCCGATAAAGTTTTAGTATGGTTCCCCTTGTAGGGCATGCTCATAGGGACTTTCATGCCAAATAT
2_116.4	18645	3_89	717727	AAGGACACTGGGCTGAGAAAAGACTCTCGTGGGAGAATAGTCCATTACTCGAAGCTATTCTACCGCCCTCGGATTTCAGAAGAATGCCGCGCAAGAATAGA
2_122.7	1798	3_114	937426	AACCCGAAAGCAAGCGGGTTAAACTAGAATAAGACAGTCATTCCATATCAAGTAAAGCCAAAGTAGCCAAAATGCCCATCGGGAACATTGACCGCGTGCTG
2_122.7	3645	3_138	254489	GGCATGTACGTGTGTCAATCGCCTTCTAANNNNNNNNCTCTTTGACCAGTTGTATTACAGCAATTTGCAGGGTGTGTCAAGATAGCACGATAAGATTGAAA
2_122.7	3652	3_138	709220	TGTTGTTGTTTTTCGTTACGACACTGTGAGAGTATCAAAGTGACATCGACCGCACCTGATATTGTATCATGATGCGGTACACGTTCCATTCCCCCCCNNNN
2_122.7	10877	3_333	164380	AAACATATTGGGAAGAACTCTTCACCATGCATAACAGCCGTAGCAATCCTTTGGCCCAAATCAAGCAGTTGGCCTCTGCGACATTACCTTCCGTTCTGTTC
2_122.7	14710	3_547	300809	TAGGTTCCCAGGGGGCTTCTGGACGTTGAGAATGGTTGAGGAGGATTGTTTTTTATTTGCAGGTCTACAACATTGGCGGTCTTCCGGCCCTAATTTGTCAN
2_123.2	18049	3_82	679490	CATGCCGTAAGAGTCCATCTAAGCGAAAATAACATAATTTCCTAAATCTGCAATCATCGACACACATCGACACTGTAACACCAGATCGCGGCGGCGATTTT
2_123.2	18051	3_82	756984	CTGCTGTTGTGTTGTGTTGTGTTGTGCGCGATAGCGGTAAATAAATGCAAAGTGTGATTGAGAGCAGCAGCATCAGCAGTGCCAGGCTGAGGCAGATTTAG
2_125	5420	3_16	94924	TAAGCATGGTTGCCTCTCACCCAGTCAGCCTGGGTTCGATCCCACCGGTACGCATTTTTCGAGACGAGATTTGTCTGATCACGTCTTCCGTCGGACGGAAA
2_125	16501	3_67	856206	TGAGTGCAGCAGGGAAGGGACGATTCAGCTGATAAACTGTTTTCTTTGCGCCACATCTTCAGTCCGGTTTCGATCGATTAACCTTGAAAAAACAACAGAAA
2_126.1	5365	3_16	1005607	GTATTGATGTGTGTGTAAAAAGGCAATAAGAATGCCATCAGCGTCGAAAGCAGTGAACTTTTTTCTCTTCTTCATAGCTATCTCCTGTATGCTTCGGTCCC
2_126.1	11047	3_341	166761	TGACTCGGGTACGATTCGTCAGGAAAAGGTGTGTCCATATGTTCACCGCTGCCAGCCAAGACTAACTGTAACACGATTTCGATTCAGTTTTTCAGCAAGAC
2_126.1	922	3_1073	99502	AGAGAGAACGCAAATGTTTTGTATAATTTGAGGTTATGAGTTGTAACAACTCAGGGGAACAGGACGAACCTTTGTGCGCTCTGCNTTCACTGCAAGGTTAT
2_127.2	8233	3_233	83188	AACTGGTAGCCGTAGAGGTAGTAGAAGAAGGCGGTCGTGGTGGCCAGGGAGAGGCACGTTCCGATGACTAGAGCGAGCTGTTGGGCGCTGGGGAGCAGGAT
2_127.2	10023	3_299	413924	TCCTACGCTGGTTTTAGATGAGAACTCTACTCTGGTTGACCCCGCGTACCTCATAAACAAGATATTGATCGATTTGCGCTAACTGGCCATGATCCCCCTAC
2_127.2	10029	3_299	84555	GTGGACTCGTAGAGGAACTGGTAGCCGTAGAGGTAGTAGAAGAAGGCGGTCGTGGTGGCCAGGGAGAGGCACGTTCCGATGACTAGAGCGAGCTGTTGGGC
2_127.2	6405	3_1940	56633	GAGGACGGGAGTTTTAAGTTGATGCAGAGTAAATATTTGAGAACTATTGCGTTTGGAAAACATTTCAGCAAGAACGAAAACGAAGTTATATTATCACACGG
2_128.4	1273	3_10	2023797	ATATTGCTGGTACGAGCAATGGTAAGAAGACACCAGACGTGCCGGGCAGAGAGAATTGGACCACGTGGCTCCGAACTTTGTGAGCATCCACCTTTTTTGTT
2_128.4	19132	3_954	40998	CAGGCAGAGATATGCTCAGCAAGTGATGCCAAGTTTTTGAACCAACTTTGGGTGAGTCAAGTCCATTTACGGTGGAACACACGCACATGTGCGCCCTTAAT
2_128.4	5144	3_1658	7829	GCTCCCGCGGCCAAACTGGGTTGTACTTTACGACCAACCAGCGGAACACATCGACGAGCTCCGTTTCCAGGCAGTAATGTTTGATTTTTGCCCCGTTTGTT
2_128.4	5529	3_1734	41313	ACTATCGGTCTAATCAGTGTTTCGGACGTCGTCAGCTTCGTGTGGCGTTGCACTCGATCTGACGTGAATCTGGATCTCTTTGCTAGTATCGTTGTTGGCGG
2_129.4	9692	3_2863	5647	TGTGAGCTTGAATTATGATCGACGGAAACGCATTAACTGAATGATTGAGCTTTACAAGGGAAGAGACAGAAACAATACAAGGATGCTGTAAGGGATAATTG
2_129.6	14061	3_4	1497703	ACTGCCCCTGATCGCATAAATGTCCCATATGCATTTTCATCTATTTCGAGTTTTTGATGCAGTTTGGTTCAAAATTGTGTGCTCTTCCAAAAGAGCCTATA
2_131.5	17687	3_793	29150	CGTCCAGAAGTGCGTCCGCTAGGTCCGTGATCCTCCGTGGAATTAGTGCGTGGAGTGCGAGCGAGGTTATGTAACAAACCCTACGACGGTAGCAGCAACGN
2_133.4	12518	3_414	139213	CTTGGCAGCCGCAGCATCCAATATGCAATTTGTTTGAGAAGCCTTATCGCTTCATAGAGAATACCTCCGCATGTTCCGACCGACCGGGAGGAAGTTGCTCC
2_133.4	12522	3_414	89341	GGGATGCAATTTGGGTGATGAAAATACAAAGGGGTTCGTTGTATTGACAAAGTCATAAAACTTGGAATCATGACGGTAATTGGACGAAATTTAGATGGATN
2_133.4	7022	3_2000	22176	GACAGCATGTTGACTTGTTACCTGTGTTTTGTGTTTTTTTNNGTGTGGTTGTGAAAAGAATTGCTTCGTTTCATCGATTTAATTCTACGTTGTGTGGTCGG
2_134.2	1572	3_1124	85635	ACATCTTAAGAAAACTTTCATAAAAAAATCACAGTCCTAGATCATATCCTGTCGTTTAAGCAGTTGTCTCAACTTGACATACGTTTTTGGCCGAAATGCTN
2_134.3	16034	3_63	516283	NNNNNNNNTGGCTGATGCAAGAAACCGGCTACCTGTCCAATGCATGTCAAATGTGCGGGAAATTTCCATCCACCTGTCTACTAGCCACAGACCATATCGCA
2_135.8	16039	3_63	576964	ATGTAAACGAGAAGGAGTCGGATAGATCTAGTGAAGAAACCAATAAAGCTATTGCAATTCTCGATGACATCTTGGACGATGAGGAAAAGAACGAGCACACT
2_135.8	6585	3_198	580120	AGATCCCACAATTGACCGGAGAAGGCTTGATCTTCTTCGCTGGCTACCCACAACTGGGTGGACACTTCCGGGTGCCACTGGACGGCGCGACCTTGTGGAAC
2_135.8	12788	3_429	46896	GTTAACTCGACGTCGCGAAGATCACGATCACCGTTGCTGGTAGCGCAGCCGTCGCCACCGAGTTGTTATTGTTGTTTTTACTCGGTACTGTTGCGAATTAA
2_135.8	14163	3_503	239174	GGACACTCGCGTTCCTGGGACGTCGAACGGACCCTGAGCTTGAAGGTAGGTCAGCTGTAGCAGCAGCGTTGCTGCCAATGCTAAACGAGCACGATCCATCN
2_135.8	3373	3_1339	61862	AGAGAACGAGGTTTGGGAGGGTCGGGTTTGTTGTGTACATTTGGGTTGGTGGCGGGCGTGTGGTGACAAAGTATAAACATATATGCTCGTGCTCGCACGCT
2_135.8	7057	3_2014	9281	TGGTGGTGGGTGTTTGCGCGGACAACGCNNNNATCATGACCCGATTGTATCGTGTGTNNNNNNNNNNNNNNNNNNNNNNNNNNNNNNAGCCGGTACGAATG
2_138.5	4433	3_1501	38847	TGGAGGAACAAAAGTTCAGCGAGAGCCTGTTCACGGAGCAGCTGGATGCTATTCCGAAGGAGAAACCGAAAAAGAAGGGACATCCCAAAAAGGTTGTGACT
2_138.8	14701	3_546	246504	GTGGGATTTTGACCCGTTTGAGCGCTTTTGAGTAATGGTCAAAATTGGCATCCAAGCCTTGCTTGCAGATACCATTCAGCACTAAACAGAAATTTTACCAA
2_140.4	8540	3_244	383738	TGCATTGTGGCAAAATAGACAACATTCTTCCGCAGCTGAAGGGTAAAGGATTGGATCATGGTCGGCTTCCGTTGCATATTCGTCTCCGATTGGTTCCTCTT
2_140.4	14698	3_546	179057	CCGCACGCGAGAAAGAGTTCTAATTTTAAACCATTATTTATTACCCAAAACTGTTTGTTATAAGTTTTATAATTTTACTGTTACGTTTCGTATATGTTAGA
2_140.4	14700	3_546	214438	TGGGCGGCATTGGCATTGGATTGGGCCGAACCGAACCGATTGTTCCCTTTCAGTTTCCGACATCCATTCCAAAGTGTGCAGTGCAGCCAACCAACCAACAG
2_140.4	18588	3_894	98993	GTACCTTCACAGCAATTATCATAAACAATCAAGTTCAGCCATCATGATTGAATTACTAACATTCCACTCTAACCTTCCGCGAGAAGCAAAAAAAAANNNNN
2_141.4	10943	3_338	324723	NNTAATCACCAAAAAAGTGGCAACATTAACTATAAAAGTATATCAGTAAATTCTTCCTAATCAGATATGAGCGCACGTGACCATCGTCGTTCACGATAACT
2_141.4	14408	3_520	4196	GTGGCTAACCTTGAAATGCACCATCGCGTGGGTGGCAGCAAGTTCCAGCGAGATTGGGTTTCAAGGTCAGTTAGCTGGTTTTGGGGGATTTTGGAGGTATT
2_141.4	17430	3_769	136633	TATGTGGGTACACACTCGTCATCGTGCATTTCGATCAGTTTGGAACGCGCGGACTAACGAGATCCGATACGTCCACGTCGTTCCACCTACAAGTACGTGAC
2_141.9	13524	3_46	418873	GCGATGTTTTTGTTCACTTTGTGTGTCCTCCCGTCGTAGTAAATTCCTTTGCGTGTCGTTTTGTACTAGCTGAGGAATTCCCATCTAAGCGGAACATGCTC
2_141.9	13537	3_46	602020	GTTAAACCAAACCCTCTTCCAGAGTGAAAGGGTGAATAAAGCGCCCCATAAAAGGGGAGAACTCCTTGCTCAAAAAGTCAAGAAGGTTCGAGTCGGCAAAA
2_141.9	18296	3_85	677293	AGCAACAACTGGAGACTGTTGAGGTGGCTGAAGAGATAGCAGTCGTTGAAAAATCAGCAAGTACAGTTGCGGTCGAAGGTGTCGAGGAAGCTGGACCAACC
2_141.9	18298	3_85	737773	AAGAAGAGGAGGAAGCGCCCGAGGAGGAGACCCCGGAAGAGGAATTACCAGAGGAGGACGAGCAGGACGATGCTGAGGAAGGTGGTAGCAGAACTGAGGCC
2_141.9	3487	3_135	776583	GCACTGCCGCTGCCGCTGGAGTTTTGCATTTTGCAATTGCATCTGCTGCTGCACTTGTGATAAACGGGGTTGCAAAGTTGGTGGAATTTGTTTATGCAAAG
2_141.9	8546	3_244	464694	GTTAACCGTTAACCGCTAAAGGTTAACGCATTTAACGCCATCACGGACAGAGATCATCAACCGTAACAACGCCGACGCGTCGGACGCATCATCCGTTGCAA
2_141.9	17124	3_733	218371	NNNGCGGCATCGTCCAGCTCGTCCAGCTCTTCGACGGTGACGGGCGAGCGGGGCGAGTGCATGCTCAGGTCTTCCGGTTCGGTTTGCTCCGGCAGTTCGGA
2_141.9	7956	3_2267	23956	CACTGACGATAATTAGATGCACTCCCCTGTCAGAGTGTGTACCTTCTTTTCTGACAGACCTTCTCTCAACTGTCATCTTTGCATCGCCCACGAACGCTGNN
2_143	16368	3_668	115203	TACCTTTGAGCTATGGGCGGCAACATTTCGTTACAATCTGTTCAGATAAGATACCTTTTTTACTTTTTCGTCGAAGAGGGGCTTTTCCTTTGAAGGCTTTT
2_143	16369	3_668	115641	ACTTCACACGGGTTTGGCAAATATTTTTATTGCGACGATTATACGGGCCTTAATGATGCTTCTTATCACTGGGAGATTACCTGCGCAGGACGTTACTTGTC
2_144.1	12437	3_40	306416	TGATGCTTACCTGTNNAGAGAGAGAGAAAGAACGAAAAGGAAATCTCGTTAATGATAGTTCATTCGAGCAATGCAGAAGTAACGAATGAGTTACACTGTTG
2_144.1	11716	3_377	414562	AGATCCAATCGAAGTCGATGACGAAGATAACCAAAGTGTTGATAGATGGTGGCGTATGGAACTGCTACTAATACCACTATCGCGTCATGGTGATTTTTGGC
2_145.2	12880	3_435	101616	TGCACAGGTCGGATCGCGATTAAAACGAGGAGGAAGAGAAGAATTTTCGTAATCGTAGCGAGATTGGAGGCTGAATCAGAGCGGGGGTTAGAACTCAATCG
2_145.2	320	3_1022	40698	ACATCGCCATCAGACGGCGGCGAGTATCTTTTTCGTTCGGTTCCGTCCTCTGATGGGGGCGCTGAACAAAACTCTCCAACCTTTTCGAGAAATCTCATACG
2_145.8	5553	3_173	626383	GATCACTCGAGTATTGCCCATTGGCTCTCAGAATGCAACACTCCAGCTCTGGAAGTGTATGATAAATATCTGCACTTTTCTGCGTCCGCACAAATCACACC
2_145.8	905	3_1071	51014	ACCTAGTGAAATATTTTTCATTTGGAGAGCGACATACTGTAGAAAAGTTGTTTACTAAAAGTGATGTTTCAAACAGTGCCCACAATCAACTTTTGCGAAAC
2_145.8	1923	3_1169	61676	GCGACCATCGTTCCGACCGTGAACCAGGAGGAGTGTCGGAGGGCGTACAGTACGGGTCATGAGGTTACCGATCGGATGATCTGCGCAGGGTACCTGGGTGG
2_145.8	5667	3_1774	12357	GCCCCACATCGCGGCAGTGTGAATGTGTCGTGTAAAATGGTGGACGGGCATGATGGTACAAGATGGACACACAGTATAGTGTTGTAGCTAGTTGGGCGGGC
2_147.6	18722	3_8	546640	GGGTGCACAAGGACGAATCTATACTTATGAACAGCACCAGACATATATGGTATATAATTCAAAAGATCACCACTGCAAGTTGCTGTAATAACGTTAGTAAG
2_147.6	9607	3_280	134947	ACGACGTAGATCTGGAAGATGGGGAGGTCATCACGCCTGCGCCGAGTCCGGCGCCACCTTCGAAGGAGGAAATCGCCGAGGCGAAGAGGTTTGTCATCTGG
2_147.6	9610	3_280	21220	CCGAGCCCCAAAGAATAGGGACACTTATGGGCGGCAAACTGGTTGTGGCAACCAGGTGCCCAGGGACCATACCGAAAACAGATGCAGATGACCGGCCGCAC
2_153.6	13606	3_473	251821	CATTCCGAAAATTAAGACCTGTCGACTAGGTTAATGGAAAGGCAGTGGTTTTGAAATTTTCAGTGGAAATTTGAATAGAGGCAGTGTTGCCAGCAGCATTT
2_154.3	16383	3_66	414087	GCAAGCGGTACTACGACTTCCTGAGCGCGTACTCGGCGGTTAGTCAGGGCCACTGCCATCCGAGGATCGTCCAGGCGCTGACCGATCAGGCCAAGACACTG
2_154.3	16386	3_66	508423	ACGTATGTGCACCGNNNTACGCGGAAGATGCACTCCGCGCTGGGTGACACAGATGTCACCGACCAGATTAAGGTCGACTTGCACAACTACAAAATATCTCC
2_154.3	16391	3_66	546746	CGCTCGAGAAACATTCGGGGATTTGACCGCTTCTCGCCGTTCATAATGACCGCCGCGAGTTGATTGTTCGTTTTGACGTTGTTGTTCCCTTAGAGAGCTTT
2_154.3	16392	3_66	549343	GTGCATGTGTGTGTGTGCCCAAGAGAAACATGGGTGCTGGGAACAACTCAACCTGACGTGTGTGGTGTACGGTGTTGCNNNNNNNNNNNNNNNNNNNNNNN
2_154.3	5930	3_182	182674	AAGTGCCCGTCCAGGATGGTGAACGCGTGCCGGATCATAGACCGGGCCAGGTCGGTCGTGCGGTGCACCTGGCGCATGTCGCCGCCGAGGAACCTGTACGA
2_154.3	9397	3_273	9913	ATACCACGTGTTTCCTTCCAATATGCTCTTTAGCCAGAAACTTGTTGGGAAACAGGTCGATGAACGCTTTCCCGAGCAACTTCTCAAATGAAATGTAAATC
2_154.3	15336	3_594	173676	NNNGATGGTCTTCAGTTTAGCTGCATCGTCGGCACCGATTCGCCGGTGCGATTTCTTTTCCAGGAAACGTGCAGCTTGGCCCGTCAAGTGCCGTTAATCTT
2_154.3	15344	3_594	206752	TGTCGACCTCAACTCCGACCGCCTCAATGAACTTGGTCTGTAGACTGGGTAGGACCCGGAAGTGTACCAAGTGATGCACCAGGACAGCGACACCGCCCTTT
2_157.2	14677	3_544	144859	GGGGAGTGTCGAAAATGTGATAATGATTTTCCCTCGAAAGAAAAAANNNNCAACAAGCGGGAGTGTGCACAGTGCGCATAAAAGGTCCGGCGATAAATGTN
2_157.2	14684	3_544	302745	CAAACTCTCGCTTCTCTAGGTCGCACTCTCGCAAAAATTTCCTCAATCACAAAAATCAACAAAACGTAATTGGATTAACTCCTCGGNNNNNNNNNNNNNNN
2_157.2	14686	3_544	88332	TGGTCCATTGTTTCGTTTGACTTTCCCGAATAACTTTTGTTCTTGTTTATGACACTTGCTTTTGCACCTCCATAAATGTAGCCCACAAATTGCGGGGAATC
2_157.2	3804	3_1404	57446	CCACAGGATCTCGGGATACTAATATGATGATACTTTATCATGACCACCTACTTGTCCTGCTGCTGCTGTTATGTTGTTCGAGGTGGAGCGATGAAGGGAAG
2_159.5	5682	3_177	330313	AGCAGCACGTTCGTGCGATCAATTCCACGTGGCGCTGTATATTTTTACAACCGTGGCCCGCGTGGTCGCACGGATGACGATTGCTAGGAAGTCAAAAGCCA
2_159.5	8769	3_251	429402	CACTCCCCGGGGACCACCTTTAGAATATCGCCGATACACACAGAGAAACATAATTTTAAGCTGGCAACACTGCCGAACCATCGCTGGTGGAAACGGTTTTG
2_159.5	8771	3_251	454303	CAAGCTGATGAAGATGAATTATGTATCGATGTTGCGGGGGATCCAATAGGGTTGTTTCAACTCTCTACGTTGCAATTCGTGAATAAGAGGTTAAGATATTT
2_159.5	460	3_1035	113712	TGGTGTGTAAATTTGAACAAATGTGTTATAAATCACTGATAAAAAGCTCATTTATCTAGGAAACCTATCACAAAGCGAGAGAGAAATGTTGGTTCCGCCCC
2_160	4880	3_15	1477462	AGAGATACGGAGAGGGCTCACAAATGTAGTTCATTATTTTGTTATTCAAGTTTTTAGTTCTGCTCGTCCGTTGGACAAGAGGTACGGCAAGTTGTCCCGAT
2_160	4881	3_15	1478557	TACCTGCGAAGTGGGTTAGCAGTGCATTATTTTCCCGCTATCAAGTGGCAATTAGGATGTGCTCTCTTCTGTTGGGGGTGTAACAGCTGGATAAGGGCTTT
2_160	4886	3_15	1578224	ACAGCTAGTGGATATCATCTGGCGGAATTCGGAATCTCCAGGAAGAGGAGATGTCAAGTGACGGTGAATCCTGCTCGCAGTAGGCCGCAGAGGAAAATTAC
2_161.3	18423	3_871	170430	CTGATGTTGTCACCACCCTGCAGAACCACCAGCGCCTGTTTGCCCTCCAGGGCAGGAACCTTGCGCAGTTCCGCCATCACGCGGTCCCGATTCTCCCGGAA
2_161.3	929	3_1077	39584	GGGGAGGTGTTTGATTACGTTACGCGCGGCGCGGAGAAGTTCTTCGGATGTTTTATATTTACGATCGACAGCGCAGCGTCCCTTTTGAAACGCACGTCCAG
2_166.3	5952	3_182	75861	GTGCCTGCCTCCCCCTTCTTTTCACATCACAGACAGTGCTGTCATCCCTTATGGTAGAGTCGCTGTGTATATGTAATGCATAATTTAGTGGATTTTACTGA
2_170.3	14681	3_544	245484	GTTAAGACTGCATCATCTGTTTATCAATCCAGCTCAAATTAGAGTCTTTTGATCCATGTGACGCTGATGGCTTGCTAAAAGTCTCCGTAAATTGATTCAAC
2_170.3	16459	3_677	229368	ATCGACCGAATTAGGCCGCCTTTGGCGGTGATGTTTCCGGTGTTGATCACCTTGACCAGTACCTTTTCGCTGCCGATGTAGCGCGTCTGGATGACCTTGGT
2_170.3	19055	3_942	118605	CTTGGCAACTGTGCACAAGGTGAGCTNNNNNNNTGTGGTGGCAGTGGCCGTCTGTAGACGCTCCAGTGCGAGTTTATTAAGGTGGCCAACAATACCTCTTC
2_170.3	820	3_1066	106722	GTTAGTCAACACTCGCTNNNCGGCCGATGAAAGCAACACTTTTAGCCAATCCAATTCTGGAAAAGGCTCTACTCCATCCCCTCCCCCTCGAACTCCCACNN
3_0	9229	3_268	9905	CCTGCTCTCCGCCGATCGAATAGTCCGGGTCCGCACTGCTGCTGCCAATGTCCGCCTCGTTCAGTCCTTGGCCGGTGCTTGCGCCAGCTTCCGCCCCATCC
3_2.4	12181	3_3	1715988	TGATTGTTGCACCACAGCAAGCACAACGTCGTCGGCTCCAGCACGTTCATGTCGTGCGTCCAGCTCAGCTCGACCTTCCGGATGCGGTCACCGAGGTCGTG
3_5.23	12234	3_3	426034	GTTAACCCCTAACCGATTTAACTCAACATCTCTTACGATTTTCCAAAATTATTTTTTTCTTGTCACCCTACTCCTGGACTCACAAGTTCTTATCTGTAGCA
3_5.23	9212	3_268	320694	GCGACTTGGAGCGCGCGCGAAAATAAGTGAAGCGTGACGAAATCGTCCCTCGACGATGATGTTTTGGTTGGTGCCATTCTGGAAAAGAATAATATGAAAAN
3_8.7	12213	3_3	2612258	AGACAGCGGATGCAAATTAGTATAGCAAAATAAAACATTAAATTGTGCTAACGACCACAAACAAAATGGAAAAAATGCGCTACTTTTAGTAGATTTGCACC
3_8.7	12245	3_3	933202	CCGCGCCGCTAAGGCCTGCAAATTGGCCCGCCTGCGATTGCGATTACGGAGGCAATTATTCAATTTTCCACCTCGAACACGACACTCTGCAGTAAATTTAC
3_8.7	7726	3_21	1134427	CAACGTTCGTTGGTCAGCAGGGAACAGTTATTGGGTGGGGAACCAGCGGAACCGGAACTACCTTTGCCGATCAACTGCAATTTGCTAGATCCCAGGTCATC
3_8.7	3388	3_133	577027	CTAATCCCTTTTGACAGCAGGCGTTACACTTCATTTGTAAACAAACCATCGTCAACACGCGCGCACATTTTGCCGTTGTTGCTTTCGTTCAACAAAAGAGT
3_8.7	9211	3_268	308621	CCGCGAGATGCCACAACATAGCCTCAACCAGAACCAGCTCTCCCAGCCCGGCAACATCACATTGTGCATATCCGGCGGGATGGTTGGCTGTGTGGNNNNNN
3_8.7	9214	3_268	339004	GTAGCGGCCGCCGCCAGCACCACCGGAATGTTTCCGGGCGAGGACAGGGAACACTTGGAGAGGAACTCGTCGACGTTCTGGATTTCGTACCCGAACCGCTG
3_9.9	12186	3_3	1880255	AGTGCGATTCGGTACACGAGACTCTCGAACAGTGCGCGGATGAGGTGTTCCTTGCGGGTTGATTTCTTGATGCCGATGAAGCTCGAACCGGCTGTGATGTN
3_9.9	3374	3_133	145980	TGCCCAACCAGCCAGAAGAAAGAAACATAAAACGATCTGGGAGGACGGACGGGGCNNNNNNNNTCTCCGTCGAACTCGCAGATGCTTATGCTGAAATGAAN
3_9.9	6194	3_1896	28510	CCAGTTTCAAGGAAGGTACACCATTCGCCGGCGGCGTTTTCCTTGGTGGTCACTTCTGTGTGGAAGGTTGATCCCTTGCGGGTGATGGCGACGCGGTGCGA
3_10.4	3398	3_133	812812	CACTTCGTGTTGGTCTGTTTTTGCTGCGTTGTCGGTTATTGATGTCTAGAAAAGATAAAATATTCAAGATTTTATCGGCGATTTTCTTCCACCGGTCAGGA
3_10.4	9215	3_268	356020	GCGGTCGTTGGGATGTACGAGAATGAAAAGGCTGACCGAGTTGGCGGTCCGGGAAATACTATCTGACCTTTGTCGGCAAGAAAACGGGCCGATTTGATAAA
3_11.5	7773	3_21	669414	CAGCAGCAGCAGCACGAAAAACAGACTCCAATACCAGAAACATTATAAATGAAGAAAAAAANGATAATTATGTTCTGCGCTCTGGTACAGAGCGCAGCTCG
3_11.5	7777	3_21	722002	GCAGTGTGGGCTATCGTCGCAATACTGTCTCTCATCGATGCACATTTTACTCATTCTACACGAATATTGTCCGGCTAGGCAAGAAACTGCAATGGTAAGTT
3_11.5	7783	3_21	767284	AAGGCACCGAGGACGACTTCGAAGAAGAAAGGAGCCAACCGTCCTTTGAAGGATGAGGCAAATAAAGTGGGAAAAGTTTCCGTTGGTTTCTTGAAGAGACC
3_11.5	7796	3_21	998039	GGCAGCAAAACGCACCACCACACGACACGACCGACAAGGCTAACCACGAGCGGATGGATGGACCGACCGACTCGAACTCGAACTGAGGAATCCGTTCCACG
3_13	7745	3_21	1534829	GTCGACTGAACGCGGATGGTAGTGGCGATCATGGGCTGTTCCAGATCAGTGACATCTATTGGTGCTCGTATTCGAGCCAACCAGGCAAAGCATGTGGTGTA
3_13	497	3_1038	4361	ATTAGAGCAAAATGTACTGCATTTTTGTGTGCTTTACTGTTTATAAACCATTTCTAGGAAGGACTTTGGTTACCGGTTGAGTTAACAATTCAATTAAAACG
3_13.8	12172	3_3	1528625	AGGCGACCAGCAGCAGCAGCAGCTAAGGCCGATCGTGTACCTTAGCGTCACCGTAGTAGAACCCAGGTCGTCGTCCAAGGTCCCCCCAACAACTCATCAAA
3_13.8	12177	3_3	1667082	GGTGGGTTAATCGACGAAAGCTTTGTAAAATATTTGCTGCAAACTTGATCCTCCGATTTCCACATTTTGTCTGCCTGAATCAGTTGATAGTCAATCAGATT
3_13.8	12182	3_3	1758965	ACGTGTCATTAAATTCATCAATTCAATTAATATGCCCGCCGCGATATCATTGAGCTCAATTGCCTCAATTGAATTGCGACCCGTGCGAGACCAGCATCTTC
3_13.8	12223	3_3	2734827	CCGTTGTTGGTGTTGGTCACCCAGGCCGTGTCCAGCCCCGACAGCATCCGGATGTGCTGACTAAAAGAAAGAAAATTACAACATTTGTCAAGACCTGCTNN
3_13.8	3393	3_133	734628	CGACCTAAGCAGGCGTTGTTGATCAAATTCGGTGCCGATGCTATCCGGGCTCGATCAGATGTCGACAAATTCGTTTNCAACGCGGCCTACTGGGCGCTTTA
3_13.8	3399	3_133	819673	ACCTCGCAGAGGAAAGTCGACCAACTGCAGATCCTAACGCTCAACCCGCAGAGATTCTTGCGGTTCTTAATGGCTCCGTGAGTGGGTCAACGGACACTGAA
3_13.8	9210	3_268	308520	TAGGTGGATCGGGTGCTGGGGCCTGTCCATCGCCGTTGATGACCGGCTGCCACGGTCAAAGTCACGCATATCACGATCGAGCTATTAAATTCGATAGAGTA
3_13.8	9213	3_268	338815	GATGGTTCTGAGTAGGTGTTTTTGAGGGACTTTTCCTTGAGCAGCTGTTGCTGTTCTTCCTGATTCAGGTTGATGATAATACTGTTGTTGTTGTTGAGCAG
3_13.8	9219	3_268	386123	ACGCGCGCCTGGAGACCCTTGAAGAAGCCGAGCGGACCGGCTGTGCGGTAGATTTTCTTCGCTGCTTCCAGCAGACCGCGCGTCTTGCCGGCACCGTCCTC
3_13.8	9221	3_268	434180	TAGTCGCCGTAGGCAAGCTGGTTCAACGGATCGGTGTACCCGTTGCCGATGATTACTCCACGTAGATTCGGTTGGCCAACTCTGAGCAAGGCATGTCCAAA
3_13.8	9222	3_268	450453	AGCCGGTTCCACCGGAAGTGGAAGATGGAAAGGAAGTCGAGGAAGCGGTGGTGAAGAAAGAGGAAACCGAGGAGGAGAGGGAGAAAAGGAAGGCCAAGGAA
3_13.8	16791	3_700	201382	CGCACCACCCCGCAATTCAACCCGGCAACACTAATCAATATGCTCCACTAAGTCCGGCCGGGCGATAGCCTTAACAAAAGACAAAAAAAGCGAACAAAATN
3_14.4	12215	3_3	2654595	GACCTGGGGCCCGAACCAGTCGCGTTGACACATTTGAATGAGTTGCTCAATTTAGCGGTCCTCTATACTCTCTCTCCTTCCGGCTTGCTGCATTATTGCNN
3_14.4	3382	3_133	453219	AGAGCACATAACTTCTTTGACTATAGGAGAAGAACCCATTTTCAACGTAATTGAAAACTTCCATCATACGCCCTTTTTGGTTGATGGGCTCGTACTTAGCA
3_14.4	4923	3_1605	329	TCCTCGTTGCGCAGCTGTTCCGGCGTCTTCGCGTCCCGGCACACGATCACGCAGTAGATCATGCTGCCAATCAGCGTGGCAAAGCCAAACACGAGGAAGAC
3_14.9	10604	3_320	149109	CGGTGCTGCGGGCCAACCAGGGTGCCGTGGACGCCACCATCGACCAGCTGTTGGCCATGAGCACCGATAATCAGGTGAGATTTGTAAGTTTTCGACGCGTG
3_15.5	10090	3_2	1407489	TCGTTCCAAGTCACCGTTGAGAAAACGCAGAGAAAGATCCAAGAGTGTTGAACCACCCAAGCAGACGATGGCATACCGGAAAAGCCCTTCTAAATCTCCCG
3_15.5	10606	3_320	258003	GCCTCAATCTGAAATGAGTACTTCTATGATTCCAGCAACTCTAAACTTCCTTCAAACCCACCTTCAACCGCTCACAGAGCACCCGATCCTCCGAGATCCAC
3_15.7	10609	3_320	324810	CCAAATTTCTTTTATTGGCGAATATTCATTAGAACACCTCCACTCTCGCTCTCCCTCCGAGGCACCCTACCCTAACTATCTCCGCTGTCCTACACCCTTGT
3_16	10100	3_2	1559563	GGCCTTATCGGGTGATTTTTAATGTGAATATGATGCTTTGAATAAAAATCGAGTAAAATATATACTTTTCCAACTTACATCTTACGCCTTANCTATTGAAC
3_16	11978	3_38	1335545	TGGTGGTTGATGATTTGGTGGTNNNNNNTGGTGGTGGTTGTTCGGGAGAAGAAACAGAAGATCGCCGATGGTGTCGAAGGTTCAAGTTGCACACAAGTTGA
3_16	358	3_1026	119665	CAGAGATTTATTTGTCCCCTTTCACCCCACCTTGCCGCGCCATCGAGAGTACATTTCGTCATGAGCTTTGTTTACTTTCAGCAAATCCTCCCTCCCTTTTT
3_19.5	7341	3_209	72944	CAAATTAAAAGAAAAAGAAGAAAAATTGCAAAGGAGAAGTGACCACGAAACCACAAAAATAAATATCGATGTGCCAAAATTGGATCCAATACGAGCAATTT
3_19.5	13493	3_469	166961	GCCTCGGTGAGGGGCGTGAACTGCGTCTGCACGATCGGTGTCACGATGCAGTCGTCAATGTCACCTGGCGGGAGTCGACGACCAAGATTCAAATTGGAGAA
3_21.2	14856	3_55	1164003	ATGGTGCAACCGCTGGACCGCGATCTCAAAGTCTGAACACCTGTCAACCGACCCGAGTCCTAGGGCCTTCTAGAAGCCACTTAAAGTCGTCGTGTGTACCG
3_21.8	14353	3_519	177844	ACGATAAAACCCTCGGCTGTGTTGTTACTCTGCCGTCTACTGCTGTCTGTGCCGGAATTGTGTGGTGAAGAAACGGTAGGTANNCGTACGTAGTTTCGGTG
3_21.8	17680	3_791	153106	GTGCTGCTGAAGAGCTCCGAAGATCAGAGAGCGCGGCAGCAAAAAGAACAAAATGTTAAGAAGACGCACAAGACTCTTCGTGCTGAGTCTAAGAGCTATTA
3_21.8	1357	3_1105	8551	ACCAATATCGACATCATGAATCATTTATGGGATTATTGGATTTTCTTATCGGCGCAAAACCCGGACTAGTCTGATTTGGAGGGGGAGGAAGGGCGGGANNN
3_22.3	10635	3_322	427492	CACGATTTGACGATCTGTCTAAACTCGTCGATCTGTTGCTTGTTGGCACAGGGATGGTAGAGCGCGATTACGGCGCCGTGTTCACTGTTGTGGAGCCACCG
3_22.3	10636	3_322	448034	CAAAATTTAGTGCGTCCTCGACGGAACAAGTCCAGCAGCAGAGCAGGGTTGAAAATATCGCGGAAATCGTCGAACCTTCGTGCGTGACATGTGTCAGGACG
3_22.3	17683	3_791	94214	CCGATCTCGGTATCGCTGAGGCCGCACGCGTTCAGCCCGCTGACAAAGCTGAACAGTGCGTTGGCGTAGTCGACCTGTAATTAGAAATGCATTTTTATTCC
3_22.6	17814	3_800	40044	GCGGCCGTTGCCGTCGTCGGACCATCCTTGCCGCCGCCACCACCACTGACCGCCTCCAGCGGACTTGAGCAGGCATCCACCTGCTGATGGAACTGACCAGC
3_22.9	6392	3_193	161912	CCGGAATTTTCGTGCACCAGGCCGACCCCGCCGGGACCGATGATGCTGCCGGGGATTCCACCGCCGGCGCCGGCCACTGCCGCCCTCTGCTTCAACAGTGT
3_22.9	10630	3_322	240378	AGAACCGACCAGCCACTCAATCTCCGGACTCGGTTTACCCTCACCGGAGAGCAAAATCGCTACGGTCGTGTCAGTTGAGTTGTTGTCGCGCGACCAGCAGC
3_22.9	10640	3_322	467026	AGCGTGTGGCTTCTTTTCTCTTGCATCTCACGTTTTTGATTTTGCAATCATTCCTAGGCGGGACAGGACACGTTTGCGAAGGGATTCCGATTCAAATGGAC
3_22.9	14539	3_533	293455	TGTATCCGGCAAAAGCAACTCTACCCACTAGGACTATCATCAAGTTTTATCACCTCATGTACAGCACGTTTGCTACCACTTGGGGAAGTGGATTCTCGNNN
3_22.9	16800	3_701	30062	GCTCGGGTCATGGGTTTGGCCATCATGATGTTGAGGACGGCGCGGGCGGCTTCCGGTTGAGGGCAGGCATTGCTGATGGTTTCGAAGGATTCGGCGATGGC
3_22.9	17899	3_811	183216	AGACTAGGCAGTACAGGACTTTCTCTAAAATGTAATTTACAGAAATTACTTGGAAAGCAGATAAACTTGACCAAACTCAATTAAAATTTAGNNNNNNNNNN
3_26.3	16799	3_701	198215	GAGTATCGCGAAACGGATGAATCCAATCAGGTTGGTGAAATAAACGAGAGCTATTTAAATGCCTTCATTTCGATTCAGGGTAAGAGCTTTAAAANNNNNNN
3_36.7	11648	3_373	183860	CCGCGCTGGCAGACAACGAGACTGAAAAGAGAAAACTGCTGGGTAAAGTTCAAACGCTCGAGAGCGAGATCGAGGAATCGTCCAAGTTCCGGGACCAGCTG
3_38.3	7645	3_217	387321	GTTAAACCGCCCATCTCACACACTCAATTATCCACGGTGTCAAATCGATCTCCGTCGAAGTCGTCACCGTGACTGCAAATGAAAAGTGACAAGTGCCGAAG
3_38.3	7648	3_217	476197	CCATTTTCTCCGCCCGTTTGGGACGCACTGATTCCGTTGCTGGTTTCGTACTTGTACACGTAGGTGCCTTCGGGGTTCAGCACAAACTCGTCGACCAGGAT
3_38.3	13970	3_499	317539	GACCGATAGTAGGCTGTGAACTTTTGACAGGTGACGTTTCGGCTTGGAGCAAGGGGTTGGACACTAGCTTACTTTTGCTCGTGTTTTGCAGCACGTGTGTG
3_38.3	14150	3_502	190836	NTGGTGTGGGGGTGGTTTTGAATGGGGTAGAGCCTAGAGGAAGGAAGAATAGAATCAAAGAAAGGAAAAGAGAAGAGTGAATAGGAAGGAAGGTGAAGAAA
3_43.6	4361	3_149	489484	CTGGACGAAGTGACGCGTTCCGTGGTGGAAAAGAAGCGACGAACCCCCTCCGCCCGCGCGTGCCGTTTCGAGCTCAATGTTAAACGTTCGTTGCATTTCNN
3_43.6	4366	3_149	568557	TGGTACCACAAGGTGTAAACATCTCGTCGGAACAAGCCCGCGCGTGTGTGCAGCGAATTTACCAAAATTTTATTACAGGTGAGAAGCGATAAATCATCTGN
3_43.6	7646	3_217	422078	TGCCGAATATATCGCCACCGAGATGGAGGGAAAACTAAGGCACTACCACCACCACCACCACCATCGTCACCAGTTTCGGCAGAATCTCTTCTGCCACCCCN
3_44.9	11252	3_351	114350	TCTGCAACGACGCTACCGACAATCAGCAGCTGCGTGGAGATCTGATGGGCGCCGCTAAGGACGTGTCCAAAACGCTGGCCGAACTGTTGGAGCACATCAAG
3_49.9	19419	3_99	11659	GTGTCAGCTTGTGACAGCTTCTTGTGCCGCAACGCAGCGTGGCTCGAGGCAACATTTAAACTTACAGTGTGGCAGAAGGGGTGCGTGGTCGGTCTTGGGGA
3_56	11498	3_366	114650	GCGAAAAAGTGCGAACTCAGAATGGGCCAGAACTTTTCGCCGAAGGTGAGGACGATCGCGGGGAAGTTGAAGGCGCACTCGTAGCAGAGCTCTTTGTTGAT
3_56.8	10576	3_31	1510125	CCAAATGAAGAAATACATAAAAAAAAACTTGACCATTTCGAAATCGACANNNNNNNCCGGCAGACGAGATAAACTTCGCGAAACCGGCCTAGCAGCCATAA
3_56.8	2464	3_121	650974	CGGGATCCAGTGAAGATTGCGCGCGTCCACCGTTGCTTTTTCCGCGACCGAACAAAACGGAAACCGACCCAGAGTGTGGTGTAGTACACATTATAGGAGCT
3_56.8	15058	3_571	177642	GTGCGGTTGGTCGGGAGGCCGTTGAGGATGTCTGGGTTGACGGTGGGGAGACTTCGACGGGGACGGGAGTGCTGGGCGAGTTGGTTGGTGTACCGGTTGAA
3_56.8	16209	3_655	108385	TGTATTTGTACGAGCGAGCGAGACAGAGAGAGAAAGAGAGAGCCAAAAGCTAGAGCTAGAGTTAGACGAAGAAGNNNNNNAAGAAGAAGACGAAGACCTCT
3_57.4	13364	3_45	834171	GGAAGGGCACTCGGACCAGGGTTCCCCCCGCCCCCGGACAAATAGGTTAGAAACGTGTGTACGCTCGCAATGTGTGCCACCAGAAAACGTGAGTTTGCGAT
3_57.4	13368	3_45	916155	TTGGTTGAATGGTGGAATTCTTCGCCATGGATCAGTTGGTAAGAGGAACATTCCTGTTGGAGATACGAGTAATAGACTACTATTCCTCCCATAGATTGAAT
3_58.5	13359	3_45	72797	NTGCCCCAGGATCTTAGATGGAAAATTAATTTCAAATAATTGATTGTGTGCAACATTTAAAACACTCAAGTCTGGCATGGATTCGATCAAATCAATGCTTT
3_58.5	15279	3_58	580844	GAGCAGGAAATTTAGATCGTCTAGCCTAGCTCCGCAGCACAAGATGTGGTGTAGACACGTGGAAAATTACGTATAATAGCGTGACTGGGCATCACATGAAC
3_58.5	9623	3_281	111489	TCCATTCGCGGGCCCGCAGACCTCCATCGATGATCACCACAGGACGGTTGGCCTGATTCCCATAAGAAATACGAATCGCATTGATCGCACGACCCTCAGCA
3_58.5	9625	3_281	194921	TGACAACACTAGTCGGGGTTTCACAGTTTGCTGAAGACACCAACATGATAAGAAATCTGTGCATGTGGGGAAACCATTTCCAGAGCTAATTTTGAAGAATC
3_58.5	9627	3_281	203942	GTTAACGGAATTTAGTACAAAATGCACGTGTGATAAGATAGCATGATCACGACGAAATGTGGGAAACAATTTGCAAGGAAAGAAGTGTTTGAATAGTTTTG
3_58.5	13307	3_458	204606	TCAGTGTCAGCTGTAATAGAATTGGGCTTTCGTGCTGGCAGCAAAAGTAAACAAAGGGCAGTGTAAGATATGGGAACGGCATCGTCCTCGTTTCGGCAAGG
3_58.5	14281	3_512	222549	AGTTTATTGTGGAGAATGTTGCCATTCCGGTGTATTCCTTCCGTTATGTTGATCGAATCGGAATATTTACAAGGTAAACTTCCTTCACTTTCACTTAATAC
3_59.1	15278	3_58	576429	ATACCCATAGGGACTCTCATGCCAAATATCAGCCCATTTGGTTGAGAATTGACCTGTCCCCAGCGGTTTAAAGTTAACATGTAATTACTATGGGATTTTTA
3_59.1	17181	3_73	614625	GTTAACAAAAGAGATCGAGAAGGAATTCGTACGGGAATATCCCTCTTTCCGCGAGCTTGAGGTGTTAATCATACCGCCCTCTGGTAGTGAAACGNNNNNNN
3_59.1	17183	3_73	632107	GGGAGGTGGAGGAGGAGGTGGAGGACTTAAACGTCTCAGTTTAGACCCTGTGCCACTTGGGGTTAACGGACGTGTGANNNNNNNNNNNNNNNNNNNNNNNN
3_59.1	17191	3_73	793854	GTGGCTTGATGACTTGGCTGGTGGCATCAATCATTTCGGGCTGTAAACATGTTTTCGTTGGCGTTTCAGCACTTTGTAGTACAAAGTACGGTGCAGCGCAG
3_59.1	17193	3_73	809112	NNTCCCGGTTGTCCTGGTTCATGCTTGTCATCATTAAGTTTGATACCCATATTGCCCGAACTCGTACTGTTCTTCAAGTGTCCCCAAGTCGGAACGTCCTA
3_59.1	17196	3_73	837438	TTCTCGTCGATGGTGGAGCCGGCGTCCTGGAAGATCTGTACGGTGTAGAAGATGACGGCGTTGATACCGGACAGTTGCTGGAAGAACATTAGGCCGAGNNN
3_59.1	17197	3_73	874500	TGGGCAATTATTAATTGACGACCACGAGCAGCGAATGAAGGGTCGTTAGCTCAGCTGATTCGTGGCTGGCTTGGGCTTGACTACATACTTTTGCGAGCGTT
3_59.1	18824	3_912	83428	CGCATGGTGGTCTTTTGGGGGAGCCTTTCAAGAGGAGGACCGCGCATAGAAATGGAAAGCGCCTGACGATTCCCGGTTGAACGCCGGTTGTCGGTCTTNNN
3_59.1	5961	3_1837	4068	NNNNTCATTTTCCTCAAAGGCCGTGTCTGTATAATCTTGACAAAAAGTCTGTAGGTAGTCTGTTTTTTTACTCGTCACTTATTTTTATTAGGACCTCTTAG
3_59.7	15282	3_58	640621	NNNCAGGTCAGGTGAAGTCCCGCGGTTTCCCACAGTTAGCGAAGGATTAGTCATTCTTCTTGAGTAGGGTAGAGTATTGTAGAGCAAGTGCTGTCCTTTTA
3_59.7	18602	3_898	169733	TAAGCGTGGTTGCCTCTCACCCAGTCGGCCTGGGTTCGATCCTAGAAAGTCCCGGTGGCATTTTTCGAGACGAGATTTGTCTGACCACGCCTTCCGTCGGA
3_60.2	17883	3_80	587392	GACAATGAACCCACCAATACACTTACATCGCGATTCTCGATACAGATACTCCTGCGTGAAAAAGGAATCCTTTTCGAATCGTTCATCAACCACCTCGTCGA
3_60.2	17887	3_80	668888	TGGACGAGGTTTGCGAGGAGTGATAGAAGGTTGCTGTTTTGAAGGGTGTTGATGACGTACTTCATGGAGGAATCGACGCTAAGGAGGTCGAGGGATTTTTC
3_60.2	17888	3_80	795102	GATCATATTTGGTATGAGTTCGGCCGGGAACCGTGGTGTAGGGGTAAGCGTGGTTGCCTCTCATCCAGTCGGCTTGGGTTCGATCCCAGACAGTCCCGGTG
3_60.2	4744	3_157	382204	GAGGATCCCTCGGCTGTTTGTTGCGGGTTTTGGACGGGTTGCTGGTAAGGGTAGTTTGCTAGGTAGTTTTGAATGTAGTAGGTATTGGGGTCAAAGGGTTG
3_60.2	4755	3_157	637155	GTCAATAACATTAAAATAAGCAGGTATTTTCTCGACAGCAGCTGCATAAGTTAGGCTTGATCTAATCTAATCTAATCTAATCTAATCAGACCCTAGTGCAG
3_60.2	12505	3_413	163460	GACCGATAATTGAAAATCTTTTTTTTCTAATTCTAAACTGTTCTGAAATTCTTCAAATAAAAGTGAAGACCCAAAAATGACTCACCCACCCTAATCCGACN
3_60.2	12507	3_413	200536	AGGTGGCCGAGGCAGACCGATTGCGGAGGCGGAAGATGATAGCGAGATTGTGGCGCAACCGGGCTTCGTCCGACCGGTGGGGCGACCACGTCCAAGACCGA
3_60.2	15310	3_591	168016	CAAAAGATCCTTTCTCCGGGAAGCGACCGCCGCCGGTCCGAAAACCACGAGCACGGATTTTAACAAAATACTCAGGTCGACCCGCCGGCATCCAATGAAAT
3_60.2	18846	3_919	111850	GCCACCAGCAGAAGGAACACAATCTGCACGTACATAAAGATCAGGAACACCCTAATAAAGGACGGCATCCGCTTGGCCACGCCCATGATGAGCAGCACCGC
3_60.2	18851	3_919	72281	TGTGTTTGTTCAAGAATTACATGCTGTTTTTATGCTGCTTATGGCATTTCGGTGATGCCTTCTCGGCTTCTGGTGACATAATCCAACTCACAAAAAANNNN
3_61.7	3530	3_136	215566	GTGGGCGGTCTGGAATGTCGTTTTATCTAATTTGGGCTGAAATTTATTATTTAGATCGTGTGCCTGGCCTGAGCAACGTCGAAATGTCCTTCCGAGGAATG
3_61.7	18847	3_919	43541	CCGCGAGCGCGACCAACCGTAATAGGTTGTATAACTGTCTGGCCAAGTTACTCTGTGCAGTGCTGCATTGCAGCGGACTTCGTTGAGTTTTTTTTTTTNNN
3_62.3	3532	3_136	239079	ACCGTTTTTAAAAAGATTTGAACTAACTTATCAATCGATCTTCGAATCAGGACTTTTTCAACACTGGAAAGAACATACCAGTCAAATATTTGTTCAACGTC
3_62.3	3534	3_136	273771	TCCAACAGCGGCCAGCGGGAGTTGATTGTGATTCAAATTTGGCGAGCGCTCTGGGGCGGTTCGATGTGCGTAATTCAATCAACTTTTGGGCACCGCCAAAT
3_62.9	3593	3_137	131344	GGGAAAGATTTCAAACAACTTCTGCAACCTTTTTCTTCTTCGTCGTCGCGATCGAGCAATTGATGCTTCTTCTTCTCATCGAACACTTTTGATTTGGTTTG
3_62.9	9879	3_292	100957	GAACCGTCGGGATGCAGAACGGGGCAGACGTGGTCTTTGTGTTTTTTAAGGGTCTTGTCGTTGGTAAAGCCACGGTTGCAGTGCTCGCAGTAAATGCTGAA
3_63.7	5210	3_166	765389	GTGCACAACTCGTGCTGGAAAGGTCGCGAGACATTCCATAAATTGAGCCACCAGGGTCAACTTGGTGGTCTTGTCGCGGGAGTTGAAGATTCACTTTCGTT
3_63.7	4575	3_1533	49035	TGGACGAACCACCGCCGGACGTAGTTGAAGTCGATGTAGTCGATTCCACCACCCAACTCCCCAAGGTCAAGTGGCGCAGGCCCCAGCCGGTGTTTTTGGAC
3_65.2	966	3_107	377483	CTCACACAACAATTTGCATTCAGCTAGAAATGGGTTAAAATGAAATTACGCAAGCTTGCAAGGTGTTTCTCAAATTTGACATCAAGTACGCCGCGTGCGCT
3_65.2	983	3_107	707155	AGGTTGCATCTAATAGTTGAGGAAAGGTGAGGCAGCCGGGTCATTTTCAGTTAAGTACTCTGACTGAGTCTCAACTGGGTGATTATTTAATGAGTTCTGTC
3_65.8	8750	3_250	488416	GCCTCTGCTGAATTGGCCAACTCGCGTTTTGTTATGCTGCACTTGCGTTTTCTATTACGATTCGTCCTGTGTTCGAAAATTGTACGTCTTTGATTGTGCAG
3_65.8	11620	3_370	180181	GCAAAAGTGCGGGCACCAAGGCGGGCGCACATAAAATACCTGCACTTTCTATAGAGTAATGGTTACCGGCAATGCAATGGAAATTTCGCTCAGGAACGAGA
3_66.8	8737	3_250	340940	TGCGTTAGCTCCTGATTCAACCTTCTCCTCCATGCATTGTTCTCACGTACGCCGCCAAAGATCACCGTTCGAAACCTGCAAGAGTTTGNNNNNNNNNNNNN
3_67.2	8727	3_250	175840	CCACACTTTTTCTGCTGCTGATAGGCCGATGCCAGGGCCAGTTGCTGCAGCACGCAAAGCTGTTTGAAAGTAGAAAAAAAGATTAGTTATAAATACACATT
3_68.8	10859	3_332	132484	AGAGTGAGGTCAGGAAAAGTGTGAAAAGGGACACACAGAGCGCAGCACCAGCACCAGCACAAAAGCGCCCGAGCCCGAGAGTTTGCTCAAGGATTTGCTCC
3_69.7	15790	3_61	599018	CAGAGCGTACTGCACTTCACCTTGATCGATCGAAAACTAATTTGGGTCAATCGAGATTACAGCGATCGTGGGTGGAAAATGCTTCCCCCAGTGTTGCCTCT
3_69.7	18584	3_893	37552	GGTCTTCCGATGACGATAGAGCAACGGATGAAACGGCCGATGGGAAGTGTTGTAGGGCAGCGTCTCGATTTTGGGATTTCCACGCGCTGTCGTCGAAGGAT
3_71	9238	3_269	455606	CGACCAAAGAGACAGCCAGACGACGAACGTCTTTGGCGATGGTGGCCATCAAGGAAAAGTTTTTCTCCGTTCCATTTTCCTCCCCCACAGAGCCCTCGGGC
3_71	10316	3_308	450872	NNNNCCGGTCTTATCAGCATTTCGTACATGGTGTACTTTGTACACCAGGAAAGGTGACCAGACCATAGGGTCTTGTGGGGTCTACAGTAGGCACGACTACC
3_71	10460	3_314	13367	AGCCGGGATTGGACAAGGTCCAGACGGAGACGGACTTTCTGAAGTCGCTGTCCACCAAGCAAAAGAAGAAACTGTTGAAAAAGCTGGAGAAAATTGAAAAA
3_71	10470	3_314	451105	TAAACAATCCACAATCCAAAGGTCGTCAGTTTGAATCCCGAGGCGGATTGGAGCTTAGGTGTAAAGAAAGGTTTGGACGGTCTCACCGTTCAAGGCTTCGG
3_71	10472	3_314	47623	GTGAGGAAGAGTCCGACACGGGTAAAGTCGAAGCTGGCCAGGCCGACGTAGCCCGCGTTCAGATCGATCGTGGCGAGGCTGTTCGAGTTGCCCTAGAAGGA
3_71	10905	3_334	79713	AAGATTGATGCTGTTGTTTCGGCGGAGAAAAGTGCCACTGCTTGTACTCTGGATGGCAGGAGCCATGGAGATACAACTTGATAGAAAAGTTCATTAAGTCG
3_71	17230	3_743	108098	ATGGTGCAATGCATCTTCTGAACCAAACCAAACGGAAACTTTGCCATACTTTTTTGGAAATTGCCTTGCCAATGAATTGATTTTTAACTCGTTAAAATTGG
3_72.1	10306	3_308	102394	GAGAGGGAGAGAGAGACTAGTTGGTCACAGGTGCTGCAGATGGCGCAGCGATTGGGAAGAGGACACACCGCACACGGGTGTTACACGGTTACAACGGTTGG
3_72.1	17322	3_755	44530	CAGTCAAGCAAAACTCACCTGCAGGCACTAACTTGCAGCAGAGCTCAGGAGAGTGGTTTTGCCTAAGCCAACCAAGAAACCACCGAACAGAGGGATTAAAA
3_72.1	3525	3_1369	47948	AGGTAACCTTTGGAATACTGATTTTAGTGGGGTAGGGGGGAGGACATGTCGATAAATATTCTAGAATGANNNNNNNAATTTTGTTGGCATTTGCAGCTTGC
3_74.9	5616	3_175	52159	GCGATGACGAGCGTTGATGTGACGTCTGATTAGAAAACTCGTGATTTTCGTAACGTATGTTTGCCGATAGCGGCAGATTCTTCGACCGTGACTAAACTCAA
3_75.5	1366	3_1107	100698	TGGTTGGTTCCTGACCTCACGTCATATCCGGATAGCCTCAGGGAGGTTCAGGGACTTGTCAACCGATACGTGGTGATGTTCTGTGTCTTCTGTAGAGTCCC
3_75.5	1828	3_1153	63961	AGAAGATACGCTCTATCTGCGAAGGTATTTTCCCGTTCATTGAAACGAATGACGAGGACTCAAAAATTGATTCCATCACAAAAGGGGTCGACTCTTGGGTG
3_76.1	6724	3_1	1256142	TGCACTTCTCCTTCAAGAACCTTAACTTCAAGTAAGTGTTTCGCAAGCTCCAGATTGGATCAAACATTAAAACAATTCAAATTTCCTGTCCTTCCCCGCAG
3_76.1	6763	3_1	1678589	CAGGCAGAGGTACAATCATTTTCCGCTCAAAGCTCTTGTGTTTCCTAAAACCCGACACTTTTACAATTTACCACCGAGAGCCAGCAGTTTAGCTCGGCTTT
3_76.1	6779	3_1	1930356	GAAGCTGGAGTATGGGGGAGAGGAGTCGTTTTGAAAAATTGATTTTGTACGCGATATCTAGTCGAAACATTCAACACCAGGGGAAATTGAATTTCATGCCA
3_76.1	6798	3_1	2069643	GTGCAATAGTCGTCCAATCTTTATCAATTCTCAGATGAGGAACATTCATTAAATTTGAAACAACTTTCTTGAAGACACCATATTTCTAGGTTTTTTTTNNN
3_76.1	6815	3_1	221969	CACCCAAACCTTTTTCTACTCCAAGGAACCTTCCACTCCAGGGTTCAAAATGCCGATGTTTGGATTGCGAGTCCAACCACCGCCAGCGATTCCACCGGAGC
3_76.1	6822	3_1	2342338	TGCACGCCATCAAGAGAAAGGGAGAGTTCGCCTCCTCGGAGGAAACCGCGTACATTGTTACGTTCCCGAAGGAGTACACCTACCTGAAGCAGCTGAGTGAA
3_76.1	6829	3_1	2380755	CCCACGCTTCAGTTAATACCCTCAACAGCGCACTCAAATAAGCCGTCTCTTGAAAACACTAGAGAACACGCTAGAGAACGATTTTCCGATGACGCACGGGA
3_76.1	6837	3_1	2462656	CAAGTTCGGGTCCGGCTTTGTGGCTGTGTAAGACCACACGTTTTCGCGAATGTGGTAGGTTGGGATCGAGGCCAAGCTGAACGCGGAATCGCTTGTGCCTC
3_76.1	18484	3_87	932981	GCGGCCTCTTCCCGCGACACCGCACGTTTCACCTCCAGATCGAGCTTGTTTCCCACCAGCGACAGAACCATCGGTTCCTGTACGTTCCGCTGCAGCTCCTG
3_76.1	3876	3_141	16886	AACCGACAAACTCGTAAAAAACGATACCCGCAGGTTAGAATGTACGGATGGTATGGCCCTGGCCGTGCGTACGAATCCTTTCGTAAAGCTTGATGATCTCT
3_76.1	5617	3_175	55860	GCTCAAAATTGGCATGAGCAAGCTCTCTAAGTTTCATCTAAATTGGGGCACTTCGATGCAACTTCTAGAATAGACCGGGCAATTTCAACAAAAACTGCCAA
3_77.2	6891	3_1	3072423	ACCCAGAAATCGCCCACTTTTTAGTGGCAATCTAGGAAATTTGATGAGAATTTAATGAAAATTTATGTTTTTTGGTTCCATTTGTTGTAGAACGATGATAA
3_77.2	9366	3_272	431822	TAGTTAATGTTGGACTTCGTGGAGGTAAGTGGTTGCTTGACGCACAGGGCCAGCGGAATAGCCGGCAAGGAGTTCATCTGGCAGGTCCAGCGGCATCGTCG
3_77.2	11054	3_341	294004	GGATCCCGTCCGGTCCTGGGGAGCTGGAGTGCTTTAGCTTAGTCACCGCAGCTGAGATGGCGTCTTCATCAATTTCTATCGAAGCAAGAGAGCGTTCGCAA
3_77.2	15971	3_635	184890	TTCCGTTCCGAACGAGAGTGTGGAAAAATCGGACAAGTGGATATTGGATTTCGACAAGAAGGTGTGCCCGGACTCGGTGCCGACACAATCATCATTCAACG
3_78.1	15966	3_635	120255	CGCCACCGGTATTGGGGTTGGCCGCGACGGCCGCCGCCGCAGCTGCCGCCACCGCGATCAGATCGCGCTGCTGTACCTTGGAATCGGCGGCGGCAAACTCA
3_78.1	16910	3_714	160812	ATGGTACTCACCCGCGTGTAACACCCCCAAATAAGTCCAGCACCAGCTGAAGAAAGTCATCAAACCGTCGCTCGCCGACCAACATTGTAGAGAACGTGCGC
3_79	16277	3_65	337004	AAACGAGGAAAACCCAACTTTGCACTTTAGACACGTTCTAATCACTCAAATGTTCTTCAACACTTCATACCTTGAGGGCGGCCATTCTAAACTCGGTACGG
3_79	14191	3_507	170176	AGACTGTTCTGGAAGAAGGTACTACTGCACCGGACTTAGTCCGTGCGTCCTACCCTAAATTAATGTTATATACCAAGCATCATATGCGCAAGGCCTTATCG
3_79.5	11740	3_37	1076010	CCAAGTAGTGATGTTTTTATTACGATATTGGCGAAATCAATAAGTCGACGCTGTCGTGCTATCTTGTCGCACCCGCAATTTCGGCGTTTTAATGATTGACN
3_79.5	16270	3_65	158368	ATACTCTGGCGCGGGCTTTAGATCCTAGCCGGCACGCTTTTCCCAAACAGGTCCCCAGCATGTTAGGTAACGGAACGCCACCAATGACGACGACTACGACG
3_79.5	17515	3_776	156733	ACGACCGGTCTTATCAGCGACTTGTAGATGGAATTTCCGGGACCTTAGGCTCTTGTGGAGACTCTTGTCCGACGTCACCAACGATCCGAGGTATACAAACT
3_79.5	17516	3_776	177978	CGAGCTGACGTCACTGGGACGTCATCCAAAGGTTTCGGGAAACGGTCATCCCACCTACGCGAGTGCTGCGTCACTGAGACGTGCACACCAGCGTAGTCCAA
3_79.5	3985	3_1437	8371	TGTGAAAGAAAAAGAATGAAGCAAACGAATATAAACACATTTCTTACTTGCTCATCCCTTCAACTAGAATTACCATCACAAACCTGCGGAGAAAATTTCCG
3_80.1	3894	3_141	365238	CTGTTACCATCCTGGAAACACCTCCGATCGTGATCGTCGGTGCCGTTGGCTACATCGAGACCCCGTTCGGACCACGTGCTCTGTGCAACGTTTGGGCCCAG
3_80.1	805	3_1063	21586	ATGTTCCAACGCATCTTCTGGAACTTGAATTTTACTGAAATAGTGTTCAGACTTTACTGCCGATGCGAAAAACCAAACGGCTAATATGCCACTCTTAGGNN
3_80.1	5535	3_1737	38176	ACAGCAGTGGGTCGTCGTTGTTCCGCAACGAATGTTTCTTCTCAGCAGGCGGGGTCAATTAGATAAGTATAATGAACCTTTCCTCGACCTCCTCCTCCCTT
3_80.7	9192	3_267	345439	GAATGGAACTCACTTTCGTTACGCTCGCTGATTACCATGTGCCCGATTCGGTCTCGGCTTTACTGCCAGCCGTTTGCTTCGGCGGCGGCATGTTTCACTCT
3_80.7	17257	3_746	37228	TCAGCTGGAAATCAGAAATGTAAAGTCCAAAACCGACTGCAAATCAGCTGTAAAAGCGCTTTTAGTGCAGATGTCAAAACTTCTTAGCTGTAACTCACTGA
3_80.7	17514	3_776	156633	AGTTTGTATACCTCGGATCGTTGGTGACGTCGGACAAGAGTCTCCACAAGAGCCTAAGGTCCCGGAAATTCCATCTACAAGTCGCTGATAAGACCGGTCGT
3_82.4	11803	3_37	558100	GCTCATATTTGGCATGAGTTAATATCATGTATAGACAAACAAACGCTGAAAGTTTCATCCAAATCGGAGCACCTCGATACGACCTCTAGAACAAACCAAGC
3_82.4	2345	3_1207	50535	CCACGACGACAGCAGAGTTTTGGTGGGGGCCTTGGCCACCGCAGCGCAGGCGTGACACGAACGAACGAAGTCATCCACGTCTTGATCCACACCTGGCCAGT
3_84.1	9246	3_26	1212663	GCTCATATTTGGCATGAGTCCATCTCATGTATAGACAAACAAACCCTGAAAGTTTCATCCAAATCGGAGCACCTCGATACGACCTCTAGAACAAACCGAGC
3_84.1	11763	3_37	138085	GTTAACTTGACGTCCTAGACGCACTTTCACGTATACATACCGACTTAGAATCAAAGTCTGANNNNNNNNNNNNGCGTGTGTAGGGATGTTGATCAAAAAAT
3_84.1	10197	3_301	476615	AGGTTCCAAGCATCTTCTTTAATTTGAATTTCATTAAAGAAGTGTTTAGTTTTGGCTGCCGATGTGAAAAACCAAACGGCTAATATCTCACTCTTAAGGCA
3_84.4	19339	3_988	16310	TTCACCGTATGGTGGTCAAGGACAAAGGACCGAAGGATGCGGACTCAAGCGACACGGGTAGTTGCAGCCGGTGTGGTTACCCGTCGCATCGGTCCGGGCAG
3_84.7	11762	3_37	1359098	CCGACGAAAGTTTGCTCTGGGCGCCGGACAGGAGCTCGTGGCACGCACCGGCATCCAGATCCTCAACCGGGTGGGCCAGCACCTGCCGAAAAAAAATCACA
3_84.7	1036	3_1086	27308	ACGACGGGTCTTATCAGCGTTTCGTACTTGGTGCACTTTGTACGCCGGGAAAGGTGACCAGACCGTAAGGCTTTGTGGAGTCCGTAGTAGGCACGACTACC
3_84.7	1037	3_1086	90310	CACGAAATTGCTTAAGCTTGCGAAGGCGTTCATTACTCCAAGCAGGTTTCCTTGCAGGCAAGAACCCGGGCGTGTGGCGTGTAAGAGTATGCTGAAATCAT
3_84.7	3510	3_1364	49655	AGCACACCCAGGTCCTTAACGCAGTTCTCACGAGGAATTGAAGTGCCGCAAATCTGGTACTCGAACTTAATCGGGTTAAGTTTTCTGGAAAAAGAGATAAC
3_85.8	16290	3_65	471140	TGACTTTCGGGAGAAAATTTGGAAGGGTGAAGGGTCGAGCTTCCTAACCTCACTCTCTGGTGCCCGGTCGAACCGGATGCGCCAGCGAACTCTGTAGTCCC
3_85.8	16304	3_65	607373	CGGCCCGAGTTAAGCGAACCGATCAGGTCGGAAATTGATTTGCGCTCGACGCAAATTTCTGGGGAAAGGATGTAGTCACCGATCTGGAAGATTTGAGTTTG
3_87.4	1437	3_110	7553	GGGCACGGGACGACTTGCTTGTGATTTCGCGGACGTACTCCGACGACGAAAATCGGCGAGACTTTTTGTGCTTGCGGGTAGTGAGCGATTTCTTCCCCGAG
3_111.8	5654	3_176	365549	TGTCCCACATACGGCACTGCACGCGGTCAAGGGCACAATCCCAAACACGTTGGCGTGTCGGTGTGGTGCGCTGTCCCAGAGACGACCATGCTGGAAGTAGA
3_111.8	12340	3_405	303926	ACGGCCGGTACTTGCTTCGTACACTGAGCGTTTTTATCGTGTGTCAAAACAGTTTATCGTTGGAAATGAATAAGTTACAGCGGAAACGGTCGCACCATAAA
3_118.7	7362	3_20	1400086	GACGGCGAAATAGCACCCCCGATGAGCTGCTGCTGGGCGACATTCTGGGTCGAAGTGGCCGCGCAGGCGATCGTCGGATTCATCGTCAGCTGCTGGGAGGG
3_118.7	7380	3_20	212450	CTATGTTGAAAAAAGATAAATAGAAGAATCACCAAGAATGGGTTCATTTCACCGCGTTCGACGTGAGTTGCTTTCTTCAACGAGCGCCCACCGTGTTTGAA
3_118.7	11411	3_35	898809	CAGGTGCGTTAGATTGAATTAAATAAAGACGTGTGATGCACTTTTTGGGACAAAAGTTACCCCTTAGGACAAAGTTTCACGAAAATCGAAGAGGGTCGGGC
3_118.7	4310	3_148	469099	GCTCATATTTGGCATGAGTTCATTTCATGTATAGACAAACAAACGTTGAAAGTTTCATCCAAATCTGAGCACCTCGATACGACCTGTTACACATTGGTGAA
3_118.7	4315	3_148	701544	TTGATGCGTGCGGCTTCTGGTGGATCCGTCCGAACGTCCAGTGCTCCTTCCAATATGGTGACGGATTGGGACTTCGGCCGGTGTTGATGGTTGGCCGGAAC
3_118.7	16183	3_651	197331	TGTAACTTCAATGGTAATATTGTTTTTTTNTTCGTTGCCAACNNNNNNNACTTCTCGCTCGCGGGCATTGCTGGCTCGCGAGCTAGCCCGTTCGCGAGCGG
3_136.2	4702	3_156	245058	GACTATTTCGGCGACTGGAGGTTTTAGTGGGAGGACGGTGGCCTCCGGTAGAGATCGACGGGTTGGTTTGACCGGTGTGGATGTGCAGAAGTTGTCGGTAC
3_136.2	5128	3_164	716543	AGCAGATAACCTGGGGAAGATCGTCAACGGAACGTTACTTGAAATAGAAGTACTTCTTCTTGATTAAATATCAGTGATACGGGTTGTTGGCGTTGTGGTAT
3_136.2	9944	3_295	267815	AAGGGTTGTCGCGTGTACGTCCTAGCGTTATTTTCGTATCTACTCATCATCACCACCTGTTGACGCGCGTCGCGTGATTCCGGTGTTATCGAGTGCTTCAG
3_136.2	11147	3_348	102265	GCACAACATCAACAACTGTTTCTTCAGAAGGTACAACCACTACTGAGTCAACGGTGGTAACTGTAGAGGGTTCAACAACAACGGAATCAACAACCTCAGAG
3_136.2	11148	3_348	102334	GTTCAACAACAACGGAATCAACAACCTCAGAGGGTACGACATCGGGTGAAACGACTGCAGTCACTGTAGATGCTACGACTACAACTGAACTAACGACTCCT
3_137.2	8953	3_259	440277	TGCACAACAACTTTGAGACAGGTTAGGGATTGGCTTTCAAAAGATGTATGATTTTCTACAGAGTTGATGTTTGTTTCATGGTGGTTTGGTCTGTTGGTTGG
3_139	859	3_106	491529	GTACGATCGGAGAGATGATTCTAGCAGAAGTTATCGGTCCAGAAGGGAGGAAGATGACAGGAGAAGGGGAACGTCTAACCGGGACAGGGATGAGCCGAGCA
3_139	5647	3_176	179694	GCAGCACCTCCATTTGCACTGGTCTTGCGCCTGCACGTAGGCAACCCCTCCAAGGGCGGAAGGTTCACTTTGCTTCTTGTCGTGACAAAAATGGGTTTGCT
3_139	10956	3_339	342495	GCAACCGGTCTAATCAGTGTCTTGTACATGGTCAGCACGTTGAAGATGTGATAGTTGAAGAAACGGCCTAAACCTAAACCTTAGCAATTCATGTGGAAAAC
3_139	18013	3_827	56301	AGGCTGTGCTGTAAGAAGATACTACGCATGGCCATGTTTCGGGAGGTAGCGAAATCGATGAGTCGTAGGCTGTTCTCGTTCGCTNNNNNNNNNNNNNNNNC
3_142.8	6267	3_18	968912	GCGGAAGGATCACCAACACTGCACCGTTTGCACGCAAGTTTGTGTTAAACAAACGGACACGTACGCGTACAACACGTGCGTGCGTGCGGACCGAGTTGAGT
3_142.8	8627	3_247	322559	GTGCCCCAAACTCCGGGCCGTAAAATGATCGCAACCGCACTACAACGTTGGCCGGTATGGCCAAAAAAGCTATAAAATTCAATTTAATTCCGCAATTTGCC
3_142.8	12346	3_405	73201	ATGGTGAGGGAGGCGGCGAGGACGGGGGTGGGCTCGAACTCGGTGTTGCGCGCGATGAAGGTCAGCTTGTCGAGGAGGGGGAGGTCGGTTTCGGAAGTGGG
3_144.9	13132	3_448	172325	GTGTTGAGCAGTGACACGGTGTCGATCACCACAAAGTTGAACTCGCCACGGGCGCGGTACGCACGATACAGGGCACCAGCCGCCTCGTTGGGTTCCTCGAT
3_144.9	13137	3_448	181564	NNNACGTTGCGTTTATTTTTCGCTAGTCGCGCCTGCAGTCCAGCTTCCAAATCGAGCGCGTCTTCCCGAGTGCGCAGCGCCAACCCGCAGCTCACACACGC
3_147.6	14581	3_538	239043	GGGTCCCACTTCCGGTTTGCTTCTGTGTCGATGAGTGGGTGCGCTGGAAGAGCAGGTCGTTCAGCCCCGCAACCAGCACCACTTGCCGCCGCAGTGTCCCA
3_148.4	14772	3_550	194292	AGGTGCCAGTGGTGCCAGGTTGGACCAGTTTATGGTATTTAAATTACGCCAAATTATGTCAAACCATGTCGTGAGTAAATTTTAAAACCAACCTATGAGTC
3_148.4	14782	3_550	91085	GCCGCCGAGGAAGCGCCACCCAGCACGGACGCGGTGATGTCCGCCATCGGTTTCTTGTGGTACTGGGGCTGGTACTGGGTGCACTTCTCCACACCCGGCAG
3_148.4	17500	3_774	108509	GGGCGGTCAGCGACTGTTCACGACCCATACAAAAAAAATCTCTTGTATGGACATTGTCCACGAGGGTGGGAAGGGGGGTCTGAGATTTAAAAAAATAGGGT
3_148.4	18337	3_865	129649	AAGCAAAGGAGTTGGTCTTTCTGGACAGCTATTATCTGGTGAATGGGTCCTTTGCGCTTGGGAATGAGTTGTTCCCAGATAAAACAACTAATTTGGCGCGA
3_149	5891	3_181	248314	ACCGCTTCGGGCTTGTTTACTGGCTCCCTGTATTACGCCTGGATGCCGTGCGGACATTGGACAGGTCCCTGGCAGTGTTCCTCGTGTGGTCATACCGAGGG
3_149.2	14239	3_50	217865	GCTGTAGAGGGCCACATTTTAAGGTGTTACGTCGAATCCGTGTTTTTACGATACTTTGAACGACCAGAAGGAGTTTAAAATGGGGGTTTAAATCAATTTGG
3_149.2	2185	3_119	413500	GATGCCATTTTCCTCAAAGGCGGTGTCTGTATAATCTTGACAAAATGTCTGTAGGTAGTCTGTTTTTTTTACTCATCACTTATTTTTATTAGGACTTCTAA
3_149.2	4588	3_153	349114	GTAAGCCTCGTGGCGCGGTGGTTAGCGGCTTCGGCTGCCGATCCCTAAGTTGCTATGATTCCCGCCTTATCCTCCTGGCCTTCTATCGGATGGGGAAGTAA
3_149.2	4591	3_153	473681	NCGGAGGAGATCTGACGGCGAGGAGGCAGGGAAGCAAGCTGAGGCAACCTAGAAGGGTGCAGAAATATGTTTTCACTCTCGGTGAGCCGCGAGGTTGTGAA
3_149.2	10450	3_313	266158	TGCGGTCAGGTTTCTAGTGAGGCACGTGGACAGCGCGACAGGACACGAAGGAGGGTTGGCTAGTGTCTGGAAAACTTTTATTTTGCGGTGCTTTGTCTTCG
3_150.1	5060	3_163	164351	AGGGAAAAGAAAAGGATTGCTATCACATAGATTCGGGCCCGTCCGTACGTGCAGAGAGCTCGTGCTCGCAGCGGATGGCACACGGCCACGTACCGCTCGAG
3_150.1	5069	3_163	287063	ACCGACTGCTGGTAGAGTTGCGGATGAGGGTACATCATGCCGGCCACGTACGGAACGGTGATGGGGTTTAGGGTAGGGTTGATTGATGTCGGTTGAGCCGC
3_150.1	5902	3_181	602616	GGGCGTACCGTGTCTCTGCGATCTCAAGAATGGGTGCGCCGCCGCCACCGGTTGGTGTCGTGCGACGTTGCCACGTTTTGCCGGCTCCGAAATCAAACACA
3_150.6	14246	3_50	489471	CTCATTGGTTTCCAATCTCTCCAAAATTGTTCTGTTATGCTTTCTTTTCAAATCCTGTGGAATTAAAACATCATAACTCAACACACACGATTCCTCATCCT
3_150.6	14247	3_50	493580	GCTATAATTGGGCAAATCCTTGTCCACACTTTCATTATCGATAAAAAANNNAATAATTAGGGAACATAAGTATTCAAACCATTTACTCACCTGGCGGTCGG
3_150.6	8133	3_230	73088	NNTCCAACACACGATACAAGGCAGGAGGAGACTTTCCCAGACCGGAGACAGTCATTGACAGCGAAGGGAAAGCACTCTTCGTTTATTTTGCTGGCGTTGCT
3_150.6	18271	3_859	47647	GAACAAGCCATTTGTAAGTCATAATCCCTCCTTGAATTCCCACGTCGGGAAAACAACGGGCACGCTGGAAAACTTTTCCCGTCAATTTGCACAACTGGGTC
3_150.6	19337	3_987	8609	CCCAACAGTCCACCTTCGACAAAAGTGGCATACGAGGCCTCCAGAACATCCTGCAGTGGGTTACGATCACTTGTCTGCAGAGCTCCGATCAGCAATCCGAG
3_150.6	7854	3_2224	18153	TGCTCATGATATCTTGAATCCAAACCACCTAAGTTTTGTGAAATGACTGATTTCCATTAAATCTTCCAGCTCCACAACCTACGCAATTTGACCACCCCTAG
3_153.5	11889	3_384	88628	TACAAATAGCAGAAGGAGGAGCAGACGAAGCACTGGTACCGGAGTAAATGTGGGCCTGTTTGAGGGCCAGCAACTTGGCAATGTTGGGATTGTTCAGAACC
3_153.5	11892	3_384	96103	GCGCGTAGTTCTGCCGATCTGGCGTACACCAGATCAATCTTTGGCCACCAAGGCAACCGAGCATGGGTCACGATCTTCAGCAGCGAGCTGACAATCACGTA
3_153.5	18827	3_913	138463	GGTATGTTCATCCTTCTTCTACCTGAACTTTGCACGAACGAGCAGAGATGTGTGCACTGAAGAATGGGTTCAGCAAGTGGCATTCAACGATAGCATCGACG
3_153.5	19393	3_993	46649	CTGGAATGAGGGGTAACGTCAGCTGTTGCATTTCAAAAAGACCATTTTGTAATACTCACGCAATATTGGGGTGTGATTCGAGCATAATGTTCAACTGGAAC
3_153.5	2094	3_1187	9120	CGGAGAAAGAAGGCAGGTACTACACACTACACTACTAACTGCTCTTCTGCTGGGAGAGTGTGTAAACCGCGCGAGGGTTCGCGTGTACGCGCGCGGGCAAG
3_153.8	11878	3_384	148662	AGCTGCTGCTGCAGATCGCGGACGACTTTGTCGAGAACACGGTGAACGCGGCCTGCCTGCTGGCCAAGCACCGGAAGGTGGCCAAGGTGGAGGTGCGCGAC
3_154.1	8280	3_235	446368	CTGCTACTAGGTTGTAATCATCTTCTGTGCGTACGCGGGAACGGCCCGGATGAGTTAATTTATGACTTTTTGATTGTAACTGAATGTCTAAGCTCAGCGTG
3_154.1	9643	3_282	237539	ACTACTCTTTGTACATCTCCGTCATCCGGTAGCTCCTTGTTCGGCAACAACAAAGCGAAGGCGGCTCGGATTGCATCTACACGGAGGGACGAGAAGATCCC
3_154.1	1124	3_1095	105370	AGCGGAGCAGAGCGCGGGTGACGTGAAATGTCGGGACGAACTTGCGTCTTTTGTTTGTGCCGACCGCACCGCCGGGGATATCACCACCATGGGACCGTATG
3_154.9	11875	3_384	122415	TGGGAGGAGGNNNAGGAGGAGGAGGACACTCACAGGTGGTTCTGGAGAAAGGACAGAAGCTTCGTTTCGTAGTGCTTGCTCGCCTCCAGGTTGCGCAGCGA
3_155.8	13847	3_48	1274588	GGCCTTCACACCCTGGACCAACCCGAGCAAAAAGTTCCCACCAATTTCGGCGGACCCAGATTTGTGTGGCCAACAATGGGCCGCAGACCCTCATTGTTCCG
3_155.8	4512	3_151	176631	GATGCCATTTTCCTAAATGGTGGTGCAGAGTGGGCGAAATGGAACCCAAAATCGGACTTAATTGAACGCGGCGGGTTCCCTGGTATGAAAAATAGTGTTTC
3_155.8	4513	3_151	208967	TCGCGCGCGAACCTACCCAAATCCAGGTACTCGATGCATGGTCTCCAAAGAATTCCCACCGGTTCGGAAGAACCCATCATGACACGAACTTTACTATGCAC
3_155.8	4515	3_151	280353	CGACCCCGCTGGTCAACTTTGCCGTCGTTGAACCGCACGGAACGTTGACCCAGGGTGGCGACTTTCTGCACGAACGTGCCCTTTGCCGAACGACCATCCCA
3_155.8	4516	3_151	280933	ATCACCCAAATTTGTACTGAACGATTGATCCAAATAAAGAGTTACAGCTCAATTCCACTTGACAGTACTTCTTTCTAGCTTAATCAGTCCATTCTCTTCCG
3_155.8	4518	3_151	333075	CCTAGGGCTGAACACAACGTTAAAATATCAATCAAAAAAGAAAAAAGAAAATCGTACCACACTCAACCAAGGAGGCTGCGACGATGATCGCGAACGTAANN
3_155.8	4531	3_151	73907	TGCTCGTTGAGCCGAAGGCCGGTACGGTGGAGTTGCTTACGGCGCCGAACGCAGGCGGAGCCGGCGAAGACGACGATGTTCCGAACGCGAATGAGGTTGAA
3_155.8	15516	3_601	101868	TGAACCCGTATCGGAATATCTGACGTCAATTTGGCGCCCAAGAAGTCATTCCTGGGTTTGCGGGGAGGCATTTTCGATTAATGTAAATTAAAATTCTCNNN
3_155.8	2172	3_1197	51538	TTCGCAGAGCGCGCCTTTCTTAGCTTAATTAGATAATACGATCATGTTCCAGCTCGTTCGAGCGTTATCTTTGCTTAGATTGCCATAGTAGGTACAGAAGA
3_155.8	3209	3_1313	20106	AACAGAGACTCCATTATCTAAATGGGTACCAACACAGAATGTCCTGACGAGAGGGATGCATCGGAATCTGAGTATGTGTTGTGTGATGAGGAATGTCCTCA
3_156.9	8694	3_24	1226541	CAGAAGCACTACCCAAACTGCGTGTTCAACTTGGGGAATCTCTACAACGACATGGGCAACGCCAGCCTGGCCCTGGCCACTTGGAACGAAACTGTCCGCCA
3_156.9	8695	3_24	1226971	GGTGAGTCGGAGGGTGTGCGGGGTGGGGATCGTCGTTACGTGTGTGCTGTTGGCCGCTCGAACTCACCAGCGATCGTCGTACTGGGCTAACGAGCATTTGC
3_156.9	8722	3_24	985169	ATCGCTACCAAAAATCAGTAATCCCAAATGCTCAATAACGAAAGGCGATTGATTACAGTAATTCGCCATACCGAGGTACAATATGGCTAATAGTATAAGAN
3_158.8	14521	3_531	122307	GCAAACTCCAGCTCGGGCGACGTTCCCACGAACAGCGAGTTGGACGGCTTCATCAGCTTGTTGAACGTGAGCCGCACCTTGGCGATTTCGCCCTTTTGCTG
3_159.7	9325	3_271	24828	NNNNNNNNNGGGGTGAGGACTTTGCCGTCTTCGTCGAGACGGTAGGTCTTGCAGAGGACGAGCCGCGAGTAGACGGATTCAAAGTCCTTTTCGACTTCGCG
3_159.7	12911	3_437	308931	AGTTGGCTCTATTTTGGGTCAGTTGACGTGATGTTGGCAACACTGAGACGTCTACCCACAAAATAGAGCTTTCTACCTCTACGTCAGGAAAATTGTTAANN
3_159.7	13107	3_446	217050	CACGATCAAACGATCATTCTGACCTCGCACAGCATGGACGAGTGCGAAGAGCTGTGCAACCGGCTGTCGATCATGGTCGACGGGCAGCTGCGTTGCATNNN
3_159.7	13113	3_446	363841	GGAGTATCCGTTGAAGGGGTTTTCCAGGAATTTGGTGTCTTTGCAAATCTCGGACATTAAGCTGTGCCGGTTTGATCCGCAGATCTTGCTGCTGAAGAGTT
3_159.7	13266	3_454	132015	AGTTCAAATGCACGAGGGTAGTCGCTATAAACAGTTTGACAGATTGTCTGAGTTGCCATAATGGAGGATGCTATAAAGTGCTTTCGCACAGCTGTTTCACT
3_159.7	13273	3_454	263281	CCCAGGGTGCTTGCTTCCCGGTCGAACGTACTCTCCCTTCACGAGCAACCGCTCGTAAACGAGCTTTCCAAAGTTTTCCAAGATGTCCGTAATCAGCACAA
3_159.7	16091	3_642	18032	TGCGCGTGAGAATGATGCTCGGAAATGCTTTCGTCATCCGTTGGGATGTAATTTCCGGAATCGAGCGAGCACGAGCGGGTGTGCGGTTCGGGACGAACGTT
3_159.7	16093	3_642	188693	GGGTCATGCTGCTGGCCGGAGTGACCACCCAAAAGCACATCTGTGAACCCTCGCGCGCACACACACACGCATTATTACTCAAGTCGTGATTAAAGTGTCGG
3_159.7	16095	3_642	23535	ATCGCATCTCGAGAATACTTCAACGAGAGGAGAGTGAGTCCAGCTCGGATAACGGAGCTGGAGTACAGAGACCACGGGTAGTCAAACCGGTAAGGACGACG
3_159.7	16096	3_642	55423	CACGCGATTTTGCTGTTGGGGAGGTTCGTGCTGGTTTCGGACGCGGAGAAGGAGAGTTTGGAGCTGATTGGGAAGTATACGGATTCGGCGGACGCTCGGGT
3_159.7	16099	3_642	92277	GTGGGCGGCAGCGGTCGGTATCTAATTTTTAATGGGAAAATGATGGCCAAGAGAACATCATCGCCGTGCTGCACGCGAAGAGGTGGCCACCGCCAGGTGTC
3_160.9	10922	3_336	285878	CTGACGTGTGGGTGACGTGGCACGGTAGTGCTGTTGCAGTTGAATTTTTCAGTTGGTGCACGTCACGGAAAAAGGTTGAGAGCCTTTTCTTTTTGTTGGTT
3_160.9	3340	3_1334	65439	GGGTGTTTGCAGATCATAATGGAAGCAAAAGGACGCAGTTTCCACTTCACTTGTGGGTGTGCAGAATCTTCGCGAGTGATGTCGAGTTTGGTGGAAAATTG
3_161.4	8023	3_228	43747	TCCGGAAAAGCTTTTAGGACCGGCGCCAAGGCAAACGAAAGGTCCTCACTAGGGAACCCTTGTCAACGACGGAGGTGTGAAGTAATTATGACGGGACGGCT
3_161.4	10512	3_318	259729	TGCTTGCGGAGGCGGTTGTTGGTACGATACGCCGCGTTCGGCTTGCTGATGATGCACCGGCGCCGGAGGTGGTCCTCCGTGATGATTCTGGCTCTGGCGAG
3_161.4	19396	3_995	120916	CCGTCAGCTATACATCTACTTTACGTGATGTGAATAAATATTTTGCCCATCGAAATGCACAACAGTCTTTTTTCCACCCCNGTTTTTTTCCTTTCTTTCTT
3_161.4	3584	3_1377	5123	TCTTGGTCAGCGATTTGCGCCGTGTGTTGCATAACGAATTCAATATAATCGTTTGACAAATGTCTCTCCCCCTCTTCCCAAACAGGCCGAAAGTAAAATCC
3_161.4	6121	3_1874	34651	TCATCAGTTCTCAGAATTGGGTCACTTCCGGCTAGGGACACTCACTTCATTAGCGTGTTTATCCACATTTCAGCAAACGGTCTTCCACTCTTTCAGTAGAA
3_165.7	11428	3_361	191268	CCAACCCAAGCGAATAACCCAGTCTGCAGTCTGTCTGTAGTCGTGCTTCCAGCTCGCGCACACCACATACTAGCACGTTTTATGTGGCTTCATCATACGGG
3_165.7	11536	3_369	48123	CTGCATGTGTCATCTCTGAGCTAGGTTTATCTCGTTGGCCATAAATTTTCATCGCCAAGCCGTCGCAGCAGCAGCAGAAGCTGGAGCAAGAGCAGACCCTT
3_171.7	3956	3_142	519679	AGACGGAGACCGGTTGGTACTTTGTACACGCAATCTGAGATTAGGTAATTGCTATCTTACATCAATTACGGGTTGCCGGGGTCGGGCCCGTTTGGCGTTCC
3_171.7	11439	3_361	368064	CGAGTCGTGGTTTTGAAAGTGGCGTATTTGAGAGATTTTCTCAATTTTCTATTAGTTGTATCAATTGACAACATTTGTTCAAGTTCATCANNNNNNNNNNN

## Sheet: Scaffolds
Scaffold Number	Discontinuous	LG_cM position	RAD_Locus_ID	bp_position_in_scaffold
3_1	-	3_77.2	6891	3072423
3_1	-	3_76.1	6815	221969
3_1	-	3_76.1	6724	1256142
3_1	-	3_76.1	6763	1678589
3_1	-	3_76.1	6779	1930356
3_1	-	3_76.1	6798	2069643
3_1	-	3_76.1	6822	2342338
3_1	-	3_76.1	6829	2380755
3_1	-	3_76.1	6837	2462656
3_2	+	3_16	10100	1559563
3_2	+	3_15.5	10090	1407489
3_3	+	3_14.4	12215	2654595
3_3	+	3_13.8	12172	1528625
3_3	+	3_13.8	12177	1667082
3_3	+	3_13.8	12182	1758965
3_3	+	3_13.8	12223	2734827
3_3	+	3_9.9	12186	1880255
3_3	+	3_8.7	12245	933202
3_3	+	3_8.7	12213	2612258
3_3	+	3_5.38	12234	426034
3_3	+	3_2.4	12181	1715988
3_4	+	2_24.1	14042	1235164
3_4	+	2_24.1	14058	1440004
3_4	+	2_24.1	14059	1473251
3_4	+	2_32.8	14106	523884
3_4	+	2_129.6	14061	1497703
3_5	+	2_52.2	15501	825102
3_5	+	2_52.2	15503	939445
3_5	+	2_53.5	15504	984014
3_5	+	2_53.5	15505	987564
3_5	+	2_69.3	15458	2094367
3_6	-	2_85.4	16702	1494204
3_6	-	2_85.4	16703	1497745
3_6	-	2_85.4	16713	1715144
3_7	+	1_71.6	17771	1453256
3_7	+	1_71.6	17772	1558908
3_7	+	1_71.6	17774	1637437
3_7	+	1_72.4	17769	1317123
3_7	+	1_73.4	17811	955702
3_8	+	2_59.6	18693	1642003
3_8	+	2_82.8	18663	1007560
3_8	+	2_83.2	18668	1119138
3_8	+	2_83.2	18669	1146632
3_8	+	2_147.6	18722	546640
3_9	-	2_66.9	19478	270514
3_10	+	2_24.1	1303	606567
3_10	+	2_33.8	1237	1395089
3_10	+	2_34.2	1294	502769
3_10	+	2_128.4	1273	2023797
3_11	+	2_69.9	2223	1414650
3_11	+	2_70.3	2267	513523
3_11	+	2_70.3	2227	1451069
3_11	+	2_70.7	2302	948266
3_11	+	2_70.7	2207	1014395
3_11	+	2_70.7	2236	1713821
3_11	+	2_70.7	2244	1870448
3_12	-	1_86.9	3116	93185
3_12	-	1_86.9	3108	748338
3_13	-	2_11.3	3754	367809
3_14	-	1_76.7	4424	70411
3_15	-	2_160	4880	1477462
3_15	-	2_160	4881	1478557
3_15	-	2_160	4886	1578224
3_16	-	2_125	5420	94924
3_16	-	2_126.1	5365	1005607
3_17	+	2_78.9	5787	1591761
3_17	+	2_81.9	5807	396503
3_17	+	2_82.8	5839	897689
3_17	+	2_83.2	5837	884891
3_18	-	3_142.8	6267	968912
3_19	-	1_92.3	6631	1345165
3_20	-	3_118.7	7380	212450
3_20	-	3_118.7	7362	1400086
3_21	+	3_13	7745	1534829
3_21	+	3_11.5	7773	669414
3_21	+	3_11.5	7777	722002
3_21	+	3_11.5	7783	767284
3_21	+	3_11.5	7796	998039
3_21	+	3_8.7	7726	1134427
3_22	-	2_61.3	8073	1381870
3_23	-	1_78.3	8408	72487
3_23	-	1_78.3	8381	143828
3_23	-	1_78.3	8395	452439
3_23	-	1_78.3	8407	676655
3_23	-	1_78.3	8372	1000386
3_23	-	1_78.8	8417	872996
3_23	-	1_78.8	8418	873879
3_23	-	1_78.8	8373	1033159
3_23	-	1_79.4	8376	1238272
3_24	-	3_156.9	8722	985169
3_24	-	3_156.9	8694	1226541
3_24	-	3_156.9	8695	1226971
3_25	-	2_48.8	8968	1154506
3_25	-	2_49.4	9020	937465
3_26	+	2_45.4	9291	888896
3_26	+	3_84.1	9246	1212663
3_27	-	2_37.6	9569	1563604
3_28	+	2_14.6	9799	276367
3_28	+	2_14.6	9807	358642
3_28	+	2_14.6	9773	1031360
3_28	+	2_37	9826	746711
3_29	-	2_88.2	10052	341404
3_29	-	2_88.2	10076	949814
3_31	-	3_56.8	10576	1510125
3_32	-	2_0	10812	928535
3_32	-	2_0	10766	1289154
3_32	-	2_5.7	10749	1047770
3_33	-	1_50.9	10992	158634
3_33	-	1_50.9	10994	206154
3_33	-	1_50.9	11006	625035
3_33	-	1_50.9	11015	742326
3_33	-	1_50.9	10969	1058584
3_33	-	1_50.9	10975	1183985
3_34	-	2_69.3	11203	329304
3_35	+	2_83.2	11402	577736
3_35	+	2_83.9	11387	283421
3_35	+	3_118.7	11411	898809
3_37	+	3_84.7	11762	1359098
3_37	+	3_84.1	11763	138085
3_37	+	3_82.4	11803	558100
3_37	+	3_79.5	11740	1076010
3_38	+	1_23	11989	44669
3_38	+	3_16	11978	1335545
3_40	-	2_144.1	12437	306416
3_41	-	2_112.7	12613	185281
3_41	-	2_112.7	12633	533870
3_41	-	2_112.7	12636	543798
3_42	-	2_37	12825	632053
3_42	-	2_37	12797	1167149
3_45	-	3_58.5	13359	72797
3_45	-	3_57.4	13364	834171
3_45	-	3_57.4	13368	916155
3_46	-	2_141.9	13524	418873
3_46	-	2_141.9	13537	602020
3_48	-	3_155.8	13847	1274588
3_49	-	1_48.6	13973	1018320
3_50	+	3_150.6	14246	489471
3_50	+	3_150.6	14247	493580
3_50	+	3_149.2	14239	217865
3_51	-	1_56.6	14387	437923
3_51	-	1_57.6	14373	207245
3_51	-	1_57.6	14388	458882
3_51	-	1_57.6	14402	641505
3_51	-	1_58.4	14390	521454
3_51	-	1_59.2	14357	1013196
3_51	-	1_59.2	14358	1015449
3_51	-	1_59.2	14359	1016632
3_51	-	1_59.8	14366	1244939
3_52	-	1_14.3	14474	14537
3_52	-	1_14.4	14464	1077232
3_52	-	1_15.2	14496	838052
3_52	-	1_16	14503	980362
3_52	-	1_16	14466	1095017
3_54	+	2_24.1	14763	973814
3_54	+	2_32.8	14748	546799
3_54	+	2_32.8	14726	1028335
3_54	+	2_32.8	14729	1103407
3_54	+	2_33.8	14765	988994
3_54	+	2_34.2	14759	854337
3_54	+	2_34.2	14766	989485
3_54	+	2_34.2	14730	1104551
3_54	+	2_41.6	14733	1137811
3_55	-	3_21.2	14856	1164003
3_57	+	1_76.3	15143	287275
3_57	+	1_76.3	15153	649549
3_57	+	1_77.7	15160	937520
3_58	+	2_109.7	15262	126403
3_58	+	3_59.7	15282	640621
3_58	+	3_59.1	15278	576429
3_58	+	3_58.5	15279	580844
3_59	-	1_48.6	15420	893796
3_59	-	1_49.2	15392	160320
3_59	-	1_49.2	15397	331219
3_60	+	1_73.4	15648	608513
3_60	+	1_75.8	15660	819352
3_60	+	1_76.5	15640	468015
3_61	-	3_69.7	15790	599018
3_62	-	1_70.5	15901	142170
3_63	-	2_134.3	16034	516283
3_63	-	2_135.8	16039	576964
3_64	-	2_5.7	16166	421740
3_64	-	2_11.3	16160	366066
3_64	-	2_11.3	16161	370985
3_65	+	3_85.8	16290	471140
3_65	+	3_85.8	16304	607373
3_65	+	3_79.5	16270	158368
3_65	+	3_79	16277	337004
3_66	-	2_154.3	16383	414087
3_66	-	2_154.3	16386	508423
3_66	-	2_154.3	16391	546746
3_66	-	2_154.3	16392	549343
3_67	-	2_125	16501	856206
3_68	-	2_13.5	16602	93587
3_68	-	2_13.5	16594	764518
3_69	-	2_55.6	16663	200822
3_69	-	2_55.6	16681	841030
3_72	-	2_59.6	17070	150868
3_72	-	2_59.6	17079	360050
3_73	-	3_59.1	17181	614625
3_73	-	3_59.1	17183	632107
3_73	-	3_59.1	17191	793854
3_73	-	3_59.1	17193	809112
3_73	-	3_59.1	17196	837438
3_73	-	3_59.1	17197	874500
3_78	-	2_36.5	17666	8346
3_78	-	2_36.5	17636	117214
3_78	-	2_36.5	17638	126757
3_78	-	2_36.5	17646	388251
3_78	-	2_36.5	17649	542465
3_78	-	2_36.5	17650	543080
3_78	-	2_36.5	17668	891345
3_79	-	1_84.5	17730	534260
3_80	+	2_14.6	17886	664975
3_80	+	3_60.2	17883	587392
3_80	+	3_60.2	17887	668888
3_80	+	3_60.2	17888	795102
3_82	-	2_123.2	18049	679490
3_82	-	2_123.2	18051	756984
3_83	-	2_66.9	18141	89333
3_85	-	2_141.9	18296	677293
3_85	-	2_141.9	18298	737773
3_86	-	1_85	18398	658382
3_87	-	3_76.1	18484	932981
3_88	-	2_112.7	18537	238466
3_89	-	2_116.4	18645	717727
3_91	-	1_33.2	18880	816789
3_91	-	1_33.9	18865	442220
3_91	-	1_33.9	18869	557344
3_92	+	2_41.1	18947	438514
3_92	+	2_41.6	18952	514393
3_92	+	2_41.6	18954	582242
3_95	-	2_66.1	19198	73757
3_95	-	2_66.9	19170	305049
3_99	-	3_49.9	19419	11659
3_100	-	1_54.3	166	45700
3_100	-	1_54.3	173	76814
3_100	-	1_54.3	150	374486
3_101	-	2_56.7	258	100004
3_101	-	2_58.1	261	142230
3_102	-	1_79.9	379	182915
3_104	+	1_76.3	637	28241
3_104	+	1_76.3	648	464056
3_104	+	1_76.3	649	494783
3_104	+	1_76.3	656	587837
3_104	+	1_76.7	654	542407
3_106	-	3_139	859	491529
3_107	-	3_65.2	966	377483
3_107	-	3_65.2	983	707155
3_109	+	2_88.2	1180	336668
3_109	+	2_88.2	1198	526484
3_109	+	2_112.7	1168	117462
3_110	-	3_87.4	1437	7553
3_114	+	1_40.1	1774	527960
3_114	+	1_40.1	1781	612342
3_114	-	2_122.7	1798	937426
3_115	-	2_13.5	1874	52205
3_115	-	2_13.5	1856	119968
3_115	-	2_13.5	1865	383238
3_116	+	1_41.8	1971	848347
3_116	+	1_70.5	1930	252294
3_116	+	1_70.5	1936	337433
3_116	+	1_70.5	1953	572221
3_116	+	1_70.5	1960	690035
3_119	-	3_149.2	2185	413500
3_120	+	1_0	2384	584553
3_120	+	1_12.6	2389	616894
3_121	-	3_56.8	2464	650974
3_122	-	2_71.3	2514	105431
3_127	-	1_24.8	2879	191174
3_127	-	1_24.8	2880	200641
3_127	-	1_24.8	2884	247587
3_127	-	1_24.8	2887	289230
3_127	-	1_24.8	2895	460384
3_127	-	1_24.8	2896	472945
3_128	-	2_55.6	2982	644606
3_132	-	1_43.9	3316	593327
3_133	+	3_14.4	3382	453219
3_133	+	3_13.8	3393	734628
3_133	+	3_13.8	3399	819673
3_133	+	3_10.4	3398	812812
3_133	+	3_9.9	3374	145980
3_133	+	3_8.7	3388	577027
3_135	-	2_141.9	3487	776583
3_136	-	3_62.3	3532	239079
3_136	-	3_62.3	3534	273771
3_136	-	3_61.7	3530	215566
3_137	-	3_62.9	3593	131344
3_138	-	2_122.7	3645	254489
3_138	-	2_122.7	3652	709220
3_140	-	2_61.3	3834	74488
3_141	+	3_80.1	3894	365238
3_141	+	3_76.1	3876	16886
3_142	-	3_171.7	3956	519679
3_143	+	1_41.8	4001	318852
3_143	+	1_42.8	3999	30876
3_143	+	1_43.3	3993	143277
3_143	+	1_43.9	4032	750156
3_143	+	1_43.9	4033	750370
3_143	+	1_43.9	4034	750907
3_145	-	2_34.8	4117	152028
3_145	-	2_34.8	4124	335459
3_147	-	1_63.8	4258	310431
3_148	-	3_118.7	4310	469099
3_148	-	3_118.7	4315	701544
3_149	-	3_43.6	4361	489484
3_149	-	3_43.6	4366	568557
3_151	-	3_155.8	4531	73907
3_151	-	3_155.8	4512	176631
3_151	-	3_155.8	4513	208967
3_151	-	3_155.8	4515	280353
3_151	-	3_155.8	4516	280933
3_151	-	3_155.8	4518	333075
3_152	-	1_71.6	4569	87519
3_152	-	1_72.4	4562	589951
3_153	-	3_149.2	4588	349114
3_153	-	3_149.2	4591	473681
3_156	-	3_136.2	4702	245058
3_157	-	3_60.2	4744	382204
3_157	-	3_60.2	4755	637155
3_159	-	1_65.3	4868	98504
3_159	-	1_65.3	4848	181382
3_163	-	3_150.1	5060	164351
3_163	-	3_150.1	5069	287063
3_164	-	3_136.2	5128	716543
3_165	-	2_24.1	5167	581306
3_166	-	3_63.7	5210	765389
3_167	+	1_81.8	5241	327712
3_167	-	2_115.2	5236	153124
3_168	+	2_80.8	5303	600008
3_168	+	2_83.2	5310	639217
3_169	-	2_83.2	5363	725667
3_170	-	2_107.3	5450	644462
3_171	-	2_48.4	5488	99618
3_173	-	2_145.8	5553	626383
3_175	+	2_15.7	5624	738571
3_175	+	2_37	5619	616457
3_175	+	3_76.1	5617	55860
3_175	+	3_74.9	5616	52159
3_176	+	3_139	5647	179694
3_176	+	3_111.8	5654	365549
3_177	-	2_159.5	5682	330313
3_179	-	1_52.6	5769	646720
3_181	+	3_150.1	5902	602616
3_181	+	3_149	5891	248314
3_182	+	2_154.3	5930	182674
3_182	+	2_166.3	5952	75861
3_190	-	1_51.2	6295	501278
3_190	-	1_51.5	6288	337971
3_190	-	1_51.5	6297	572293
3_191	-	1_70.5	6327	328942
3_193	+	2_14.6	6398	465211
3_193	+	3_22.9	6392	161912
3_195	-	1_41.8	6462	43756
3_195	-	1_41.8	6450	208490
3_195	-	1_41.8	6451	236484
3_198	+	1_84.5	6554	228061
3_198	-	2_135.8	6585	580120
3_203	+	2_66.1	7139	252451
3_203	+	2_66.9	7155	572448
3_203	+	2_68.3	7131	214710
3_203	+	2_68.3	7141	295640
3_203	+	2_68.3	7142	295847
3_203	+	2_68.3	7159	598154
3_206	-	2_85.4	7213	173794
3_209	-	3_19.5	7341	72944
3_210	-	1_33.9	7426	585745
3_213	-	1_49.2	7522	599098
3_214	+	1_27.6	7551	647115
3_214	-	2_52.2	7547	471580
3_215	-	2_80.8	7565	187900
3_215	-	2_81.9	7586	443346
3_217	-	3_43.6	7646	422078
3_217	-	3_38.3	7645	387321
3_217	-	3_38.3	7648	476197
3_218	-	2_55.6	7671	418218
3_218	-	2_56.1	7662	235811
3_218	-	2_56.1	7670	416231
3_218	-	2_56.7	7686	6855
3_219	+	2_23.4	7712	561606
3_219	+	2_41.1	7706	352426
3_219	+	2_41.6	7697	153526
3_223	-	2_34	7898	465685
3_224	-	2_61.3	7922	371768
3_224	-	2_61.3	7929	499633
3_227	-	1_80.5	8006	525409
3_228	-	3_161.4	8023	43747
3_230	-	3_150.6	8133	73088
3_231	-	2_83.2	8167	462624
3_233	-	2_127.2	8233	83188
3_235	+	1_37.9	8267	109686
3_235	+	3_154.1	8280	446368
3_239	-	1_70.5	8363	163042
3_241	-	2_37.6	8457	273649
3_242	-	2_48.4	8482	305518
3_242	-	2_48.8	8486	366753
3_243	-	2_83.2	8500	101714
3_244	+	2_140.4	8540	383738
3_244	+	2_141.9	8546	464694
3_246	-	2_70.3	8598	509429
3_247	-	3_142.8	8627	322559
3_248	-	2_43.1	8649	159547
3_248	-	2_43.1	8654	411114
3_250	-	3_67.2	8727	175840
3_250	-	3_66.8	8737	340940
3_250	-	3_65.8	8750	488416
3_251	-	2_159.5	8769	429402
3_251	-	2_159.5	8771	454303
3_252	+	1_76.7	8785	113318
3_252	+	1_77.7	8788	134926
3_252	+	1_77.7	8789	143433
3_252	+	1_77.7	8795	224449
3_253	-	1_52.6	8836	379583
3_253	-	1_53.4	8839	505228
3_253	-	1_54.3	8826	222784
3_254	-	2_109.7	8856	499694
3_259	-	3_137.2	8953	440277
3_266	+	1_0	9181	550728
3_266	+	1_12.6	9179	513064
3_267	-	3_80.7	9192	345439
3_268	+	3_13.8	9210	308520
3_268	+	3_13.8	9213	338815
3_268	+	3_13.8	9219	386123
3_268	+	3_13.8	9221	434180
3_268	+	3_13.8	9222	450453
3_268	+	3_10.4	9215	356020
3_268	+	3_8.7	9211	308621
3_268	+	3_8.7	9214	339004
3_268	+	3_5.38	9212	320694
3_268	+	3_0	9229	9905
3_269	-	3_71	9238	455606
3_270	-	2_55.6	9317	514667
3_271	-	3_159.7	9325	24828
3_272	-	3_77.2	9366	431822
3_273	-	2_154.3	9397	9913
3_275	-	2_69.3	9436	133759
3_280	-	2_147.6	9610	21220
3_280	-	2_147.6	9607	134947
3_281	-	3_58.5	9623	111489
3_281	-	3_58.5	9625	194921
3_281	-	3_58.5	9627	203942
3_282	-	3_154.1	9643	237539
3_287	-	2_74.5	9710	114696
3_287	-	2_76.1	9722	50856
3_292	-	3_62.9	9879	100957
3_295	-	3_136.2	9944	267815
3_298	-	2_109.7	9992	436770
3_299	-	2_127.2	10029	84555
3_299	-	2_127.2	10023	413924
3_301	-	3_84.1	10197	476615
3_302	-	1_31.9	10209	364710
3_303	-	1_36.7	10228	254293
3_303	-	1_36.7	10238	468954
3_304	+	2_77.8	10245	271661
3_304	+	2_115.2	10250	372147
3_308	-	3_72.1	10306	102394
3_308	-	3_71	10316	450872
3_313	-	3_149.2	10450	266158
3_314	-	3_71	10460	13367
3_314	-	3_71	10472	47623
3_314	-	3_71	10470	451105
3_316	-	1_71.6	10486	246167
3_316	-	1_71.6	10490	256266
3_316	-	1_71.6	10496	389450
3_318	+	1_75.8	10519	463309
3_318	+	3_161.4	10512	259729
3_320	+	3_15.7	10609	324810
3_320	+	3_15.5	10606	258003
3_320	+	3_14.9	10604	149109
3_322	+	3_22.9	10630	240378
3_322	+	3_22.9	10640	467026
3_322	+	3_22.3	10635	427492
3_322	+	3_22.3	10636	448034
3_329	-	2_65	10739	353156
3_330	+	2_78.9	10837	62640
3_330	+	2_83.2	10832	392420
3_331	-	1_42.8	10847	319542
3_331	-	1_43.3	10854	51193
3_332	-	3_68.8	10859	132484
3_333	-	2_122.7	10877	164380
3_334	-	3_71	10905	79713
3_336	-	3_160.9	10922	285878
3_337	-	2_34.2	10925	135461
3_338	-	2_141.4	10943	324723
3_339	-	3_139	10956	342495
3_340	-	1_11.5	11029	131622
3_340	-	1_11.5	11033	260558
3_341	+	2_126.1	11047	166761
3_341	+	3_77.2	11054	294004
3_342	-	1_33.2	11065	292542
3_346	-	2_69.9	11121	89133
3_348	-	3_136.2	11147	102265
3_348	-	3_136.2	11148	102334
3_350	-	2_65	11245	393015
3_351	-	3_44.9	11252	114350
3_354	-	2_83.9	11300	7006
3_361	-	3_171.7	11439	368064
3_361	-	3_165.7	11428	191268
3_363	-	1_67.6	11462	312615
3_366	-	3_56	11498	114650
3_369	-	3_165.7	11536	48123
3_370	-	3_65.8	11620	180181
3_373	-	3_36.7	11648	183860
3_376	-	2_37	11702	193996
3_377	-	2_144.1	11716	414562
3_382	-	2_14.6	11846	201606
3_382	-	2_14.6	11850	313278
3_384	+	3_154.9	11875	122415
3_384	+	3_153.8	11878	148662
3_384	+	3_153.5	11889	88628
3_384	+	3_153.5	11892	96103
3_388	-	1_66.2	11952	266510
3_388	-	1_67	11956	45590
3_390	-	1_36.7	12002	220747
3_405	+	3_142.8	12346	73201
3_405	+	3_111.8	12340	303926
3_407	-	1_77.7	12378	344552
3_409	-	1_30.5	12416	72746
3_409	-	1_30.5	12405	128407
3_409	-	1_30.5	12406	155545
3_410	-	1_37.9	12474	388374
3_413	-	3_60.2	12505	163460
3_413	-	3_60.2	12507	200536
3_414	-	2_133.4	12522	89341
3_414	-	2_133.4	12518	139213
3_416	-	2_88.2	12531	171203
3_416	-	2_88.2	12532	171305
3_417	-	1_9.6	12544	340189
3_417	-	1_10.3	12539	229795
3_417	-	1_10.3	12545	340390
3_419	+	2_15.7	12582	197478
3_419	+	2_37	12590	378734
3_422	-	1_39	12699	87909
3_426	-	2_77.8	12744	319036
3_429	-	2_135.8	12788	46896
3_431	-	1_41.8	12849	253556
3_433	-	2_111.9	12862	278041
3_435	-	2_145.2	12880	101616
3_437	-	3_159.7	12911	308931
3_441	-	2_64.3	13020	228786
3_442	-	1_75.8	13027	195945
3_442	-	1_75.8	13029	227721
3_442	-	1_75.8	13032	248040
3_442	-	1_75.8	13034	256808
3_442	-	1_75.8	13035	275978
3_443	-	1_41.8	13050	323893
3_446	-	3_159.7	13107	217050
3_446	-	3_159.7	13113	363841
3_448	-	3_144.9	13132	172325
3_448	-	3_144.9	13137	181564
3_452	-	2_66.1	13255	307959
3_454	-	3_159.7	13266	132015
3_454	-	3_159.7	13273	263281
3_455	-	2_34.2	13280	276859
3_456	-	1_41.8	13289	215705
3_458	-	3_58.5	13307	204606
3_463	-	1_46.3	13424	343641
3_468	-	2_112.7	13479	229714
3_469	-	3_19.5	13493	166961
3_470	-	2_66.9	13552	309152
3_471	-	1_65.3	13563	164228
3_473	-	2_153.6	13606	251821
3_474	-	2_36.5	13613	221759
3_482	-	1_46.3	13770	67121
3_494	-	2_85.4	13915	22078
3_499	-	3_38.3	13970	317539
3_500	-	1_12.6	14128	206938
3_500	-	1_12.6	14129	208122
3_502	-	3_38.3	14150	190836
3_503	-	2_135.8	14163	239174
3_507	-	3_79	14191	170176
3_510	+	2_14.6	14273	73150
3_510	+	2_37	14270	231274
3_512	-	3_58.5	14281	222549
3_519	-	3_21.8	14353	177844
3_520	-	2_141.4	14408	4196
3_526	-	1_77.2	14439	235985
3_526	-	1_77.7	14437	169883
3_531	-	3_158.8	14521	122307
3_533	-	3_22.9	14539	293455
3_538	-	3_147.6	14581	239043
3_544	+	2_157.2	14686	88332
3_544	+	2_157.2	14677	144859
3_544	+	2_157.2	14684	302745
3_544	+	2_170.3	14681	245484
3_546	-	2_138.8	14701	246504
3_546	-	2_140.4	14698	179057
3_546	-	2_140.4	14700	214438
3_547	-	2_122.7	14710	300809
3_550	-	3_148.4	14782	91085
3_550	-	3_148.4	14772	194292
3_562	-	1_64.8	14910	198390
3_569	-	1_80.5	14990	48575
3_571	-	3_56.8	15058	177642
3_572	-	2_81.9	15076	259048
3_583	+	2_77.8	15187	231387
3_583	+	2_80.8	15191	262521
3_583	+	2_82.8	15184	110523
3_585	-	2_14.6	15210	188341
3_585	-	2_14.6	15216	283375
3_590	-	1_65.3	15306	66428
3_591	-	3_60.2	15310	168016
3_592	-	1_24.8	15316	177073
3_592	-	1_24.8	15317	221371
3_593	-	2_17.7	15328	227231
3_594	-	2_154.3	15336	173676
3_594	-	2_154.3	15344	206752
3_597	-	2_34.8	15366	194933
3_600	-	2_111.9	15513	267874
3_601	-	3_155.8	15516	101868
3_602	-	2_80.8	15527	223366
3_607	-	2_83.2	15568	104840
3_609	-	1_79.9	15599	104067
3_611	-	2_83.2	15680	156710
3_619	-	2_100.2	15751	28647
3_635	-	3_78.1	15966	120255
3_635	-	3_77.2	15971	184890
3_642	-	3_159.7	16091	18032
3_642	-	3_159.7	16095	23535
3_642	-	3_159.7	16096	55423
3_642	-	3_159.7	16099	92277
3_642	-	3_159.7	16093	188693
3_646	-	2_37.6	16128	36751
3_646	-	2_37.6	16130	91790
3_651	-	3_118.7	16183	197331
3_653	-	2_74.5	16196	107154
3_655	-	3_56.8	16209	108385
3_660	-	1_41.8	16323	288853
3_666	-	1_39	16354	188903
3_668	-	2_143	16368	115203
3_668	-	2_143	16369	115641
3_674	-	2_37	16447	14936
3_676	+	2_48.4	16454	214125
3_676	+	2_48.8	16453	198013
3_677	-	2_170.3	16459	229368
3_688	-	1_51.5	16557	185713
3_688	-	1_51.5	16559	199096
3_696	-	2_14.6	16642	217368
3_700	-	3_13.8	16791	201382
3_701	-	3_26.3	16799	198215
3_701	-	3_22.9	16800	30062
3_708	-	2_13.5	16853	139844
3_708	-	2_13.5	16854	142762
3_712	-	2_34.2	16900	23035
3_712	-	2_34.2	16898	129736
3_714	-	3_78.1	16910	160812
3_717	-	1_24.8	16941	89852
3_721	-	2_37	17005	85466
3_733	-	2_141.9	17124	218371
3_735	-	2_80.8	17136	356
3_741	-	2_15.7	17212	168566
3_743	-	3_71	17230	108098
3_744	-	1_17.6	17242	87805
3_746	-	3_80.7	17257	37228
3_752	-	1_23	17307	114971
3_755	-	3_72.1	17322	44530
3_766	-	2_64.3	17417	24751
3_769	-	2_141.4	17430	136633
3_774	-	3_148.4	17500	108509
3_776	+	3_80.7	17514	156633
3_776	+	3_79.5	17515	156733
3_776	+	3_79.5	17516	177978
3_784	-	2_80.8	17592	142553
3_788	-	1_27.6	17612	11589
3_791	-	3_22.3	17683	94214
3_791	-	3_21.8	17680	153106
3_793	-	2_131.5	17687	29150
3_800	-	3_22.6	17814	40044
3_811	-	3_22.9	17899	183216
3_819	-	1_65.3	17942	170109
3_827	-	3_139	18013	56301
3_845	-	1_46.3	18175	152526
3_859	-	3_150.6	18271	47647
3_865	-	3_148.4	18337	129649
3_871	-	2_161.3	18423	170430
3_874	-	2_74.5	18440	108225
3_877	-	2_37.6	18452	21616
3_877	-	2_37.6	18453	22712
3_877	-	2_37.6	18450	123985
3_893	-	3_69.7	18584	37552
3_894	-	2_140.4	18588	98993
3_898	-	3_59.7	18602	169733
3_912	-	3_59.1	18824	83428
3_913	-	3_153.5	18827	138463
3_919	-	3_61.7	18847	43541
3_919	-	3_60.2	18851	72281
3_919	-	3_60.2	18846	111850
3_921	-	1_30.5	18901	29706
3_921	-	1_30.5	18899	106440
3_922	-	1_67.6	18902	16382
3_933	-	1_27.6	18984	135563
3_933	-	1_27.6	18986	136296
3_942	-	2_170.3	19055	118605
3_954	-	2_128.4	19132	40998
3_972	-	1_40.1	19271	58803
3_987	-	3_150.6	19337	8609
3_988	-	3_84.4	19339	16310
3_993	-	3_153.5	19393	46649
3_995	-	3_161.4	19396	120916
3_1000	-	1_75.8	1	105192
3_1022	-	2_145.2	320	40698
3_1026	-	3_16	358	119665
3_1035	-	2_159.5	460	113712
3_1038	-	3_13	497	4361
3_1040	-	1_41.8	561	106052
3_1058	-	1_41.8	735	14711
3_1062	+	2_23.4	803	9365
3_1062	+	2_41.1	797	1144
3_1063	-	3_80.1	805	21586
3_1066	-	2_170.3	820	106722
3_1071	-	2_145.8	905	51014
3_1072	-	2_0	908	73998
3_1073	-	2_126.1	922	99502
3_1077	-	2_161.3	929	39584
3_1086	-	3_84.7	1036	27308
3_1086	-	3_84.7	1037	90310
3_1089	-	1_41.8	1054	11613
3_1095	-	3_154.1	1124	105370
3_1105	-	3_21.8	1357	8551
3_1107	-	3_75.5	1366	100698
3_1118	-	1_64.8	1487	57163
3_1118	-	1_65.3	1486	55339
3_1118	-	1_65.3	1491	78734
3_1124	-	2_134.2	1572	85635
3_1133	-	1_10.3	1659	45696
3_1134	-	2_89.1	1663	87171
3_1138	-	1_36.7	1681	97277
3_1153	-	3_75.5	1828	63961
3_1162	-	1_10.3	1899	90871
3_1169	-	2_145.8	1923	61676
3_1180	-	1_39	2055	23577
3_1180	-	1_39	2060	67547
3_1187	-	3_153.5	2094	9120
3_1197	-	3_155.8	2172	51538
3_1207	-	3_82.4	2345	50535
3_1246	-	1_24.8	2643	58086
3_1272	-	2_48.4	2858	67868
3_1313	-	3_155.8	3209	20106
3_1315	-	1_16	3213	85639
3_1318	-	1_41.8	3226	41987
3_1329	-	1_25.4	3283	77945
3_1334	-	3_160.9	3340	65439
3_1339	-	2_135.8	3373	61862
3_1357	-	1_34.6	3461	45097
3_1364	-	3_84.7	3510	49655
3_1369	-	3_72.1	3525	47948
3_1377	-	3_161.4	3584	5123
3_1404	-	2_157.2	3804	57446
3_1411	-	1_37.9	3841	34294
3_1437	-	3_79.5	3985	8371
3_1501	-	2_138.5	4433	38847
3_1533	-	3_63.7	4575	49035
3_1605	-	3_14.4	4923	329
3_1656	-	2_11.3	5143	32956
3_1658	-	2_128.4	5144	7829
3_1666	-	2_14.6	5183	45828
3_1734	-	2_128.4	5529	41313
3_1737	-	3_80.1	5535	38176
3_1760	-	1_25.4	5626	35125
3_1774	-	2_145.8	5667	12357
3_1781	-	1_23.6	5700	11687
3_1811	-	1_41.8	5876	26758
3_1820	-	2_34.2	5914	16566
3_1837	-	3_59.1	5961	4068
3_1845	-	1_23.6	6001	25014
3_1874	-	3_161.4	6121	34651
3_1896	-	3_9.9	6194	28510
3_1915	-	2_86.1	6309	28166
3_1940	-	2_127.2	6405	56633
3_2000	-	2_133.4	7022	22176
3_2014	-	2_135.8	7057	9281
3_2086	-	1_41.8	7281	10350
3_2172	-	1_33.9	7629	17467
3_2176	-	2_33.8	7634	13028
3_2224	-	3_150.6	7854	18153
3_2267	-	2_141.9	7956	23956
3_2549	-	2_115.2	8846	9570
3_2602	-	1_25.4	9022	16834
3_2728	-	2_37	9339	3604
3_2863	-	2_129.4	9692	5647
