# Supplementary material for: Cytonuclear Epistasis Controls the Density of Symbiont Wolbachia pipientis in Nongonadal Tissues of Mosquito Culex quinquefasciatus
Source: G3 (Bethesda). 2017 Jun 9;7(8):2627–35. doi: 10.1534/g3.117.043422 (PMC5555468; doi:10.1534/g3.117.043422)
Supplement: Supplementary file 3 [file 2627FileS3.zip › File_S3_022317accept.vcf]

##fileformat=VCFv4.2
##fileDate=20170125
##source="Stacks v1.40"
##INFO=<ID=NS,Number=1,Type=Integer,Description="Number of Samples With Data">
##INFO=<ID=AF,Number=.,Type=Float,Description="Allele Frequency">
##FORMAT=<ID=GT,Number=1,Type=String,Description="Genotype">
##FORMAT=<ID=DP,Number=1,Type=Integer,Description="Read Depth">
#CHROM	POS	ID	REF	ALT	QUAL	FILTER	INFO	FORMAT	214_1	214_10	214_11	214_12	214_13	214_14	214_15	214_16	214_17	214_18	214_19	214_2	214_20	214_21	214_22	214_23	214_24	214_25	214_26	214_27	214_28	214_29	214_3	214_30	214_31	214_32	214_33	214_34	214_35	214_36	214_37	214_38	214_39	214_4	214_40	214_5	214_6	214_7	214_8	214_9	221_1	221_10	221_11	221_12	221_13	221_14	221_15	221_16	221_17	221_18	221_19	221_2	221_20	221_21	221_22	221_23	221_24	221_25	221_26	221_27	221_28	221_29	221_3	221_30	221_31	221_32	221_33	221_34	221_35	221_36	221_37	221_38	221_39	221_4	221_40	221_5	221_6	221_7	221_8	221_9	241_1	241_10	241_11	241_2	241_3	241_4	241_5	241_6	241_7	241_8	241_9	p_female	p_male
supercont3.1	221970	6815	AG	TA	.	PASS	NS=93;AF=0.489	GT:DP	0/1:59	0/1:18	0/1:28	1/1:20	0/0:46	0/1:46	0/1:69	0/1:30	0/1:31	0/1:21	0/1:29	0/1:51	0/0:38	0/1:33	0/0:38	1/1:25	0/1:21	0/1:27	0/0:76	1/1:35	0/1:27	0/0:50	0/1:40	1/1:28	1/1:21	0/0:18	0/1:34	0/1:18	0/1:93	0/1:119	0/0:39	0/0:84	0/1:64	0/1:67	1/1:68	0/1:47	1/1:65	0/0:30	0/1:27	1/1:30	0/1:19	0/1:28	0/1:82	0/0:89	0/1:57	0/1:29	1/1:35	1/1:17	0/1:17	0/1:15	0/0:37	0/0:72	0/1:23	0/1:72	0/1:37	0/0:20	0/1:43	1/1:31	0/0:37	1/1:12	0/0:25	1/1:18	0/1:33	0/1:33	0/1:17	0/0:38	0/0:40	0/1:30	1/1:9	0/1:54	0/1:30	0/0:43	0/0:42	1/1:18	1/1:11	1/1:15	0/1:27	0/0:28	0/0:20	0/0:61	1/1:28	0/1:18	0/0:13	0/1:13	0/1:24	1/1:31	0/1:15	1/1:18	1/1:36	0/1:16	0/1:47	0/0:41	1/1:53
supercont3.1	1256043	6724	A	C	.	PASS	NS=93;AF=0.489	GT:DP	0/1:84	0/1:25	0/1:61	0/0:64	1/1:99	0/1:128	0/1:88	0/0:89	0/0:41	0/1:85	1/1:54	0/1:196	1/1:24	0/0:33	1/1:42	0/0:78	0/1:47	0/1:126	1/1:131	0/0:31	0/1:93	1/1:66	0/1:59	0/0:84	0/0:86	1/1:64	0/1:74	0/1:58	0/1:128	0/1:181	1/1:46	1/1:109	0/1:79	0/1:210	0/0:126	0/1:162	0/0:200	1/1:91	0/1:75	0/0:105	0/0:38	0/1:122	0/1:49	1/1:64	0/1:79	0/1:173	0/0:139	0/0:78	0/1:131	0/1:52	1/1:92	1/1:159	0/1:24	0/1:105	0/1:105	1/1:73	0/1:46	0/0:112	1/1:129	0/0:154	1/1:54	0/0:79	0/1:53	0/1:44	0/1:55	1/1:195	1/1:55	0/1:135	0/0:95	0/1:36	0/1:172	1/1:37	1/1:90	0/0:112	0/1:53	0/0:90	0/1:95	1/1:169	1/1:88	1/1:38	0/0:55	0/0:102	0/1:58	0/1:59	0/1:35	0/0:196	0/1:30	0/0:93	0/0:71	0/1:22	0/1:143	1/1:65	0/0:171
supercont3.1	1678490	6763	A	G	.	PASS	NS=93;AF=0.484	GT:DP	0/1:311	0/0:85	0/1:223	1/1:134	0/0:204	0/1:231	0/1:251	0/1:137	1/1:153	0/1:117	0/1:135	0/1:340	0/0:141	0/1:107	0/0:78	1/1:191	0/1:104	0/0:169	0/0:252	1/1:117	0/1:117	0/0:178	0/1:246	1/1:177	1/1:62	0/0:210	0/1:127	0/1:92	0/1:161	0/1:289	0/0:95	0/0:208	0/1:208	0/1:292	1/1:338	0/1:223	1/1:335	0/0:284	0/1:120	1/1:205	0/1:133	0/1:267	0/1:324	0/0:362	0/1:340	0/1:454	1/1:241	1/1:180	0/1:71	0/1:83	0/0:177	0/0:225	0/1:226	0/1:327	0/1:171	0/0:124	0/1:230	1/1:157	0/0:245	1/1:131	0/0:88	1/1:129	0/1:145	0/1:176	0/1:172	0/0:239	0/0:125	0/1:199	1/1:148	0/1:379	0/1:257	0/0:280	0/0:123	1/1:82	0/1:110	1/1:141	0/1:100	0/0:211	0/0:152	0/0:190	1/1:227	0/1:336	0/1:28	0/1:56	0/1:130	1/1:202	0/1:119	1/1:167	1/1:244	0/1:66	0/1:288	0/0:121	1/1:298
supercont3.1	1930257	6779	G	T	.	PASS	NS=93;AF=0.489	GT:DP	0/1:122	0/1:58	0/1:49	1/1:79	0/0:68	1/1:107	0/1:76	0/1:98	0/0:45	0/1:35	0/1:40	0/1:261	0/0:73	0/1:40	0/0:49	1/1:66	0/1:43	0/1:94	0/0:108	1/1:112	0/1:56	0/0:98	0/1:132	1/1:55	1/1:53	0/0:54	0/1:50	0/1:51	0/1:123	0/1:107	0/0:76	0/0:72	0/1:128	0/1:180	1/1:106	0/1:134	1/1:102	0/0:120	0/1:66	1/1:132	0/1:66	0/1:57	0/1:160	0/0:98	0/1:144	1/1:105	1/1:166	1/1:131	0/1:80	0/1:50	0/0:55	0/0:103	0/1:105	0/0:124	1/1:103	0/0:70	0/1:72	1/1:102	0/0:69	1/1:27	0/0:94	1/1:50	0/1:128	0/1:53	0/1:71	0/0:110	0/0:184	0/0:69	1/1:60	0/1:159	0/1:133	0/0:117	0/0:66	1/1:86	0/1:37	1/1:82	0/1:55	0/0:74	0/0:88	0/0:106	1/1:53	0/1:212	0/1:24	0/1:37	0/1:86	1/1:137	0/1:46	1/1:117	1/1:52	0/1:145	0/1:196	0/0:55	1/1:169
supercont3.1	2069544	6798	T	A	.	PASS	NS=93;AF=0.473	GT:DP	1/0:120	1/0:31	1/0:42	1/1:80	0/0:19	1/0:113	1/0:113	1/0:108	1/0:61	1/0:61	1/0:92	1/0:195	0/0:64	1/0:35	0/0:20	1/1:52	1/0:74	1/0:55	0/0:80	1/1:58	1/0:51	0/0:83	1/0:115	1/1:39	1/1:63	0/0:99	1/0:36	1/0:36	1/0:55	1/0:142	0/0:30	0/0:73	1/0:55	1/0:148	1/1:80	1/0:147	1/1:180	0/0:111	1/0:114	1/1:62	0/0:27	1/0:103	1/0:165	0/0:181	1/0:113	1/0:353	1/1:113	1/1:23	1/0:28	0/0:30	0/0:39	0/0:116	1/0:62	1/0:61	1/0:80	0/0:93	1/0:124	1/1:46	0/0:53	1/1:109	0/0:85	1/1:20	1/0:94	0/0:27	1/0:64	0/0:76	0/0:32	1/0:79	1/1:43	1/0:62	1/0:64	0/0:65	0/0:115	1/1:53	1/0:51	1/1:91	1/0:29	0/0:42	0/0:82	0/0:111	1/1:88	1/1:56	1/0:9	0/0:29	1/0:77	1/1:68	1/0:86	1/1:64	1/1:121	1/0:48	1/0:97	0/0:65	1/1:123
supercont3.1	2342239	6822	GT	CA	.	PASS	NS=93;AF=0.489	GT:DP	1/0:335	1/0:220	1/0:222	1/1:262	0/0:379	1/0:247	1/0:404	1/0:246	1/0:307	1/0:201	1/0:153	1/0:389	0/0:192	1/0:247	0/0:214	1/1:387	1/0:244	1/0:349	0/0:260	1/1:415	1/0:229	0/0:359	1/0:298	1/1:308	1/1:158	0/0:154	1/0:294	1/0:220	1/0:468	1/0:396	0/0:133	0/0:465	1/0:390	1/0:364	1/1:384	1/0:299	1/1:529	0/0:394	1/0:342	1/1:555	1/0:391	1/0:426	1/0:646	0/0:420	1/0:576	1/0:624	1/1:291	1/1:219	1/0:252	1/0:171	0/0:147	0/0:385	1/0:544	1/0:342	1/0:497	0/0:206	1/0:361	1/1:483	0/0:405	1/1:407	0/0:260	1/1:312	1/0:228	1/0:252	1/0:188	0/0:495	0/0:324	1/0:291	1/1:258	1/0:683	1/0:315	0/0:491	0/0:262	1/1:312	1/0:244	1/1:369	1/0:238	0/0:508	0/0:213	0/0:334	1/1:454	1/0:623	1/0:44	1/0:171	1/0:302	1/1:375	1/0:332	1/1:220	1/1:299	1/0:307	1/0:439	0/0:233	1/1:1019
supercont3.1	2380756	6829	T	C	.	PASS	NS=93;AF=0.484	GT:DP	1/0:117	1/0:91	1/1:44	1/1:83	0/0:71	1/0:63	1/0:38	1/0:65	1/0:98	1/1:47	1/0:101	1/0:120	0/0:26	1/0:52	0/0:23	1/1:144	1/0:66	1/0:141	0/0:116	1/1:106	1/0:68	0/0:105	1/0:79	1/1:27	1/1:59	0/0:70	1/0:92	1/0:60	0/0:53	1/0:125	0/0:42	0/0:100	1/0:92	1/0:73	1/1:128	1/0:89	1/1:33	0/0:45	1/0:96	1/1:135	1/0:92	1/0:92	1/1:64	0/0:121	1/0:83	1/0:191	1/1:104	1/1:77	1/1:23	0/0:52	0/0:60	0/0:72	1/0:81	0/0:61	1/0:106	0/0:120	0/0:134	1/1:102	0/0:61	1/1:110	0/0:92	1/1:100	0/0:104	1/0:85	1/0:53	0/0:20	0/0:47	1/0:89	1/1:119	1/0:98	1/1:49	0/0:95	0/0:169	1/1:102	1/0:58	1/1:127	1/0:67	0/0:80	0/0:72	0/0:94	1/1:120	1/0:76	1/0:34	1/0:44	0/0:41	1/1:120	1/0:62	1/1:30	1/1:98	1/0:62	1/0:115	0/0:81	1/1:100
supercont3.1	2462557	6837	G	A	.	PASS	NS=91;AF=0.462	GT:DP	1/0:57	1/0:26	1/0:59	1/1:73	0/0:74	1/1:48	1/0:64	1/0:49	1/0:62	0/0:26	0/0:76	1/0:67	0/0:54	1/0:43	0/0:66	1/1:39	1/0:74	0/0:75	0/0:46	1/1:81	1/0:56	0/0:79	1/1:99	1/1:51	1/1:64	0/0:121	1/0:81	1/0:38	1/0:33	0/0:49	0/0:22	0/0:85	1/0:48	1/0:67	1/1:119	1/0:67	1/1:38	0/0:100	1/0:35	1/1:122	1/0:83	1/0:65	1/1:99	0/0:130	0/0:160	1/0:141	1/1:62	./.:0	1/0:31	1/0:27	0/0:43	0/0:45	1/0:89	0/0:87	0/0:27	0/0:52	0/0:156	1/1:126	0/0:34	1/1:41	0/0:49	1/1:72	1/0:111	1/0:31	1/0:61	0/0:89	0/0:54	1/0:49	1/1:19	1/0:128	1/0:79	0/0:24	0/0:79	1/1:63	1/0:59	1/1:66	1/0:54	0/0:44	0/0:66	0/0:32	1/1:29	1/0:116	./.:0	1/1:6	1/0:52	1/1:25	1/0:98	1/1:33	1/1:66	1/0:23	1/0:47	0/0:34	1/1:52
supercont3.1	3072324	6891	AT	TC	.	PASS	NS=89;AF=0.483	GT:DP	0/0:22	0/1:11	0/1:8	0/0:10	1/1:33	1/1:35	0/1:24	0/1:35	0/0:18	0/0:9	0/1:21	0/1:50	1/1:12	0/0:11	./.:0	0/0:10	0/1:8	0/1:11	1/1:36	0/0:22	0/1:16	1/1:30	0/1:44	0/0:16	0/0:9	1/1:20	0/1:9	0/1:10	0/1:18	0/1:51	1/1:7	1/1:11	0/1:15	0/1:36	0/0:26	0/1:23	0/0:30	1/1:30	0/0:12	0/0:25	0/1:9	0/1:38	0/1:36	1/1:36	0/1:35	0/1:77	0/0:8	0/0:11	0/0:8	1/1:6	1/1:10	1/1:16	0/1:10	0/1:16	0/1:21	1/1:8	0/1:9	./.:0	1/1:12	0/0:15	1/1:14	0/0:18	0/0:12	0/1:14	0/0:7	1/1:17	1/1:20	0/1:10	0/0:12	0/1:42	0/1:21	0/1:12	1/1:28	0/0:15	0/1:14	0/0:9	1/1:9	1/1:6	1/1:10	1/1:13	0/0:28	0/1:27	./.:0	./.:0	1/1:5	0/0:49	0/1:20	0/0:8	0/0:17	0/1:16	0/1:13	1/1:9	0/0:32
supercont3.10	502670	1294	CG	TA	.	PASS	NS=91;AF=0.500	GT:DP	0/0:60	0/1:24	0/0:8	1/1:17	1/1:28	1/1:31	0/1:23	0/0:26	0/1:27	0/0:17	1/1:16	0/1:27	0/1:14	0/1:26	0/1:18	0/0:47	0/0:34	0/0:15	1/1:35	0/0:42	0/1:26	0/1:21	0/0:49	0/0:30	0/1:27	1/1:17	0/1:40	1/1:18	0/1:22	0/1:88	1/1:8	1/1:31	0/1:38	0/1:44	0/0:47	0/1:25	1/1:26	1/1:36	0/0:16	1/1:107	0/1:17	1/1:22	1/1:55	0/0:31	0/1:52	0/1:9	0/1:38	1/1:10	0/0:18	0/1:22	1/1:32	1/1:29	./.:0	1/1:58	1/1:34	0/0:32	0/1:27	0/1:42	0/0:36	0/0:18	0/0:12	1/1:21	1/1:56	0/1:21	0/0:26	0/1:19	1/1:43	0/1:7	0/0:18	0/0:59	0/0:18	0/0:29	1/1:17	1/1:12	0/1:13	1/1:25	0/1:22	0/0:45	1/1:23	0/0:25	1/1:21	1/1:6	./.:0	0/1:13	0/0:11	0/1:28	0/1:43	0/0:27	1/1:61	0/0:55	0/0:36	0/0:39	1/1:49
supercont3.10	606568	1303	G	A	.	PASS	NS=93;AF=0.371	GT:DP	1/0:103	0/0:37	1/0:42	0/0:114	0/0:65	0/0:5	0/0:25	1/1:16	1/0:101	1/1:57	1/0:61	1/0:79	0/0:45	0/0:39	0/0:14	1/1:25	1/1:66	1/1:74	0/0:104	1/1:67	1/0:79	1/0:76	1/1:54	1/1:15	1/0:44	0/0:21	0/0:74	0/0:67	1/0:66	0/0:8	0/0:25	0/0:48	1/0:101	0/0:38	1/1:72	0/0:56	0/0:59	0/0:117	0/0:25	0/0:81	1/0:23	0/0:72	0/0:97	1/0:146	1/0:135	1/0:137	1/0:74	1/0:59	1/1:65	1/0:32	1/0:76	0/0:50	0/0:52	0/0:108	0/0:68	1/1:54	1/0:137	1/0:89	1/0:47	1/0:103	1/0:41	0/0:95	0/0:28	1/0:26	1/0:86	0/0:18	0/0:106	1/0:44	1/1:96	1/1:176	1/0:79	1/1:143	0/0:101	1/0:78	1/0:135	0/0:55	1/0:53	1/1:81	0/0:68	1/1:63	0/0:13	0/0:114	0/0:9	0/0:7	1/0:98	0/0:24	0/0:43	0/0:35	0/0:140	1/1:22	1/1:35	1/1:58	0/0:132
supercont3.10	1395090	1237	A	C	.	PASS	NS=91;AF=0.462	GT:DP	0/1:44	0/1:16	0/1:44	1/1:24	1/1:17	0/0:50	0/0:9	0/0:45	0/1:15	0/0:26	0/0:13	0/0:23	0/1:21	0/1:18	0/1:18	0/0:49	0/0:28	0/0:27	1/1:17	0/0:22	0/1:9	0/1:23	0/0:21	0/0:29	0/0:30	0/1:17	0/0:27	1/1:10	0/1:42	0/0:30	1/1:7	1/1:30	0/0:14	0/1:31	0/0:62	0/1:27	1/1:21	1/1:37	0/1:17	1/1:59	0/1:11	1/1:16	1/1:31	0/1:55	0/0:16	0/0:32	1/1:16	0/1:31	0/0:26	0/1:18	0/1:27	1/1:59	1/1:15	1/1:70	1/1:13	0/0:17	0/0:50	0/1:72	0/1:33	1/1:15	0/1:25	1/1:43	1/1:16	0/1:26	0/1:42	0/1:11	1/1:43	0/0:11	0/0:28	0/0:49	1/1:27	0/0:60	1/1:43	0/0:10	0/0:25	1/1:24	0/1:22	0/0:76	1/1:25	0/0:12	./.:0	1/1:15	./.:0	0/1:24	0/1:37	0/1:44	0/1:62	0/0:8	1/1:14	0/0:19	0/0:44	0/0:37	1/1:41
supercont3.10	2023798	1273	GGAA	AATT	.	PASS	NS=83;AF=0.331	GT:DP	1/1:9	1/1:10	0/0:13	1/0:21	1/0:38	0/0:18	1/1:15	1/0:10	1/0:30	0/0:5	1/0:26	1/0:14	0/0:12	1/0:21	0/0:19	1/0:17	1/1:20	1/1:31	1/0:31	0/0:27	./.:0	1/0:10	1/0:47	0/0:6	1/0:17	0/0:7	0/0:60	1/0:21	1/0:50	1/1:34	0/0:10	0/0:36	1/1:20	1/0:19	1/1:45	1/0:26	0/0:8	0/0:23	1/1:12	1/1:23	0/0:13	0/0:32	0/0:42	1/0:33	0/0:73	0/0:20	0/0:13	1/1:5	0/0:13	0/0:8	0/0:14	./.:0	1/1:6	./.:0	0/0:19	0/0:13	0/0:7	1/0:15	0/0:19	1/0:30	0/0:9	1/1:15	0/0:35	0/0:11	./.:0	1/0:27	0/0:66	0/0:18	1/0:9	0/0:47	1/1:10	0/0:9	0/0:8	0/0:19	1/1:5	0/0:34	0/0:9	./.:0	./.:0	0/0:6	0/0:7	0/0:12	./.:0	./.:0	0/0:5	0/0:5	./.:0	./.:0	0/0:55	1/1:28	0/0:8	1/1:19	0/0:35
supercont3.100	45701	166	A	T	.	PASS	NS=93;AF=0.360	GT:DP	0/0:71	0/1:36	0/1:48	0/0:72	0/0:74	0/0:70	0/0:72	0/1:97	0/1:73	0/1:41	0/0:62	0/1:136	0/0:46	0/0:34	0/1:31	0/1:55	0/0:40	0/0:54	0/1:62	0/1:59	0/0:48	0/0:68	0/0:48	0/0:55	0/1:16	0/0:43	0/0:55	0/1:27	0/0:48	0/0:69	0/0:52	0/0:16	0/1:77	1/1:123	1/1:109	0/1:68	0/1:148	0/0:152	0/1:47	0/1:47	0/1:54	0/0:39	0/1:147	1/1:65	0/0:96	0/1:200	0/0:116	0/0:87	0/1:55	0/1:39	0/1:24	0/1:47	0/0:40	1/1:93	0/1:47	0/1:32	0/0:69	0/1:47	1/1:73	0/1:45	0/0:98	1/1:73	0/0:34	0/0:22	0/1:59	1/1:57	0/0:102	1/1:56	0/0:21	0/0:83	0/1:130	0/0:29	0/0:35	1/1:31	0/1:42	0/1:53	0/1:23	1/1:83	0/1:65	0/1:76	1/1:28	0/0:62	0/0:17	0/0:22	0/1:55	0/1:121	0/1:104	1/1:24	0/1:71	0/0:44	1/1:110	0/0:32	1/1:92
supercont3.100	76815	173	C	T	.	PASS	NS=93;AF=0.349	GT:DP	0/0:254	0/1:124	0/1:175	0/0:121	0/0:165	0/0:195	0/0:142	0/1:213	0/1:189	0/1:190	0/0:162	0/1:295	0/0:226	0/0:164	0/1:133	0/1:178	0/0:216	0/1:147	0/1:186	0/1:124	0/0:179	0/0:168	0/0:310	0/1:183	0/1:220	0/0:171	0/1:141	0/1:144	0/0:153	0/0:100	0/0:74	0/1:189	0/1:222	1/1:308	0/1:262	0/1:293	0/1:393	0/0:307	0/1:184	0/1:185	0/1:117	0/0:176	0/1:396	1/1:309	0/0:301	1/1:109	0/0:197	0/0:199	0/1:176	0/1:125	0/1:168	0/1:180	0/0:206	0/1:362	0/1:193	0/1:172	0/0:173	0/1:299	0/1:221	0/1:217	0/0:146	0/1:149	0/1:187	0/0:91	0/1:131	0/1:138	0/0:171	0/1:147	0/0:150	0/0:218	0/1:307	0/0:111	0/0:166	1/1:107	0/1:112	0/1:106	0/1:110	1/1:169	0/1:168	0/1:274	1/1:215	0/1:278	0/0:19	0/0:58	0/1:138	0/0:260	0/1:137	0/1:122	0/1:241	0/0:160	0/1:369	0/0:158	1/1:335
supercont3.100	374487	150	TA	GG	.	PASS	NS=90;AF=0.339	GT:DP	0/0:28	1/0:45	1/0:34	0/0:32	0/0:35	0/0:48	0/0:47	1/0:49	1/0:69	1/0:23	0/0:29	1/0:27	0/0:29	0/0:8	1/0:21	0/0:23	0/0:44	1/0:52	1/0:77	0/0:14	0/0:26	0/0:35	0/0:53	1/0:48	1/0:47	0/0:18	1/0:36	1/0:28	0/0:21	0/0:10	0/0:29	1/0:62	1/0:81	1/1:73	1/0:71	1/1:53	1/0:72	0/0:61	1/0:39	0/0:5	0/0:18	0/0:76	0/0:91	1/1:54	0/0:36	1/0:71	0/0:27	0/0:30	1/1:38	1/0:51	./.:0	1/0:31	./.:0	1/1:30	0/0:38	1/0:43	0/0:34	1/0:43	1/0:8	1/0:26	0/0:22	1/1:21	1/0:33	0/0:27	1/0:26	./.:0	0/0:53	1/1:12	0/0:58	0/0:26	1/0:102	0/0:46	0/0:41	1/1:53	1/0:33	1/0:29	0/0:33	1/1:18	0/0:9	1/0:42	1/1:54	1/0:34	0/0:5	0/0:10	1/0:21	1/1:49	1/1:37	0/0:42	1/1:56	0/0:21	0/0:18	0/0:35	1/1:65
supercont3.1000	105093	1	GGA	TCT	.	PASS	NS=93;AF=0.473	GT:DP	0/1:68	0/1:38	0/1:25	0/1:74	0/1:52	0/0:46	0/1:51	0/1:83	0/1:105	0/1:37	0/0:27	1/1:116	0/1:96	0/1:49	0/1:34	0/1:102	0/1:46	0/1:36	0/1:124	0/0:41	1/1:35	1/1:97	0/1:114	0/1:57	0/1:29	0/1:60	1/1:44	0/1:42	0/0:41	0/1:237	0/1:19	0/1:58	0/1:60	1/1:178	0/1:97	0/1:70	1/1:58	0/1:87	0/1:83	0/1:76	0/1:132	0/0:134	0/1:69	1/1:129	0/0:136	1/1:16	0/1:100	0/0:61	0/1:58	0/1:40	0/1:41	1/1:95	0/1:34	0/0:159	0/1:71	0/1:65	0/0:26	0/1:107	0/1:63	0/1:117	0/0:75	0/1:38	0/0:60	0/0:44	1/1:27	0/1:110	0/0:87	0/1:55	0/0:29	0/1:167	0/1:111	0/0:38	0/0:106	1/1:65	0/1:55	1/1:42	1/1:69	1/1:94	0/1:79	0/1:83	1/1:44	0/0:89	0/0:8	0/0:25	0/1:84	0/1:115	0/1:160	0/1:38	1/1:93	0/0:35	0/0:137	0/0:43	1/1:72
supercont3.101	100005	258	AC	GT	.	PASS	NS=85;AF=0.453	GT:DP	0/1:34	0/1:11	0/1:15	0/0:24	0/0:15	0/1:43	0/1:13	1/1:21	0/1:25	1/1:8	0/1:15	0/0:17	0/0:6	0/1:14	./.:0	1/1:27	1/1:6	1/1:15	0/0:34	1/1:9	0/1:13	0/0:20	0/1:27	1/1:9	0/1:12	0/1:6	0/1:14	./.:0	0/1:18	0/1:11	0/0:10	0/0:12	0/1:10	0/1:35	1/1:24	0/1:72	0/0:32	0/0:29	0/1:15	1/1:17	0/1:12	0/0:18	0/0:27	0/1:18	0/1:22	1/1:22	0/1:20	0/1:22	0/1:10	0/1:17	./.:0	0/0:10	./.:0	0/0:16	0/0:7	0/1:32	0/1:34	0/1:19	0/0:18	0/1:25	0/0:9	0/0:6	0/0:8	./.:0	0/0:10	0/0:29	0/0:28	1/1:14	1/1:11	0/1:16	0/1:12	1/1:12	0/1:14	1/1:12	0/1:26	0/0:14	./.:0	1/1:7	0/1:24	1/1:11	0/0:14	0/0:30	./.:0	./.:0	0/1:7	0/1:21	1/1:6	1/1:8	0/0:19	1/1:19	0/0:19	1/1:14	0/0:20
supercont3.101	142131	261	GC	CT	.	PASS	NS=92;AF=0.440	GT:DP	1/0:74	1/0:90	1/0:84	0/0:128	0/0:65	1/0:135	1/0:63	1/1:79	1/0:61	1/0:56	1/0:80	1/0:162	1/0:33	0/0:57	1/0:45	1/1:228	1/1:203	1/1:115	0/0:132	1/1:98	1/0:54	1/0:103	1/0:138	1/1:120	0/0:44	1/0:59	1/0:97	0/0:98	1/0:114	1/0:126	0/0:113	0/0:119	0/0:76	1/0:109	1/1:201	1/0:104	0/0:153	0/0:114	1/0:92	1/0:152	1/0:83	0/0:188	0/0:201	1/0:256	1/0:77	1/1:130	1/0:225	1/1:105	1/0:80	1/0:68	1/0:75	0/0:156	1/1:73	0/0:147	0/0:66	1/0:111	1/0:122	1/0:78	0/0:56	1/0:118	1/0:134	1/0:128	0/0:95	1/1:87	1/0:67	0/0:43	1/0:73	1/1:121	1/1:54	1/0:126	1/0:117	1/0:266	1/0:76	1/1:38	1/0:77	0/0:65	0/0:64	1/0:128	1/0:112	1/0:168	0/0:138	0/0:125	./.:0	1/0:45	1/0:136	1/1:35	1/0:155	1/0:22	0/0:142	0/0:42	0/0:103	1/1:89	0/0:161
supercont3.102	182916	379	A	G	.	PASS	NS=93;AF=0.500	GT:DP	0/1:73	0/1:33	0/1:38	0/1:32	1/1:56	0/1:95	0/1:39	0/1:39	0/1:50	0/1:34	0/0:18	1/1:61	0/1:29	0/1:51	0/1:20	1/1:37	0/1:61	1/1:28	0/1:25	0/1:42	0/1:25	1/1:42	0/1:72	0/1:46	0/1:38	0/1:24	0/1:7	0/1:52	0/0:36	0/1:25	0/1:34	0/1:47	0/1:68	1/1:54	0/1:58	0/1:65	1/1:48	0/1:38	0/1:40	0/1:45	1/1:23	0/0:86	0/1:57	1/1:107	0/0:85	1/1:112	0/1:64	0/0:13	1/1:17	0/1:23	0/1:20	1/1:52	0/1:36	0/0:47	0/1:68	0/1:42	0/1:66	0/1:26	0/1:79	0/1:93	0/0:23	0/1:35	0/0:32	0/0:18	0/1:28	1/1:37	0/0:83	0/1:26	0/0:25	0/1:76	1/1:41	0/0:34	0/0:71	1/1:19	0/1:57	0/1:25	1/1:49	1/1:76	0/0:81	1/1:42	1/1:35	0/0:18	0/0:8	0/0:21	0/1:44	0/1:70	0/1:55	0/0:17	1/1:54	0/0:25	0/0:47	0/0:34	1/1:90
supercont3.1022	40599	320	G	C	.	PASS	NS=93;AF=0.398	GT:DP	1/1:160	1/1:86	0/0:129	1/0:110	1/1:264	1/0:99	1/0:129	1/0:97	1/0:218	0/0:90	1/0:106	1/0:156	0/0:164	1/0:63	0/0:134	1/0:147	1/1:169	1/0:173	1/0:152	1/0:94	1/0:110	1/1:154	1/0:137	1/0:95	1/0:110	1/0:83	0/0:201	1/0:117	0/0:236	1/1:200	1/0:177	1/1:176	1/0:250	0/0:311	1/0:253	1/1:155	0/0:177	0/0:141	1/1:112	1/0:240	0/0:36	1/0:46	0/0:410	1/0:357	0/0:115	0/0:309	0/0:41	1/0:184	0/0:155	0/0:55	0/0:65	1/0:227	1/1:177	0/0:244	0/0:155	1/1:31	0/0:85	0/0:159	0/0:82	1/0:111	0/0:54	1/1:71	0/0:61	0/0:88	0/0:74	1/0:238	0/0:132	1/1:64	1/0:90	0/0:306	1/1:73	0/0:77	0/0:36	1/0:83	1/1:44	1/0:133	0/0:96	1/0:109	0/0:28	1/1:48	1/0:118	0/0:145	1/1:27	1/1:21	0/0:71	1/0:101	0/0:52	0/0:44	0/0:181	1/1:69	0/0:200	1/1:97	0/0:403
supercont3.1026	119666	358	G	C	.	PASS	NS=92;AF=0.489	GT:DP	1/1:32	1/0:8	0/0:16	0/0:44	1/1:22	./.:0	1/0:13	0/0:14	1/1:23	1/0:15	1/0:26	1/0:19	1/0:11	1/1:22	1/1:15	1/0:35	0/0:17	0/0:24	0/0:13	1/0:24	1/0:16	1/0:33	0/0:32	1/1:20	0/0:16	1/0:25	1/0:28	1/0:26	1/1:40	1/0:39	0/0:5	0/0:15	1/1:28	1/0:28	1/1:28	1/0:51	0/0:25	1/1:14	0/0:21	0/0:20	1/1:45	1/1:21	0/0:24	1/0:22	0/0:20	1/0:42	1/0:30	1/1:19	1/0:29	1/1:26	0/0:21	1/1:43	0/0:9	0/0:22	0/0:21	0/0:21	0/0:11	1/0:32	1/0:17	1/1:17	1/0:19	1/1:36	0/0:32	1/0:9	0/0:17	0/0:9	1/0:40	1/1:30	1/1:16	1/1:14	1/1:24	1/0:22	0/0:23	1/1:22	1/1:7	1/1:34	1/1:27	0/0:30	1/0:48	1/1:7	1/0:29	0/0:58	1/0:18	1/0:17	0/0:17	1/1:11	1/0:21	1/1:15	0/0:37	0/0:12	1/0:17	0/0:22	1/1:41
supercont3.1035	113713	460	ACATA	GAGCG	.	PASS	NS=89;AF=0.410	GT:DP	1/1:49	1/1:35	0/0:21	0/1:30	1/1:77	1/1:61	0/1:96	1/1:39	1/1:12	0/0:38	0/1:57	0/1:36	0/0:54	0/0:6	0/0:26	0/1:19	0/1:35	1/1:40	0/0:89	0/0:61	0/0:30	1/1:96	0/1:77	1/1:30	1/1:14	0/1:19	0/0:28	0/1:18	0/0:35	1/1:80	0/1:48	1/1:26	0/0:59	0/0:66	0/0:24	1/1:48	0/1:70	0/0:90	1/1:36	0/0:28	1/1:40	0/1:39	0/0:39	0/1:41	0/0:43	0/0:71	1/1:42	./.:0	0/0:31	0/0:5	0/0:20	0/1:85	./.:0	0/0:42	0/1:42	1/1:30	0/0:18	0/0:31	0/0:61	0/0:23	1/1:18	0/1:39	1/1:21	0/0:25	./.:0	0/0:11	0/0:55	1/1:19	0/1:34	0/0:49	0/1:88	0/0:26	0/0:9	0/1:35	1/1:24	0/1:28	0/0:26	1/1:33	0/0:13	1/1:20	0/0:22	0/0:11	./.:0	1/1:13	0/0:14	0/1:38	0/0:11	0/0:21	0/0:42	1/1:22	0/0:54	1/1:17	0/0:82
supercont3.1038	4262	497	T	A	.	PASS	NS=85;AF=0.465	GT:DP	0/0:17	1/0:12	1/1:6	0/0:7	0/0:10	1/0:38	1/0:29	1/0:19	0/0:14	0/0:8	1/0:9	1/0:39	0/0:12	0/0:9	0/0:16	0/0:6	1/1:10	1/1:13	1/1:81	1/0:19	1/0:12	1/0:37	1/1:30	0/0:19	1/0:11	1/1:7	0/0:6	1/1:5	1/0:36	1/0:22	1/1:8	1/1:18	0/0:15	1/0:35	0/0:18	1/0:31	1/1:29	0/0:45	1/1:15	1/1:38	1/0:20	0/0:22	1/1:39	1/0:14	1/0:46	1/0:22	0/0:11	0/0:13	1/0:10	./.:0	1/0:13	1/0:13	0/0:12	1/1:21	1/1:18	1/1:8	1/0:38	1/1:8	0/0:9	1/0:12	1/0:18	0/0:21	1/1:20	./.:0	0/0:5	1/1:22	1/0:21	./.:0	./.:0	0/0:22	1/0:24	./.:0	1/1:17	1/0:23	0/0:7	0/0:13	./.:0	1/1:22	1/0:21	1/0:18	1/0:33	1/0:37	./.:0	0/0:14	./.:0	0/0:7	1/1:9	0/0:5	0/0:14	1/0:18	1/0:16	1/1:10	0/0:23
supercont3.104	28142	637	CC	TT	.	PASS	NS=90;AF=0.483	GT:DP	0/1:120	0/1:19	0/1:105	0/1:77	0/1:62	0/0:84	1/1:70	1/1:64	0/1:118	0/1:27	0/0:33	1/1:73	0/1:58	0/1:80	0/1:15	0/1:45	0/1:59	1/1:103	0/0:63	0/1:28	0/1:60	1/1:114	0/1:64	0/1:31	0/1:25	0/1:52	0/1:52	0/1:81	0/0:107	0/1:130	0/0:21	0/1:76	0/1:41	1/1:73	1/1:18	0/1:114	1/1:79	1/1:87	0/1:67	0/1:78	0/1:38	0/0:239	0/1:60	1/1:141	0/0:83	1/1:19	./.:0	0/0:65	0/1:47	0/1:31	0/1:80	1/1:45	0/0:53	0/0:150	0/1:101	0/1:38	0/1:54	0/0:70	0/0:118	1/1:54	0/0:76	0/1:51	0/0:79	0/0:48	0/1:41	0/1:150	0/0:67	0/1:91	0/0:101	0/1:126	0/1:126	0/0:44	0/0:33	1/1:38	0/1:36	0/1:77	1/1:96	1/1:154	0/1:86	1/1:36	1/1:108	0/0:130	./.:0	./.:0	0/1:95	0/1:102	0/1:180	0/1:60	1/1:94	0/0:49	0/0:85	0/0:76	1/1:109
supercont3.104	463957	648	T	C	.	PASS	NS=93;AF=0.468	GT:DP	1/0:469	1/0:233	1/0:304	1/0:311	1/0:397	0/0:315	1/0:234	1/0:275	1/0:372	1/0:248	0/0:328	1/1:380	1/0:198	1/0:174	1/0:182	1/0:170	1/0:294	1/0:310	1/0:255	1/0:133	1/0:152	1/1:257	1/0:344	1/0:265	1/0:292	1/0:413	1/0:240	1/0:259	0/0:286	1/0:387	1/0:284	1/0:455	1/0:324	1/1:412	1/0:538	1/0:250	1/1:572	1/1:290	1/0:246	1/0:312	1/0:318	0/0:539	1/0:463	1/1:607	0/0:207	1/1:589	1/0:474	0/0:464	1/0:356	1/0:186	1/0:259	1/1:541	1/0:402	0/0:303	1/0:327	1/0:292	1/0:340	1/0:402	1/0:257	1/0:451	0/0:423	1/0:204	0/0:406	0/0:162	1/0:324	1/0:268	0/0:278	1/0:213	0/0:483	1/0:423	1/0:312	0/0:256	0/0:334	1/1:268	1/0:173	1/0:405	1/1:207	1/1:575	1/0:267	1/0:736	1/1:289	0/0:389	0/0:156	0/0:164	1/0:219	1/0:183	1/0:253	1/0:164	1/1:184	0/0:350	0/0:413	0/0:358	1/1:617
supercont3.104	494784	649	AAAGG	GGCTT	.	PASS	NS=93;AF=0.457	GT:DP	0/1:289	0/1:92	0/1:101	0/1:167	0/1:263	0/0:444	0/1:305	0/1:208	0/1:205	0/1:168	0/0:352	1/1:221	0/1:129	0/1:142	0/1:206	0/1:201	0/1:174	0/1:196	0/1:426	0/1:217	0/1:110	1/1:104	0/1:301	0/1:181	0/1:142	0/1:315	0/1:222	0/1:130	0/0:331	0/1:400	0/1:208	0/1:205	0/1:284	1/1:175	0/1:434	0/1:194	1/1:410	0/1:297	0/1:253	0/1:177	0/1:185	0/0:420	0/1:540	1/1:312	0/0:467	1/1:507	0/1:234	0/0:322	0/1:98	0/1:118	0/1:221	1/1:175	0/1:496	0/0:658	0/1:296	0/1:124	0/1:228	0/1:149	0/0:301	0/1:201	0/0:183	0/1:146	0/0:214	0/0:191	0/1:100	0/1:651	0/0:162	0/1:267	0/0:177	0/1:343	0/1:184	0/0:375	0/0:206	1/1:129	0/1:85	0/1:150	1/1:183	1/1:147	0/1:147	0/1:236	1/1:237	0/0:288	0/0:52	0/0:147	0/1:194	0/1:382	0/1:269	0/1:309	1/1:312	0/0:253	0/0:315	0/0:363	1/1:367
supercont3.104	542408	654	T	C	.	PASS	NS=93;AF=0.403	GT:DP	1/0:34	1/0:19	1/1:19	0/0:34	1/0:23	0/0:21	1/0:50	1/0:41	1/0:55	1/0:28	0/0:44	1/1:47	1/0:36	1/0:18	0/0:37	1/0:34	1/0:36	1/0:33	1/0:45	1/0:32	1/0:32	1/1:32	1/0:85	1/0:44	0/0:30	0/0:24	1/0:46	1/0:38	0/0:16	0/0:50	1/0:37	1/0:48	0/0:26	1/1:51	1/0:72	1/0:46	1/1:68	1/0:64	1/0:20	0/0:34	1/0:64	0/0:52	1/0:88	1/1:85	0/0:107	1/1:67	1/0:48	0/0:40	1/0:32	1/0:11	1/0:27	1/1:53	0/0:60	0/0:61	0/0:38	1/0:38	1/0:26	1/0:86	1/1:42	0/0:27	0/0:32	1/0:43	0/0:51	0/0:22	1/0:20	0/0:61	0/0:33	1/0:19	0/0:27	0/0:50	1/0:36	0/0:56	0/0:40	1/1:14	1/0:36	1/0:42	1/1:28	1/1:17	1/0:29	1/0:56	1/1:25	0/0:22	0/0:15	0/0:8	1/0:9	1/1:73	0/0:33	0/0:23	1/1:18	0/0:37	0/0:32	0/0:36	1/1:56
supercont3.104	587738	656	AT	CC	.	PASS	NS=92;AF=0.489	GT:DP	0/1:176	0/1:40	0/1:56	0/1:41	0/1:100	0/0:153	0/1:110	0/1:68	1/1:44	0/1:61	0/0:60	1/1:134	0/1:33	0/1:35	0/1:31	0/1:74	0/1:35	0/1:56	0/1:140	0/1:84	0/1:74	1/1:139	0/1:165	1/1:82	0/1:97	0/1:88	1/1:48	0/1:37	0/0:43	0/1:122	0/1:63	0/1:112	0/1:79	1/1:199	0/1:192	0/1:94	1/1:121	0/1:117	0/1:64	0/1:51	0/1:106	0/0:82	0/1:125	1/1:133	0/0:126	1/1:354	0/1:61	0/0:87	1/1:23	0/1:57	0/1:38	1/1:78	0/1:182	0/0:103	0/1:72	0/1:48	0/1:109	0/1:119	0/0:104	1/1:28	0/0:71	0/1:44	0/0:101	0/0:49	0/1:35	0/1:95	0/0:111	0/1:62	0/0:38	0/1:207	0/1:95	0/0:58	0/0:59	1/1:83	0/1:45	0/1:75	1/1:55	1/1:97	0/1:45	0/1:67	1/1:143	0/0:90	./.:0	0/0:39	0/1:119	0/1:169	0/1:131	0/1:40	1/1:108	0/0:71	0/0:120	0/0:112	1/1:169
supercont3.1040	106053	561	G	A	.	PASS	NS=93;AF=0.333	GT:DP	0/0:63	0/0:32	1/0:52	0/0:56	0/0:37	0/0:49	1/0:129	1/0:90	1/0:124	1/0:40	0/0:42	1/0:154	0/0:25	1/0:20	1/0:73	1/0:50	1/1:64	1/0:67	1/0:201	1/0:74	0/0:44	0/0:25	0/0:87	1/0:57	1/0:29	0/0:37	0/0:27	1/1:33	0/0:11	0/0:29	0/0:42	1/0:109	1/1:38	1/0:105	0/0:44	0/0:46	1/0:128	0/0:83	1/0:107	1/0:89	1/0:51	0/0:102	0/0:128	1/0:231	0/0:157	1/0:111	0/0:41	1/0:99	1/0:86	1/0:34	1/0:27	1/0:75	0/0:87	1/1:34	1/0:63	0/0:101	0/0:68	1/0:37	0/0:176	1/0:115	0/0:112	1/1:17	1/0:69	0/0:35	1/0:64	1/0:74	0/0:123	1/0:52	0/0:34	0/0:83	0/0:158	0/0:167	0/0:81	0/0:90	1/0:91	1/0:63	1/0:47	1/0:92	1/0:105	1/0:103	1/0:54	1/1:66	0/0:24	0/0:20	1/0:82	1/1:80	1/0:26	1/1:51	0/0:92	0/0:27	1/0:56	0/0:61	1/1:61
supercont3.1058	14712	735	GAAC	CGTA	.	PASS	NS=91;AF=0.264	GT:DP	0/0:39	0/0:20	1/0:28	0/0:27	0/0:27	0/0:13	1/0:45	1/0:28	1/0:35	1/0:30	0/0:15	1/0:69	0/0:22	1/0:27	1/0:12	1/0:51	0/0:30	1/0:66	1/0:25	1/0:53	0/0:23	0/0:28	0/0:21	0/0:27	0/0:35	0/0:22	0/0:44	1/0:27	0/0:24	0/0:22	0/0:11	1/0:84	1/1:9	1/0:34	0/0:45	0/0:60	1/0:83	0/0:27	1/0:27	1/0:56	1/0:28	0/0:39	0/0:27	1/0:37	0/0:80	1/1:38	0/0:51	0/0:38	1/0:34	0/0:18	1/0:69	1/0:38	0/0:38	1/0:56	1/0:43	0/0:59	0/0:33	1/0:56	0/0:48	1/0:14	0/0:55	1/1:26	1/0:70	0/0:44	0/0:42	0/0:10	0/0:55	0/0:61	0/0:21	0/0:46	0/0:47	0/0:34	0/0:34	0/0:29	1/0:23	1/0:31	0/0:10	1/0:24	1/0:36	1/0:29	1/0:36	1/0:21	./.:0	./.:0	1/0:46	0/0:49	1/0:66	1/1:14	1/0:82	0/0:9	0/0:28	0/0:22	1/1:26
supercont3.106	491530	859	A	T	.	PASS	NS=93;AF=0.489	GT:DP	0/1:199	0/1:96	0/0:70	0/0:91	1/1:161	0/1:115	0/1:99	0/1:124	0/1:118	0/1:90	0/1:147	0/1:246	1/1:132	0/1:89	1/1:89	0/0:141	0/1:157	0/1:147	1/1:146	0/0:179	0/1:141	0/1:144	0/1:251	1/1:134	0/0:79	1/1:116	0/1:108	0/1:163	0/1:179	0/1:218	1/1:77	0/1:200	0/1:229	0/1:148	0/0:201	0/1:266	0/0:222	1/1:218	0/1:100	0/0:276	0/0:183	0/1:119	0/1:167	1/1:284	0/1:144	0/0:274	0/0:152	0/0:218	0/1:127	1/1:134	1/1:142	1/1:133	0/1:121	0/1:308	0/1:244	1/1:160	0/1:238	0/1:176	1/1:138	0/0:214	1/1:131	0/0:125	0/1:119	0/1:113	0/1:63	1/1:62	1/1:150	0/1:131	0/0:121	0/0:345	0/1:176	0/1:135	1/1:167	0/0:92	0/0:74	0/0:153	0/1:117	1/1:195	1/1:162	1/1:184	0/0:152	0/1:73	0/1:39	0/0:86	0/1:129	0/0:205	0/1:98	0/1:71	0/0:186	0/1:199	0/1:242	1/1:197	0/0:286
supercont3.1062	1045	797	T	G	.	PASS	NS=89;AF=0.433	GT:DP	1/0:65	0/0:23	1/0:45	0/0:19	0/0:26	1/0:55	1/0:37	1/1:20	1/1:17	1/0:68	1/0:26	0/0:25	0/0:18	1/0:32	1/1:18	1/1:62	1/1:9	1/1:17	0/0:27	1/1:37	0/0:9	1/0:16	1/1:25	1/1:14	0/0:10	0/0:36	1/0:41	0/0:91	1/1:12	0/0:74	0/0:21	0/0:29	1/0:41	0/0:8	./.:0	0/0:44	0/0:41	0/0:36	1/0:65	0/0:27	1/1:14	0/0:46	0/0:27	1/0:47	1/1:22	1/1:47	1/0:23	1/1:28	1/1:11	1/0:24	0/0:7	0/0:23	0/0:14	0/0:18	0/0:38	1/1:71	0/0:43	1/1:16	0/0:57	1/0:95	1/0:46	./.:0	0/0:47	1/1:7	0/0:23	./.:0	0/0:19	1/1:27	1/1:19	1/1:62	0/0:30	1/1:5	0/0:30	1/0:26	1/1:14	0/0:50	0/0:15	1/1:20	0/0:38	1/1:48	0/0:18	0/0:27	0/0:29	0/0:19	1/0:34	./.:0	1/0:9	1/1:11	0/0:6	1/1:22	1/1:64	1/1:13	0/0:54
supercont3.1062	9266	803	CA	TT	.	PASS	NS=87;AF=0.402	GT:DP	0/1:40	0/0:11	0/1:47	0/0:35	0/0:46	0/0:31	0/0:24	1/1:23	0/1:78	0/1:24	1/1:19	0/1:88	0/1:58	0/0:19	0/0:13	1/1:25	1/1:24	1/1:26	0/0:86	1/1:34	0/1:51	0/1:129	1/1:37	1/1:24	0/1:36	0/0:20	0/0:47	0/0:43	0/1:117	0/0:30	0/0:72	0/0:53	0/1:68	0/0:26	1/1:35	0/0:11	0/0:69	0/0:118	0/0:18	0/0:47	0/1:19	0/0:18	0/0:137	0/1:115	0/1:122	0/1:162	0/0:72	0/1:29	1/1:50	1/1:27	0/1:80	0/0:94	0/0:69	0/0:219	0/0:65	1/1:36	0/1:68	0/1:36	0/0:114	0/1:53	0/1:28	0/0:38	0/0:84	0/1:47	0/1:41	0/1:79	0/0:50	0/1:45	1/1:25	1/1:93	0/1:71	1/1:47	0/0:39	0/1:32	0/1:26	0/0:72	0/1:87	1/1:45	0/0:26	1/1:44	0/0:39	./.:0	./.:0	./.:0	0/1:59	./.:0	./.:0	./.:0	0/0:23	1/1:31	1/1:39	1/1:22	0/0:35
supercont3.1063	21587	805	GG	TA	.	PASS	NS=90;AF=0.439	GT:DP	0/1:40	0/1:70	0/1:51	0/0:76	1/1:16	0/1:26	0/0:24	0/1:26	0/1:17	0/0:19	1/1:13	0/1:30	1/1:17	0/1:27	1/1:16	0/0:31	0/1:29	0/1:29	1/1:27	0/0:56	0/0:13	1/1:63	0/1:61	0/0:14	0/0:45	1/1:35	0/1:30	0/1:91	0/0:34	0/1:98	1/1:9	1/1:36	0/1:70	0/1:52	0/0:131	0/1:67	0/0:68	1/1:26	0/1:37	0/0:103	0/1:29	0/1:37	0/1:67	1/1:47	0/1:83	0/0:45	0/0:30	0/0:48	0/1:50	0/1:31	1/1:30	1/1:63	0/0:83	0/0:59	0/0:16	1/1:23	0/0:41	0/0:15	1/1:28	0/0:60	1/1:24	0/0:39	0/0:22	./.:0	0/1:30	./.:0	1/1:35	0/0:43	0/0:71	0/1:61	0/1:75	0/1:70	1/1:44	0/0:31	0/1:57	0/0:53	0/1:23	1/1:36	1/1:34	1/1:10	0/0:48	0/1:26	./.:0	0/0:39	0/1:23	0/0:47	0/0:94	0/1:25	0/0:62	0/1:32	0/1:59	1/1:45	0/0:116
supercont3.1066	106723	820	GACACTT	AGGTTGA	.	PASS	NS=92;AF=0.484	GT:DP	0/0:41	1/0:11	1/1:8	1/0:15	0/0:48	1/0:8	1/0:68	0/0:21	1/0:24	1/1:12	1/0:33	1/0:74	1/1:10	1/0:23	1/1:23	1/0:47	1/0:24	0/0:29	1/0:40	1/1:29	1/1:31	0/0:66	1/0:62	0/0:23	1/0:30	0/0:25	1/1:6	1/0:22	1/1:47	0/0:78	0/0:35	0/0:16	1/0:41	1/0:44	1/0:57	0/0:36	1/0:28	1/1:47	0/0:44	1/1:14	0/0:20	1/1:35	1/1:97	1/0:68	1/1:74	1/1:99	0/0:39	0/0:90	1/1:41	1/0:25	1/0:33	1/0:29	0/0:17	0/0:63	1/0:78	0/0:48	0/0:47	1/0:52	1/1:14	0/0:24	0/0:47	0/0:46	0/0:52	1/1:30	1/0:16	./.:0	1/1:31	0/0:29	1/1:14	1/1:77	1/0:43	1/1:6	1/0:37	1/0:14	0/0:34	1/0:41	1/1:42	0/0:48	1/0:51	0/0:63	1/0:19	1/1:7	0/0:5	1/1:17	1/0:43	1/0:32	1/0:18	1/0:9	1/1:20	0/0:67	1/1:20	0/0:20	1/1:42
supercont3.107	377384	966	CC	AT	.	PASS	NS=88;AF=0.489	GT:DP	1/0:21	1/0:18	0/0:14	0/0:19	1/1:10	1/0:16	0/0:9	1/1:6	1/1:15	1/1:12	1/1:6	0/0:18	1/1:8	0/0:18	1/1:8	0/0:21	1/1:29	1/0:16	1/1:12	1/0:20	1/0:14	1/1:19	1/0:27	0/0:10	0/0:16	1/1:11	1/0:13	1/0:26	1/0:42	1/0:16	./.:0	1/1:7	1/0:27	0/0:19	0/0:34	0/0:18	0/0:32	1/0:41	0/0:19	1/0:18	1/0:22	0/0:16	1/1:13	1/1:17	1/0:21	0/0:49	0/0:18	0/0:21	0/0:8	./.:0	1/1:23	1/1:11	0/0:30	1/0:23	1/0:21	1/1:11	1/0:24	1/1:12	./.:0	0/0:14	1/1:8	0/0:12	1/0:23	1/0:5	1/0:8	1/1:7	1/1:26	1/1:9	0/0:9	1/0:27	1/0:17	1/1:5	1/1:22	0/0:22	0/0:20	0/0:24	0/0:9	1/1:14	1/1:16	1/1:9	0/0:28	1/1:18	./.:0	1/0:10	1/0:22	0/0:28	./.:0	0/0:10	0/0:15	1/0:22	1/0:7	1/1:13	0/0:29
supercont3.107	707056	983	A	C	.	PASS	NS=93;AF=0.441	GT:DP	0/1:76	0/1:50	1/1:50	1/1:113	0/0:119	0/1:106	0/1:117	0/0:103	0/1:67	0/1:48	0/0:65	0/1:96	0/0:112	1/1:89	0/1:57	1/1:59	0/1:122	0/1:77	0/0:79	0/0:65	0/1:74	0/0:107	0/1:127	1/1:75	1/1:54	0/0:77	0/0:107	0/1:80	0/1:61	0/1:86	0/0:71	0/0:93	0/1:99	0/1:111	1/1:117	0/1:119	1/1:118	0/1:108	0/1:65	0/1:70	0/1:31	0/1:82	0/0:89	0/0:81	0/0:99	0/1:105	0/1:96	1/1:73	0/1:88	1/1:111	0/0:45	0/0:180	0/0:16	0/1:141	0/1:106	0/0:73	0/1:110	0/1:100	0/0:57	0/1:67	0/1:96	1/1:89	0/1:77	0/1:94	0/1:108	0/0:28	0/0:116	0/1:101	1/1:38	0/0:55	0/1:112	0/0:83	0/0:61	1/1:55	1/1:66	1/1:106	0/1:55	0/0:91	0/0:81	0/0:110	0/1:64	0/0:55	0/1:14	0/1:48	0/1:92	1/1:135	0/1:63	1/1:36	0/1:111	0/1:58	0/1:56	0/0:95	1/1:216
supercont3.1071	50915	905	AG	GA	.	PASS	NS=90;AF=0.400	GT:DP	1/1:136	0/1:28	0/0:31	0/1:40	1/1:69	0/1:124	0/1:76	0/1:43	0/1:32	0/0:26	0/1:34	0/1:117	0/0:31	0/1:31	0/0:14	0/1:46	1/1:57	0/1:47	0/1:98	0/1:23	0/1:31	1/1:81	0/1:59	0/1:26	1/1:24	0/1:32	0/0:22	0/1:27	0/0:18	1/1:168	0/1:28	1/1:58	0/1:81	0/0:112	0/1:50	1/1:87	0/0:95	0/0:117	1/1:65	0/1:70	0/0:8	0/1:67	0/0:68	0/1:138	0/0:87	0/0:65	0/0:61	0/0:36	0/0:12	0/0:10	0/0:19	0/1:54	1/1:94	0/0:46	0/0:46	1/1:19	0/0:27	0/0:13	0/0:80	0/1:31	0/0:12	1/1:10	0/0:15	0/0:27	0/0:16	0/1:60	0/0:83	1/1:26	1/1:28	0/0:80	1/1:41	0/0:23	0/0:15	0/1:50	1/1:9	0/1:26	0/0:15	0/1:67	0/0:18	1/1:42	0/1:54	./.:0	./.:0	1/1:17	0/0:26	0/1:100	0/0:10	./.:0	0/0:105	1/1:32	0/0:49	1/1:16	0/0:58
supercont3.1072	73899	908	TT	AC	.	PASS	NS=93;AF=0.409	GT:DP	1/1:97	0/0:87	0/0:50	1/0:82	0/0:76	1/1:116	0/0:103	1/1:105	0/0:114	0/0:22	0/0:108	1/1:135	1/0:85	0/0:38	0/0:40	1/1:112	1/1:70	1/0:101	1/0:192	1/1:91	1/0:75	0/0:183	1/1:242	1/0:101	1/0:121	1/1:96	1/1:136	0/0:51	1/0:208	0/0:84	0/0:41	0/0:101	0/0:105	0/0:23	1/1:203	0/0:71	1/0:173	0/0:119	0/0:24	0/0:156	0/0:67	0/0:58	0/0:149	1/1:22	1/0:87	1/0:50	1/0:198	1/0:220	1/1:140	1/0:94	1/0:54	1/0:72	0/0:218	0/0:188	0/0:106	1/1:43	1/1:129	1/0:211	1/0:94	0/0:21	0/0:87	0/0:83	0/0:48	1/0:102	1/0:47	1/0:60	1/0:130	0/0:94	1/0:86	1/1:140	0/0:59	1/1:140	0/0:62	1/0:117	1/0:69	0/0:174	1/0:96	1/1:164	0/0:29	1/1:124	0/0:102	0/0:212	1/0:54	0/0:69	1/0:118	0/0:95	1/1:179	0/0:60	1/1:80	1/1:74	1/1:95	1/1:146	0/0:307
supercont3.1073	99403	922	A	G	.	PASS	NS=93;AF=0.333	GT:DP	0/1:351	1/1:150	0/0:139	0/0:264	0/1:234	0/1:273	1/1:257	0/1:217	0/1:274	0/1:98	0/1:165	0/1:246	0/0:233	0/1:211	0/0:212	0/1:355	1/1:169	1/1:154	0/1:405	0/1:143	0/1:203	0/1:187	0/1:298	0/1:193	0/1:174	0/1:200	0/0:295	0/1:186	0/1:275	0/1:593	0/0:161	0/0:351	1/1:249	0/1:297	1/1:402	0/1:190	0/0:322	0/0:291	1/1:160	0/1:283	0/0:101	0/1:199	0/0:420	0/1:380	0/0:600	0/0:432	0/0:169	0/1:253	0/0:200	0/0:107	0/0:116	0/0:313	1/1:147	0/0:249	0/0:313	0/0:104	0/0:66	0/1:298	0/0:281	0/1:163	0/0:105	1/1:154	0/0:88	0/0:220	0/0:108	0/1:248	0/0:293	0/0:172	0/1:176	0/0:395	1/1:93	0/0:132	0/0:91	0/1:222	0/1:237	0/0:203	0/0:196	0/1:261	0/0:121	0/0:156	0/1:155	0/0:91	0/0:37	1/1:38	0/0:161	0/1:390	0/0:122	0/0:67	0/0:201	1/1:76	0/0:283	1/1:201	0/0:470
supercont3.1077	39485	929	GA	AG	.	PASS	NS=91;AF=0.412	GT:DP	1/1:115	1/0:22	0/0:21	1/0:28	1/1:79	1/0:61	1/0:37	1/1:29	1/0:88	0/0:64	1/0:51	1/0:54	0/0:24	1/0:38	0/0:44	1/0:44	1/0:34	1/0:19	1/0:62	0/0:16	0/0:31	1/1:78	1/0:39	0/0:51	1/0:29	0/0:49	0/0:50	1/0:39	0/0:29	1/1:28	1/0:39	1/1:44	1/0:78	0/0:93	1/1:66	1/1:30	1/0:93	0/0:135	1/1:20	0/0:52	1/1:44	1/0:40	0/0:115	1/0:86	0/0:41	0/0:46	1/1:27	1/1:34	0/0:65	0/0:35	0/0:17	1/0:49	1/1:57	0/0:14	1/1:35	1/1:22	0/0:41	0/0:35	0/0:89	1/0:42	1/1:11	1/1:34	1/1:20	0/0:35	0/0:25	1/0:29	0/0:93	./.:0	1/0:55	0/0:68	1/1:47	0/0:7	0/0:28	1/0:108	1/1:9	1/0:80	0/0:31	1/0:78	0/0:28	1/1:69	1/0:27	0/0:16	./.:0	1/0:47	0/0:50	0/0:36	0/0:45	0/0:13	0/0:90	1/1:10	0/0:61	1/1:33	0/0:97
supercont3.1086	27309	1036	TT	CC	.	PASS	NS=92;AF=0.489	GT:DP	1/0:186	1/0:89	1/0:107	0/0:107	1/1:80	1/0:66	1/0:95	1/0:109	1/0:178	1/0:75	1/1:51	1/0:52	1/1:109	1/0:84	1/1:90	0/0:204	1/0:152	0/0:114	1/1:144	0/0:158	1/0:99	1/1:229	1/0:171	0/0:93	0/0:142	1/1:163	1/0:73	1/0:107	1/1:125	0/0:211	1/1:91	1/1:141	1/0:157	1/0:158	0/0:139	1/0:146	0/0:104	1/1:110	1/0:117	0/0:209	0/0:85	1/0:158	1/0:93	1/1:116	1/0:345	0/0:93	0/0:268	0/0:48	1/0:221	1/0:141	1/1:85	1/1:103	1/0:80	1/0:180	1/0:92	1/1:73	1/0:197	0/0:150	1/1:62	0/0:87	1/1:91	0/0:122	1/0:107	1/0:78	1/0:16	1/1:89	1/1:88	1/0:147	0/0:49	0/0:185	1/0:122	1/0:159	1/1:150	0/0:70	1/0:122	0/0:99	1/0:111	1/1:162	1/1:208	1/1:113	0/0:107	1/1:179	./.:0	0/0:93	1/0:105	0/0:90	0/0:66	1/0:64	0/0:298	1/0:115	1/0:142	1/1:141	0/0:275
supercont3.1086	90211	1037	C	G	.	PASS	NS=91;AF=0.451	GT:DP	0/1:79	0/1:38	0/1:58	1/1:24	0/0:30	0/0:65	1/1:49	0/0:28	0/1:48	0/1:25	0/1:54	0/1:31	0/0:24	0/1:19	0/0:12	1/1:6	0/1:56	0/1:27	0/0:60	1/1:34	0/1:21	0/0:62	0/1:110	1/1:38	1/1:49	0/0:29	0/1:47	0/0:31	0/1:36	0/1:39	0/0:21	0/0:70	0/1:83	0/1:89	1/1:53	0/1:115	1/1:95	0/0:63	0/1:53	1/1:15	0/0:29	0/1:136	0/1:52	0/0:41	0/1:48	0/1:52	1/1:52	1/1:43	0/0:71	0/1:29	0/0:11	0/0:130	1/1:25	0/0:18	0/1:103	0/0:54	0/1:22	1/1:78	0/0:29	1/1:80	0/0:49	1/1:97	0/0:19	0/1:35	0/1:54	0/0:7	0/0:36	0/0:40	1/1:39	0/1:30	0/0:26	0/0:12	0/0:112	1/1:19	0/1:21	1/1:17	./.:0	0/0:92	0/0:50	0/0:36	1/1:18	0/1:103	./.:0	1/1:31	0/1:27	1/1:67	0/1:32	0/1:24	1/1:34	1/1:135	0/0:6	0/0:43	1/1:71
supercont3.1089	11514	1054	ACTTC	GTACT	.	PASS	NS=93;AF=0.317	GT:DP	0/0:133	0/0:59	0/1:83	0/0:66	0/0:61	0/0:58	0/1:91	0/1:129	0/1:75	0/1:86	0/0:139	0/1:187	0/0:19	0/1:53	0/1:97	0/1:132	0/1:160	0/1:114	0/1:171	0/1:114	0/0:25	0/0:61	0/0:83	0/1:90	0/1:99	0/0:94	0/0:118	0/1:135	0/0:40	0/0:89	0/0:47	0/1:159	1/1:82	0/1:238	0/0:43	0/0:111	0/1:200	0/0:120	0/1:140	0/1:231	0/1:102	0/0:135	0/0:198	0/1:298	0/0:248	0/1:130	0/0:165	0/1:123	0/1:115	0/1:97	0/1:108	0/1:115	0/0:52	0/1:137	0/1:134	0/0:132	0/0:101	0/1:151	0/0:101	0/1:87	0/0:82	1/1:91	0/1:132	0/0:93	0/1:99	0/1:42	0/0:97	0/1:112	0/0:134	0/0:165	0/0:218	0/0:182	0/0:142	0/0:133	1/1:57	0/1:145	0/1:92	0/1:192	0/1:96	0/1:187	0/1:96	0/1:195	0/0:10	0/0:13	0/1:101	1/1:17	0/1:77	0/1:62	0/1:179	0/0:60	0/1:173	0/0:48	1/1:56
supercont3.109	117363	1168	GAC	ATG	.	PASS	NS=92;AF=0.326	GT:DP	1/0:454	1/0:183	1/0:135	0/0:198	1/0:339	1/0:175	1/1:152	1/0:200	1/1:290	1/0:131	1/0:154	1/0:187	0/0:205	1/0:203	0/0:116	1/0:297	1/1:113	1/1:165	1/0:378	1/0:137	1/0:145	1/0:171	1/0:328	1/0:294	1/0:155	1/0:165	0/0:156	0/0:133	1/0:176	1/0:520	0/0:189	0/0:182	1/1:367	1/0:265	1/1:391	1/0:280	0/0:224	0/0:316	1/1:253	1/0:388	0/0:163	1/0:256	0/0:488	1/0:393	0/0:511	1/0:310	0/0:89	1/0:275	0/0:239	0/0:101	1/1:252	0/0:397	1/1:152	0/0:213	0/0:269	0/0:144	0/0:140	1/0:488	0/0:316	1/0:341	0/0:167	1/1:240	0/0:143	0/0:264	0/0:72	1/0:166	1/0:358	0/0:97	1/0:232	0/0:185	1/1:98	0/0:85	0/0:183	1/0:179	1/0:308	0/0:211	0/0:152	1/0:217	0/0:100	0/0:198	0/0:84	0/0:73	0/0:48	./.:0	0/0:74	0/0:162	0/0:230	0/0:100	0/0:386	0/0:56	0/0:328	1/1:98	0/0:408
supercont3.109	336669	1180	GTG	ACA	.	PASS	NS=92;AF=0.484	GT:DP	1/0:366	1/0:217	1/0:283	0/0:231	1/0:298	1/0:144	1/1:259	1/0:205	1/1:451	1/0:176	1/0:384	1/0:255	0/0:123	1/0:285	0/0:191	1/0:263	1/1:431	1/1:233	1/0:148	1/0:177	1/0:192	1/0:230	1/1:345	1/0:281	1/0:177	1/0:289	0/0:234	./.:0	1/0:287	1/0:130	0/0:209	0/0:273	1/1:419	1/0:372	1/1:416	1/0:375	0/0:354	0/0:275	1/1:194	1/0:306	1/0:217	1/0:397	0/0:405	1/0:297	0/0:233	1/1:388	1/0:233	1/1:300	0/0:159	1/0:175	1/1:282	0/0:283	1/1:283	1/1:307	0/0:140	1/0:356	1/0:304	1/0:319	0/0:197	1/0:344	1/0:333	1/1:301	1/0:185	0/0:112	1/0:299	1/0:216	1/0:288	1/0:272	1/0:193	0/0:120	1/1:404	1/0:379	1/1:290	1/0:264	1/0:275	0/0:259	0/0:159	1/0:298	1/0:368	1/0:454	1/0:152	1/0:54	1/0:121	1/1:159	1/0:188	1/0:90	1/0:186	1/0:231	0/0:168	1/0:236	0/0:405	1/1:422	0/0:336
supercont3.109	526485	1198	GT	AC	.	PASS	NS=93;AF=0.441	GT:DP	1/0:241	0/0:245	1/0:118	1/1:79	0/0:174	1/0:253	0/0:349	1/0:214	0/0:252	1/0:82	1/0:149	1/0:351	1/1:48	0/0:143	1/1:35	1/0:220	0/0:333	0/0:319	1/0:343	1/0:179	0/0:112	1/0:211	1/0:262	1/0:136	0/0:201	1/0:111	1/1:74	1/1:116	0/0:239	1/0:340	1/1:68	1/1:84	0/0:338	1/0:299	0/0:456	1/0:166	1/1:132	1/1:95	0/0:266	0/0:342	0/0:89	0/0:234	1/1:130	0/0:329	1/1:94	1/0:252	0/0:172	1/0:135	1/1:113	1/0:127	0/0:245	1/1:71	0/0:163	1/0:204	1/1:125	1/0:56	1/0:193	1/0:77	1/1:60	1/0:66	1/0:74	0/0:384	1/0:186	1/1:57	1/0:111	0/0:197	1/0:141	1/0:166	0/0:187	1/1:89	0/0:294	1/0:235	1/0:121	0/0:150	1/0:144	1/1:68	1/1:103	1/0:175	0/0:172	0/0:193	1/0:161	1/0:98	0/0:8	0/0:165	0/0:192	0/0:296	0/0:181	1/0:110	1/1:118	1/0:185	1/1:31	0/0:489	1/1:126
supercont3.1095	105371	1124	GA	AT	.	PASS	NS=91;AF=0.473	GT:DP	1/1:108	0/0:43	0/0:43	1/0:32	1/1:41	1/0:34	1/0:42	0/0:45	1/0:64	1/0:77	1/0:36	0/0:62	1/1:88	0/0:27	1/1:47	0/0:32	1/0:45	./.:0	1/0:44	0/0:56	1/0:41	0/0:12	1/0:97	1/1:39	0/0:28	1/1:52	0/0:41	1/0:87	0/0:27	0/0:83	1/1:50	1/0:43	1/0:25	1/1:55	1/0:54	1/0:61	0/0:28	1/1:71	1/0:56	0/0:59	0/0:69	1/0:175	1/1:213	1/1:55	1/0:82	0/0:76	0/0:63	0/0:99	1/1:10	1/1:86	1/1:26	1/0:77	./.:0	1/1:59	1/0:62	1/0:30	1/0:21	1/0:54	0/0:67	0/0:21	1/0:48	1/0:66	1/1:59	1/0:21	1/1:46	1/1:65	1/1:96	1/0:54	1/1:23	0/0:45	1/0:59	1/1:59	1/0:50	1/0:30	0/0:19	0/0:33	1/0:36	1/1:73	1/1:12	1/1:53	0/0:66	0/0:45	0/0:10	0/0:25	1/0:87	0/0:59	1/1:64	1/0:35	0/0:74	0/0:41	1/0:143	1/1:77	0/0:76
supercont3.11	513424	2267	C	T	.	PASS	NS=93;AF=0.409	GT:DP	0/1:119	0/1:79	0/1:64	0/0:77	0/0:69	0/1:57	1/1:77	0/1:72	0/1:90	0/1:79	0/1:111	0/1:107	0/1:101	0/1:89	0/1:40	1/1:47	1/1:99	1/1:78	0/0:25	1/1:54	0/1:95	0/1:56	0/1:108	1/1:97	0/1:58	0/1:97	0/0:82	0/0:98	0/1:93	0/1:43	0/0:51	0/0:121	0/1:147	0/1:141	1/1:102	0/1:101	0/0:135	0/0:54	0/1:68	0/1:61	0/1:111	0/0:74	0/0:144	0/1:126	0/1:154	0/1:178	0/0:77	0/1:139	0/0:76	1/1:46	0/1:58	0/0:87	0/1:46	0/1:88	0/0:83	0/1:96	0/1:90	0/1:71	0/0:99	0/1:51	0/1:75	0/1:60	0/0:94	0/0:45	0/1:96	0/1:128	0/1:56	0/1:60	0/1:109	0/0:248	0/1:113	0/1:136	0/1:104	0/1:54	0/1:48	0/0:35	0/0:94	0/1:98	0/1:65	0/1:118	0/0:93	0/0:49	0/1:20	0/1:39	1/1:39	0/1:135	0/1:43	0/0:23	0/0:80	0/1:162	0/0:54	1/1:84	0/0:132
supercont3.11	948267	2302	CATAC	TGAGT	.	PASS	NS=85;AF=0.406	GT:DP	0/0:22	1/1:18	1/1:10	0/0:12	0/0:55	1/1:7	1/1:9	1/1:13	0/1:23	0/0:8	./.:0	0/1:28	0/1:9	0/1:16	./.:0	1/1:15	1/1:17	1/1:5	0/1:40	1/1:11	0/0:6	0/1:17	0/1:9	1/1:12	0/1:9	0/1:19	0/0:7	0/0:16	0/0:24	0/1:51	0/0:21	0/0:35	0/1:18	1/1:25	1/1:34	0/1:11	0/0:16	0/0:10	1/1:21	1/1:20	0/1:12	0/0:33	0/0:23	0/1:11	0/1:18	0/0:19	0/0:13	1/1:8	0/0:17	./.:0	0/1:16	0/0:19	0/0:5	./.:0	0/0:10	./.:0	0/0:31	0/1:18	0/0:16	0/0:28	./.:0	1/1:8	0/0:12	0/0:8	0/1:14	0/0:8	0/1:5	0/1:16	0/1:23	0/0:18	0/1:24	1/1:6	0/1:11	0/1:14	0/0:14	0/0:15	./.:0	0/1:10	0/1:7	0/0:5	0/0:9	0/0:10	0/1:6	./.:0	1/1:29	1/1:15	0/1:29	0/1:10	0/0:15	0/0:6	0/0:11	1/1:12	0/0:20
supercont3.11	1014396	2207	G	A	.	PASS	NS=91;AF=0.379	GT:DP	1/0:56	1/0:20	1/0:57	0/0:34	0/0:20	1/0:65	1/1:15	1/0:23	0/0:50	1/0:21	0/0:30	1/0:37	1/0:14	0/0:22	1/0:44	1/1:48	1/1:30	1/1:20	0/0:48	1/1:14	0/0:13	0/0:24	1/0:28	1/1:33	1/0:26	0/0:11	0/0:51	0/0:70	1/0:46	1/0:35	0/0:11	0/0:74	1/0:35	0/0:11	1/1:37	1/0:44	0/0:45	0/0:82	1/1:39	1/0:55	1/0:44	0/0:38	0/0:36	./.:0	1/0:50	1/1:22	0/0:43	1/1:25	0/0:33	1/0:18	1/0:35	0/0:42	1/1:8	1/0:22	0/0:76	1/0:48	1/0:56	1/0:34	0/0:31	1/0:23	1/0:24	1/0:35	0/0:24	0/0:44	1/0:26	0/0:50	1/0:26	1/0:12	1/0:35	0/0:61	0/0:14	1/0:13	1/0:33	1/0:29	1/0:22	0/0:56	0/0:25	0/0:10	1/0:32	1/1:25	1/0:15	0/0:22	./.:0	0/0:13	1/1:22	1/0:50	1/0:22	1/0:7	0/0:37	1/0:52	0/0:39	1/1:46	0/0:74
supercont3.11	1414651	2223	T	C	.	PASS	NS=93;AF=0.430	GT:DP	1/0:28	1/0:17	1/0:42	0/0:38	0/0:42	1/0:61	1/1:35	0/0:31	1/0:22	1/0:35	1/0:31	1/0:105	1/0:23	1/0:24	1/0:19	1/1:26	1/1:38	1/1:31	1/0:34	1/1:40	1/0:29	1/0:57	0/0:69	1/1:9	1/0:17	1/0:22	0/0:42	0/0:15	1/0:34	1/1:44	0/0:18	0/0:42	1/0:49	1/0:84	1/1:45	1/0:74	0/0:50	0/0:41	1/0:34	1/0:42	1/0:18	0/0:45	0/0:66	1/0:75	1/0:84	1/0:65	0/0:15	1/0:20	0/0:17	1/0:24	1/0:24	0/0:26	1/1:24	1/0:93	0/0:18	1/0:34	1/0:36	1/0:39	0/0:37	1/0:23	1/1:29	1/0:25	0/0:34	0/0:32	1/0:17	0/0:6	1/0:38	1/1:25	1/0:41	0/0:74	1/1:21	1/0:39	1/0:29	1/1:45	1/0:29	0/0:21	0/0:19	1/0:34	1/0:37	1/0:51	1/0:28	0/0:39	0/0:6	1/0:10	1/0:30	1/1:80	1/0:31	1/0:19	0/0:46	1/0:45	0/0:46	1/1:30	0/0:44
supercont3.11	1451070	2227	TC	CA	.	PASS	NS=93;AF=0.414	GT:DP	1/0:345	1/0:155	1/0:201	0/0:176	0/0:116	1/0:175	1/1:169	1/0:192	1/0:357	1/0:124	1/0:161	1/0:193	1/0:69	1/0:112	1/0:125	1/1:208	1/1:280	1/1:159	1/0:195	1/1:205	1/0:92	1/0:151	1/0:223	1/1:159	1/0:124	1/0:174	0/0:197	0/0:175	1/0:124	1/0:185	0/0:111	0/0:170	1/0:175	1/0:215	1/1:174	1/0:168	0/0:160	0/0:253	1/0:206	1/0:129	1/0:161	0/0:239	0/0:258	1/0:176	1/0:330	1/0:90	0/0:189	1/0:104	0/0:223	1/0:202	1/0:123	0/0:306	1/0:85	1/0:173	0/0:138	1/0:191	1/0:227	1/0:206	0/0:164	1/0:194	1/1:122	1/0:185	0/0:164	0/0:144	1/0:131	0/0:105	1/0:193	1/0:160	1/0:101	0/0:246	1/0:221	1/0:174	1/0:183	1/0:219	1/0:103	0/0:137	0/0:115	1/0:230	1/0:133	1/0:125	1/0:119	0/0:192	1/0:88	1/0:72	1/0:153	1/0:70	1/0:127	1/0:137	0/0:174	1/0:147	0/0:100	1/1:280	0/0:216
supercont3.11	1713822	2236	GAATCTGT	ATTGTAAA	.	PASS	NS=92;AF=0.402	GT:DP	1/0:69	1/0:26	1/0:79	0/0:28	0/0:72	1/0:48	1/1:19	1/1:41	1/0:45	1/0:66	1/0:14	0/0:126	1/0:51	1/0:31	0/0:25	1/1:33	1/1:66	1/1:30	1/0:91	1/1:71	1/0:41	1/0:34	1/0:111	1/1:33	1/0:26	1/0:37	0/0:19	0/0:50	1/1:98	1/0:47	0/0:45	0/0:88	1/0:48	1/1:80	1/1:35	1/0:82	0/0:101	0/0:102	1/0:52	1/0:98	1/0:43	0/0:118	0/0:88	1/0:18	1/0:136	1/0:177	0/0:57	1/0:63	0/0:23	0/0:34	1/0:10	0/0:28	0/0:40	0/0:153	0/0:61	1/0:16	1/0:69	1/0:42	0/0:50	1/0:130	1/0:20	1/0:89	0/0:40	0/0:18	1/0:23	0/0:73	1/0:75	1/0:63	1/1:69	0/0:157	1/0:60	1/0:79	0/0:49	1/0:66	0/0:74	0/0:40	0/0:63	1/0:89	1/1:33	1/0:39	1/0:73	0/0:114	./.:0	1/0:22	1/0:40	1/0:18	1/1:85	1/0:84	0/0:102	1/0:68	0/0:18	1/1:53	0/0:71
supercont3.11	1870449	2244	A	G	.	PASS	NS=93;AF=0.435	GT:DP	0/1:72	1/1:37	0/1:18	0/0:44	0/0:68	0/1:38	1/1:57	0/1:21	0/1:33	0/1:24	0/1:32	0/1:31	0/1:26	0/1:22	0/1:25	1/1:30	1/1:43	1/1:64	0/1:50	1/1:24	0/1:28	0/1:38	0/1:51	1/1:29	0/1:33	0/1:37	0/0:25	0/0:37	0/0:65	1/1:46	0/0:21	0/0:32	1/1:44	0/1:83	1/1:52	0/1:47	0/0:88	0/0:73	0/1:31	0/1:30	0/1:49	0/0:33	0/0:90	0/1:42	0/1:102	0/1:123	0/0:40	0/1:19	0/0:28	1/1:13	0/1:33	0/0:56	0/0:34	0/1:37	0/0:42	0/1:41	0/1:39	0/1:66	0/0:47	0/1:31	0/1:53	0/1:59	0/0:48	0/0:30	1/1:14	0/0:8	1/1:20	0/1:37	0/1:10	0/0:46	1/1:44	0/1:44	0/1:34	0/1:27	0/1:78	0/0:27	0/0:22	1/1:70	0/1:22	0/1:56	0/1:53	0/0:13	0/1:14	0/1:11	0/1:26	0/0:61	0/1:18	0/1:23	0/0:91	0/1:41	0/0:68	1/1:36	0/0:59
supercont3.110	7454	1437	G	T	.	PASS	NS=93;AF=0.478	GT:DP	0/1:653	0/1:415	0/1:340	1/1:467	0/0:722	0/1:412	0/1:504	0/1:352	0/1:481	0/1:181	0/1:392	0/1:397	0/0:296	0/1:420	0/0:432	1/1:760	0/1:621	0/1:535	0/0:457	1/1:483	0/1:358	0/0:552	0/1:489	0/0:209	1/1:306	0/0:335	0/1:476	0/1:359	0/1:423	0/1:654	0/0:463	0/0:840	0/1:539	0/1:366	1/1:420	0/1:542	1/1:671	0/0:465	0/1:306	1/1:576	1/1:343	0/1:544	0/1:1175	0/0:761	0/1:635	0/1:647	1/1:389	1/1:383	0/1:476	0/0:365	0/0:453	0/0:751	0/1:836	0/1:790	0/1:428	0/0:347	0/1:822	1/1:398	0/0:438	1/1:650	0/0:474	1/1:579	0/1:413	0/1:370	0/1:556	0/0:559	0/0:610	0/1:425	1/1:306	0/1:452	0/1:610	0/1:472	0/0:440	1/1:394	0/1:238	1/1:482	0/1:386	0/0:638	0/0:366	0/0:352	1/1:414	0/1:138	0/1:149	1/1:209	0/1:509	1/1:411	0/0:314	0/1:387	1/1:659	0/1:354	0/1:827	0/0:436	1/1:1029
supercont3.1105	8552	1357	GG	TC	.	PASS	NS=93;AF=0.500	GT:DP	1/1:168	1/1:44	0/0:27	1/1:101	0/1:127	0/1:138	0/1:118	0/1:98	1/1:129	0/1:103	0/1:58	0/1:97	0/1:45	1/1:68	1/1:55	0/1:80	0/0:60	0/1:84	0/0:104	0/1:115	0/1:86	0/1:106	0/0:108	1/1:70	0/1:50	0/1:77	0/1:64	0/0:56	0/1:94	1/1:129	0/0:49	0/0:92	1/1:124	0/1:185	1/1:141	0/1:157	0/1:137	0/1:226	0/0:98	0/0:96	0/1:143	1/1:120	0/0:106	0/0:175	0/1:141	0/0:168	0/1:96	1/1:159	0/1:67	1/1:56	0/0:71	0/1:118	0/1:69	0/0:173	0/0:102	0/0:74	0/0:74	0/1:98	0/0:102	0/1:143	0/1:51	1/1:96	0/0:82	0/1:35	0/1:73	0/1:154	0/1:119	0/1:70	1/1:75	0/1:135	0/1:102	0/1:93	0/0:64	0/1:78	1/1:49	1/1:142	1/1:100	0/0:46	0/0:85	0/1:150	0/1:116	0/1:148	1/1:33	0/1:53	0/1:88	1/1:126	0/1:79	1/1:90	0/1:142	1/1:55	0/1:138	0/0:69	1/1:159
supercont3.1107	100599	1366	GGG	TAA	.	PASS	NS=93;AF=0.371	GT:DP	0/1:124	0/0:99	0/1:89	0/1:69	0/0:202	0/0:102	0/0:91	0/0:106	0/1:143	0/1:51	0/1:95	0/1:93	0/0:166	0/0:81	0/0:164	0/1:73	0/0:135	0/1:111	0/0:258	0/1:65	0/1:65	0/0:202	0/0:174	1/1:47	1/1:30	0/0:155	0/1:233	0/0:81	0/1:141	0/0:248	0/0:162	0/0:200	0/1:133	0/1:128	0/1:157	0/0:126	1/1:61	0/0:185	0/1:115	1/1:49	0/0:93	0/1:90	0/1:192	0/0:227	0/0:135	0/1:145	1/1:61	1/1:62	0/1:161	0/1:72	0/0:74	0/0:105	0/0:59	0/0:165	0/1:91	0/0:157	0/1:166	1/1:96	0/0:110	1/1:44	0/0:115	1/1:53	0/1:101	0/1:66	0/1:77	0/0:91	0/0:176	0/0:76	1/1:67	0/1:155	0/1:207	0/0:52	0/0:171	1/1:67	0/1:51	1/1:75	0/1:80	0/0:177	0/0:75	0/0:201	1/1:33	0/1:91	0/1:28	0/1:17	0/1:99	0/1:107	0/0:152	0/1:85	1/1:61	0/1:171	0/1:145	0/0:226	1/1:140
supercont3.1118	55240	1486	AT	TC	.	PASS	NS=93;AF=0.392	GT:DP	0/0:229	0/1:204	0/1:176	0/0:167	0/0:229	0/0:277	0/0:313	0/1:285	0/1:128	0/1:71	0/0:221	0/1:377	0/0:171	0/1:152	0/1:142	0/1:242	0/0:225	0/1:169	0/1:339	0/1:178	0/0:201	0/1:195	0/1:339	0/1:181	0/1:118	0/0:180	0/1:139	0/1:137	0/0:193	0/0:381	0/1:202	0/1:314	0/1:284	1/1:338	0/1:286	0/1:198	1/1:283	0/1:260	0/1:214	0/1:353	0/1:128	0/0:209	0/1:336	1/1:455	0/0:357	1/1:326	0/1:187	0/0:210	0/1:130	0/1:146	0/1:166	0/1:297	0/1:429	0/1:299	0/1:282	0/1:192	0/0:215	0/1:171	0/1:268	0/1:107	0/0:136	0/1:319	0/0:184	0/0:168	0/1:147	0/1:240	0/0:204	0/1:256	0/0:161	0/1:350	0/1:253	0/0:282	0/0:214	1/1:138	0/1:180	0/1:200	0/1:184	1/1:237	0/1:108	0/1:297	1/1:268	0/1:220	0/0:34	0/0:74	0/1:139	0/1:297	0/1:130	0/1:187	0/1:192	0/0:161	0/0:200	0/0:338	1/1:375
supercont3.1118	57064	1487	T	C	.	PASS	NS=93;AF=0.344	GT:DP	0/0:60	1/0:40	1/0:16	0/0:26	0/0:43	0/0:65	0/0:29	1/0:30	1/0:39	1/0:32	0/0:22	1/0:14	0/0:36	1/0:20	1/0:46	1/0:108	0/0:41	1/0:52	1/0:86	1/0:16	0/0:25	1/0:57	0/0:47	1/0:34	0/0:30	0/0:25	1/0:82	1/0:29	0/0:51	0/0:98	1/0:21	0/0:36	1/0:51	1/1:30	1/0:36	1/0:23	1/1:28	1/0:16	1/0:33	1/0:51	1/0:41	0/0:28	1/0:166	1/1:84	0/0:45	1/1:39	1/0:7	0/0:14	0/0:62	1/0:33	1/0:20	1/0:37	0/0:17	1/0:48	1/0:70	1/0:43	0/0:27	0/0:19	0/0:56	1/0:33	0/0:26	1/0:28	0/0:33	0/0:43	1/0:45	1/0:35	0/0:34	1/1:8	0/0:45	1/0:41	0/0:37	0/0:25	0/0:32	1/1:24	0/0:12	1/0:41	1/0:29	1/1:43	1/0:40	0/0:78	1/1:19	1/0:31	0/0:12	0/0:24	1/0:21	0/0:22	1/0:8	1/0:30	1/1:29	0/0:28	0/0:85	0/0:45	1/1:49
supercont3.1118	78735	1491	C	T	.	PASS	NS=93;AF=0.387	GT:DP	0/0:236	0/1:107	0/1:200	0/0:109	0/0:198	0/0:29	0/0:246	0/1:281	0/1:176	0/1:77	0/0:102	0/1:196	0/0:155	0/1:106	0/1:125	0/1:195	0/0:206	0/1:163	0/1:317	0/1:200	0/0:85	0/1:159	0/1:244	0/1:199	0/1:139	0/0:172	0/1:73	0/1:119	0/0:123	0/0:197	0/1:187	0/1:252	0/1:124	1/1:140	0/1:169	0/1:173	1/1:305	0/1:293	0/1:147	0/1:149	0/1:174	0/0:178	0/1:341	1/1:376	0/0:230	1/1:238	0/1:237	0/0:201	0/1:122	0/1:116	0/1:77	0/1:191	0/1:112	0/0:119	0/1:61	0/1:126	0/0:219	0/1:116	0/1:175	0/1:147	0/0:157	0/1:107	0/0:196	0/0:112	0/1:140	0/1:295	0/0:137	0/1:200	0/0:188	0/1:246	0/1:169	0/0:105	0/0:135	1/1:124	0/1:165	0/1:83	0/1:187	1/1:202	0/1:254	0/1:231	1/1:154	0/1:245	0/0:40	0/0:118	0/0:120	1/1:163	0/1:166	0/1:102	0/1:277	0/0:158	0/0:256	0/0:146	1/1:269
supercont3.1124	85636	1572	TGTTGTGGTAA	AAGAACCAGTG	.	PASS	NS=87;AF=0.420	GT:DP	1/0:31	1/1:17	0/0:14	1/0:11	1/0:29	1/1:40	0/0:48	1/0:17	1/1:13	1/0:22	1/0:27	1/0:20	0/0:25	1/0:10	0/0:9	1/0:22	1/1:19	1/1:16	1/0:31	1/1:7	1/0:37	1/1:39	1/0:35	1/0:14	1/0:19	1/1:35	0/0:14	1/0:12	1/1:32	1/1:15	1/0:32	0/0:40	1/1:52	0/0:31	1/1:30	1/1:32	0/0:54	0/0:32	1/1:13	1/0:39	0/0:9	1/0:35	0/0:36	1/0:42	0/0:33	0/0:40	0/0:6	1/1:20	0/0:19	./.:0	0/0:10	0/0:6	1/1:17	./.:0	0/0:12	0/0:8	0/0:12	1/1:29	0/0:23	1/1:34	0/0:16	1/1:21	0/0:10	0/0:8	0/0:8	0/0:16	0/0:36	./.:0	1/0:11	0/0:39	1/1:11	0/0:10	0/0:13	1/0:36	1/1:12	0/0:16	0/0:11	1/0:36	0/0:20	0/0:19	1/0:21	0/0:23	./.:0	1/1:7	./.:0	1/1:5	0/0:6	./.:0	0/0:35	1/1:28	0/0:30	1/1:17	0/0:45
supercont3.1133	45697	1659	C	A	.	PASS	NS=92;AF=0.408	GT:DP	0/0:242	0/0:155	0/0:82	1/1:103	0/0:87	0/0:27	1/0:105	1/0:106	1/1:24	1/1:63	0/0:93	0/0:113	1/0:83	1/1:57	1/0:102	1/1:152	1/0:198	1/1:94	1/0:177	1/0:108	1/0:77	1/0:144	0/0:115	1/0:61	1/1:149	0/0:87	1/0:166	1/0:179	1/0:169	1/0:147	0/0:100	1/0:185	1/1:143	1/1:112	0/0:317	0/0:110	0/0:57	1/0:93	1/0:196	1/0:187	1/0:128	0/0:125	1/0:123	1/0:168	0/0:79	0/0:72	1/1:65	1/0:54	1/0:85	1/0:97	1/0:159	1/0:98	1/0:115	1/0:109	0/0:156	0/0:134	0/0:245	0/0:174	1/0:225	1/0:130	1/0:122	1/0:147	0/0:170	1/0:93	1/0:151	./.:0	1/0:143	1/0:185	1/0:141	0/0:124	1/0:130	1/1:87	0/0:110	0/0:155	0/0:140	1/0:146	0/0:191	0/0:199	1/1:108	1/0:183	1/0:56	1/1:66	1/0:32	0/0:88	0/0:102	1/0:51	0/0:157	1/1:34	0/0:184	1/0:58	1/0:154	0/0:221	1/1:124
supercont3.1134	87172	1663	AA	GG	.	PASS	NS=92;AF=0.446	GT:DP	1/1:87	1/1:105	0/0:33	0/0:167	0/1:96	0/1:28	1/1:62	0/1:50	0/1:36	0/1:64	0/1:76	0/0:80	0/0:88	0/0:117	0/0:58	0/1:84	1/1:125	1/1:69	0/1:67	0/1:73	0/1:108	0/1:179	0/1:152	0/1:136	0/1:106	1/1:31	0/0:77	0/1:42	0/1:153	0/1:181	0/0:123	0/0:95	1/1:92	0/1:127	1/1:177	0/1:41	0/0:126	0/0:84	1/1:76	0/1:73	0/1:112	0/1:205	0/0:31	0/1:203	0/0:170	0/0:43	0/1:87	1/1:91	0/0:76	0/1:66	0/1:58	0/0:126	1/1:170	0/1:96	0/0:128	0/0:77	0/1:65	0/1:163	0/0:152	1/1:62	0/1:75	1/1:74	0/1:64	0/0:59	0/1:29	0/1:117	0/0:168	0/1:44	0/1:72	0/0:107	1/1:119	1/1:50	0/1:85	0/1:179	0/1:81	0/0:78	0/0:153	0/1:55	0/1:77	1/1:120	0/1:81	./.:0	0/0:27	1/1:20	0/0:104	1/1:34	0/0:53	0/1:21	0/0:137	1/1:24	0/0:61	1/1:121	0/0:170
supercont3.1138	97178	1681	GA	TG	.	PASS	NS=93;AF=0.323	GT:DP	0/0:272	0/0:154	0/1:230	0/0:242	0/0:179	0/0:265	0/1:548	0/1:353	0/1:432	0/1:282	0/0:193	1/1:333	0/0:140	0/1:399	0/1:349	0/1:427	0/1:380	0/1:552	0/1:530	0/1:423	0/0:127	0/0:232	0/0:212	0/1:320	0/1:413	0/0:160	0/0:157	1/1:292	0/0:249	0/0:339	0/0:122	0/1:783	1/1:732	0/1:592	0/0:286	0/0:189	0/1:694	0/0:410	0/1:339	0/1:554	0/1:338	0/0:630	0/0:867	0/1:961	0/0:695	0/1:537	0/0:342	0/1:422	0/1:431	0/1:308	0/1:448	0/1:582	0/0:764	0/1:847	0/1:547	0/0:300	0/0:507	0/1:444	0/0:482	0/1:345	0/0:380	1/1:498	0/1:570	0/0:263	0/1:295	1/1:447	0/0:456	0/1:394	0/1:504	0/0:448	0/0:360	0/0:372	0/0:427	0/0:252	0/1:346	0/1:369	0/0:230	0/1:550	0/1:264	0/1:572	0/1:360	0/1:807	0/0:52	0/0:118	0/1:513	0/1:301	0/1:621	0/1:393	0/1:701	0/0:472	0/1:635	0/0:266	1/1:952
supercont3.114	527961	1774	CGTTT	ACAAA	.	PASS	NS=93;AF=0.296	GT:DP	0/0:61	0/0:30	1/0:47	0/0:37	0/0:80	0/0:41	1/0:87	1/0:83	1/0:108	1/0:60	0/0:15	0/0:96	0/0:25	1/0:53	1/0:74	1/0:143	1/0:78	1/0:78	1/0:110	1/0:121	0/0:23	0/0:71	0/0:98	1/0:56	1/0:54	0/0:53	0/0:62	1/1:81	0/0:116	0/0:119	0/0:53	1/0:99	1/1:111	1/0:147	0/0:91	0/0:73	1/0:151	0/0:57	1/0:73	1/0:124	0/0:122	0/0:64	0/0:173	1/0:123	0/0:148	1/0:99	0/0:113	1/0:171	1/0:55	1/0:52	1/0:94	1/0:157	0/0:111	0/0:156	1/0:103	0/0:70	0/0:150	1/0:99	0/0:64	1/0:72	0/0:61	1/1:95	1/0:83	0/0:92	0/0:34	0/0:75	0/0:124	1/0:81	1/0:80	0/0:177	0/0:187	0/0:122	0/0:111	0/0:68	1/0:64	1/0:86	1/0:47	1/0:101	1/0:81	1/0:125	1/0:80	1/0:73	0/0:9	0/0:22	1/0:71	1/1:49	1/0:88	1/0:74	1/0:108	0/0:42	1/0:101	0/0:66	1/1:143
supercont3.114	612343	1781	G	A	.	PASS	NS=93;AF=0.253	GT:DP	0/0:169	0/0:82	1/0:134	0/0:124	0/0:92	0/0:143	1/0:316	1/0:235	1/0:154	0/0:95	0/0:68	0/0:233	0/0:97	1/0:110	1/0:136	1/0:181	1/0:187	1/0:105	1/0:353	1/0:155	0/0:174	0/0:149	0/0:207	1/0:243	0/0:116	0/0:86	0/0:182	1/1:81	0/0:239	0/0:144	0/0:98	1/0:171	1/1:161	1/0:404	0/0:282	0/0:76	1/0:298	0/0:248	1/0:118	1/0:255	1/0:120	0/0:180	0/0:492	1/0:447	0/0:462	0/0:307	0/0:340	1/0:235	1/0:300	1/0:124	1/0:160	1/0:190	0/0:412	1/0:266	1/0:195	0/0:260	0/0:225	0/0:236	0/0:371	1/0:129	0/0:172	1/1:90	1/0:123	0/0:158	1/0:116	0/0:98	0/0:262	0/0:136	1/0:71	0/0:413	0/0:319	0/0:304	0/0:146	0/0:180	0/0:149	0/0:139	0/0:193	1/0:262	1/0:140	1/0:255	1/0:283	1/0:169	0/0:28	0/0:39	1/0:158	1/0:238	0/0:179	1/0:122	0/0:314	0/0:198	1/0:148	0/0:169	1/1:190
supercont3.114	937327	1798	G	A	.	PASS	NS=93;AF=0.344	GT:DP	1/0:79	1/1:37	1/0:84	0/0:83	1/0:112	1/0:47	1/1:130	0/0:117	1/1:35	1/0:49	0/0:114	1/0:154	0/0:88	1/0:75	0/0:66	1/0:101	1/1:60	1/1:61	1/0:166	1/0:46	1/0:73	1/0:100	0/0:81	1/0:62	1/0:53	1/1:36	0/0:73	0/0:62	1/0:47	1/1:250	0/0:40	0/0:132	1/1:106	1/0:153	1/1:126	1/0:26	0/0:199	0/0:44	1/1:49	1/1:141	0/0:44	1/0:60	0/0:604	1/0:121	0/0:123	1/0:115	0/0:84	1/0:74	0/0:53	0/0:27	0/0:39	0/0:114	1/1:79	0/0:160	0/0:129	0/0:51	0/0:41	0/0:118	0/0:118	1/0:62	0/0:15	1/1:71	0/0:27	0/0:71	0/0:31	1/0:45	1/0:53	0/0:54	1/0:64	0/0:183	1/1:66	0/0:28	0/0:60	1/0:50	1/0:72	0/0:67	0/0:65	1/0:94	0/0:7	0/0:117	1/0:67	0/0:27	0/0:6	1/1:24	0/0:25	1/0:141	0/0:65	0/0:21	0/0:182	1/1:36	0/0:141	1/1:72	0/0:175
supercont3.115	52206	1874	G	A	.	PASS	NS=93;AF=0.403	GT:DP	1/0:99	0/0:37	1/0:68	0/0:64	0/0:61	1/1:34	0/0:56	1/1:29	1/0:62	0/0:30	0/0:62	1/0:85	1/0:50	0/0:19	0/0:30	1/1:49	1/1:31	1/0:32	1/0:34	1/1:83	1/0:41	0/0:52	1/1:39	1/0:67	1/0:74	1/1:28	0/0:89	0/0:41	1/0:45	0/0:12	0/0:19	0/0:61	0/0:30	0/0:72	1/1:67	0/0:38	0/0:87	0/0:75	0/0:12	0/0:83	1/0:38	0/0:80	0/0:136	1/0:43	1/0:63	1/1:17	1/0:49	1/1:108	1/1:65	1/0:50	0/0:47	1/1:45	0/0:44	0/0:69	0/0:74	1/1:56	1/1:67	1/0:23	1/0:131	1/0:50	1/0:56	0/0:38	0/0:59	1/0:41	1/0:28	1/0:30	1/0:67	1/0:68	1/1:42	1/1:61	1/0:45	1/1:81	0/0:139	1/0:59	0/0:39	0/0:44	1/0:47	1/1:120	0/0:87	1/1:26	0/0:87	0/0:46	1/0:19	0/0:59	1/0:17	0/0:145	0/0:50	0/0:15	1/0:130	1/1:34	1/1:60	1/1:31	0/0:30
supercont3.115	119869	1856	G	A	.	PASS	NS=93;AF=0.392	GT:DP	1/0:53	0/0:66	1/0:21	0/0:44	0/0:39	1/1:17	0/0:73	1/1:12	1/0:53	0/0:11	0/0:33	1/0:91	1/0:33	0/0:36	0/0:14	1/1:17	1/1:23	1/0:61	1/0:85	1/1:32	1/0:22	0/0:48	1/1:19	1/0:23	1/0:11	1/1:32	0/0:42	0/0:32	1/0:55	0/0:15	0/0:59	0/0:27	0/0:45	0/0:30	1/1:24	0/0:35	0/0:53	0/0:93	0/0:11	0/0:42	0/0:31	0/0:28	0/0:54	1/0:65	1/0:77	1/0:39	1/0:10	1/1:90	1/1:21	0/0:14	1/0:11	1/0:95	0/0:43	0/0:39	0/0:42	1/1:49	1/1:62	1/0:24	1/0:38	1/0:34	1/0:39	0/0:45	0/0:30	1/0:50	1/0:78	1/0:48	0/0:127	1/0:53	1/1:28	1/1:35	1/0:49	1/1:67	0/0:76	1/0:47	1/0:67	0/0:76	1/1:36	1/1:25	0/0:34	1/1:41	0/0:18	0/0:22	1/0:13	0/0:22	1/0:43	0/0:23	0/0:20	0/0:14	1/0:117	1/1:24	1/1:31	1/1:17	0/0:103
supercont3.115	383239	1865	AGT	CCC	.	PASS	NS=83;AF=0.380	GT:DP	0/1:24	0/0:28	0/1:8	0/0:12	0/0:28	1/1:19	0/0:42	1/1:12	0/0:23	0/0:5	0/0:17	0/1:34	0/1:8	0/0:16	0/0:10	1/1:10	1/1:15	0/1:21	0/0:36	./.:0	1/1:9	0/0:26	./.:0	0/1:18	0/1:18	./.:0	0/0:5	0/0:23	0/1:16	0/0:16	0/0:9	0/0:16	0/0:25	0/0:50	1/1:12	0/0:17	0/0:51	0/0:40	0/0:8	0/0:47	0/1:14	0/0:31	0/0:42	0/1:47	1/1:19	0/1:84	0/1:27	1/1:33	1/1:21	0/1:22	0/1:28	0/1:25	0/0:7	0/0:50	0/0:7	1/1:22	1/1:39	0/1:28	0/1:53	./.:0	./.:0	0/0:11	./.:0	0/0:6	0/1:8	0/1:28	0/1:6	0/0:37	1/1:15	1/1:5	0/1:58	1/1:11	0/0:12	0/1:21	0/1:15	0/0:25	0/1:21	1/1:12	0/0:9	1/1:46	0/0:22	0/0:23	./.:0	0/0:5	1/1:19	./.:0	0/0:10	./.:0	0/1:84	1/1:7	./.:0	1/1:5	0/0:12
supercont3.1153	63962	1828	CT	TC	.	PASS	NS=92;AF=0.462	GT:DP	0/1:59	0/1:49	0/1:16	1/1:49	0/0:44	0/1:58	0/1:12	0/1:31	0/1:30	0/1:30	0/1:32	0/1:36	0/0:57	0/1:58	0/0:20	1/1:41	0/1:26	0/1:42	0/0:68	1/1:29	0/1:40	0/0:38	0/1:52	1/1:30	1/1:13	0/0:86	0/0:55	0/1:37	0/1:52	1/1:31	0/0:20	0/0:63	0/1:53	0/1:72	1/1:65	0/1:68	1/1:18	0/0:51	0/1:33	1/1:51	0/1:29	1/1:12	0/1:87	0/0:43	0/1:76	0/1:6	1/1:52	1/1:23	0/0:25	0/1:45	0/0:53	0/0:43	0/0:5	0/1:30	0/1:53	0/0:42	0/1:62	1/1:19	0/0:49	1/1:29	0/0:87	1/1:34	1/1:21	0/1:71	0/1:50	0/0:33	0/0:104	0/1:26	1/1:42	0/0:45	0/0:15	0/0:41	0/0:55	1/1:48	0/1:14	1/1:85	0/0:34	0/0:44	0/0:59	0/0:45	0/1:32	./.:0	0/0:5	0/1:18	0/1:27	1/1:9	0/1:52	1/1:39	1/1:24	0/1:54	0/1:50	0/0:83	1/1:66
supercont3.116	252195	1930	G	C	.	PASS	NS=91;AF=0.473	GT:DP	0/0:68	1/0:10	1/0:24	1/0:29	0/0:80	0/0:53	0/0:56	1/0:54	1/0:64	1/1:21	0/0:10	./.:0	1/0:27	1/0:29	0/0:38	1/0:33	1/1:43	1/0:12	1/0:37	1/0:37	0/0:39	1/1:28	1/0:52	1/0:43	1/0:26	1/0:15	1/0:41	1/0:36	0/0:54	0/0:47	0/0:25	1/0:74	1/0:20	1/1:67	1/0:43	1/1:24	1/1:20	1/0:102	1/0:27	1/0:18	1/1:35	0/0:71	1/1:5	1/1:41	0/0:56	1/1:15	1/0:20	0/0:78	1/0:61	1/0:35	1/0:48	1/1:20	1/0:19	0/0:52	1/0:36	1/0:27	0/0:29	1/0:15	1/0:89	1/0:73	0/0:39	1/0:54	0/0:75	0/0:20	1/0:80	1/0:14	0/0:26	1/0:50	0/0:8	1/0:86	1/0:39	0/0:41	0/0:44	1/1:61	1/0:26	1/1:22	1/1:23	1/1:30	1/1:12	1/0:77	1/1:54	1/1:46	./.:0	0/0:12	1/1:37	1/1:23	1/1:44	0/0:18	1/0:34	0/0:34	0/0:29	0/0:24	1/1:63
supercont3.116	337334	1936	T	A	.	PASS	NS=93;AF=0.425	GT:DP	0/0:140	1/0:84	1/0:86	1/0:110	0/0:117	0/0:143	0/0:72	1/0:104	1/0:79	1/0:81	0/0:104	1/1:188	1/0:51	1/0:79	1/0:63	1/0:82	1/0:143	1/0:128	1/0:217	1/0:90	0/0:42	1/1:107	1/0:236	1/0:80	1/0:77	1/0:149	1/0:110	1/0:78	0/0:108	0/0:95	1/0:64	1/0:157	1/0:106	1/1:171	1/0:240	1/0:212	1/1:189	1/0:191	1/0:98	1/0:90	1/0:86	0/0:104	1/0:188	1/1:273	0/0:174	1/1:212	1/0:109	0/0:197	1/0:82	1/0:77	1/0:72	1/1:176	1/0:207	0/0:108	1/0:150	1/0:196	0/0:148	1/0:127	1/0:112	1/0:195	0/0:139	1/0:97	0/0:71	0/0:88	1/0:66	0/0:18	0/0:109	1/0:121	0/0:115	1/0:105	1/0:145	0/0:137	0/0:159	1/1:123	1/0:148	1/0:137	1/1:92	1/1:162	1/0:161	1/0:112	1/1:55	1/0:49	0/0:23	0/0:51	1/0:113	1/0:277	1/0:96	1/0:102	1/0:94	0/0:112	0/0:145	0/0:179	1/1:173
supercont3.116	572222	1953	AT	GC	.	PASS	NS=91;AF=0.467	GT:DP	0/0:33	1/1:10	1/1:41	0/1:9	0/0:26	0/0:146	0/0:10	0/1:25	0/1:41	0/1:36	0/0:36	1/1:26	0/1:71	0/1:38	0/1:21	0/1:32	0/1:63	1/1:38	0/1:37	1/1:25	0/0:33	1/1:39	0/1:89	0/1:21	0/1:59	0/0:15	0/1:36	0/0:26	0/0:27	./.:0	0/0:9	0/1:24	0/1:34	1/1:51	1/1:35	0/1:65	1/1:51	0/1:54	0/1:36	0/1:11	0/1:13	0/0:30	1/1:18	1/1:25	0/0:27	1/1:81	0/1:28	0/0:48	0/1:56	0/1:34	0/0:41	1/1:23	0/1:104	0/0:146	0/1:22	0/0:12	0/0:45	1/1:60	0/1:39	1/1:35	0/0:39	1/1:24	0/0:64	0/0:8	0/0:19	1/1:19	0/0:53	0/0:12	0/0:7	0/0:38	0/1:52	0/0:64	0/0:53	1/1:71	0/1:29	1/1:22	1/1:20	1/1:61	1/1:15	0/0:15	1/1:29	1/1:49	0/0:5	0/0:18	1/1:29	./.:0	0/1:53	1/1:18	0/1:84	0/0:52	0/0:86	0/0:26	1/1:40
supercont3.116	689936	1960	AT	GC	.	PASS	NS=92;AF=0.364	GT:DP	0/0:59	0/1:30	0/1:16	0/1:28	0/0:70	0/0:66	0/0:38	0/1:21	0/0:24	0/1:16	0/0:25	1/1:38	0/1:30	0/0:7	0/0:24	0/1:38	0/1:34	0/0:19	0/1:54	0/1:44	0/0:24	1/1:28	0/1:96	0/1:29	0/1:13	0/1:64	0/1:16	0/1:7	0/0:35	0/0:43	./.:0	0/1:28	0/1:43	1/1:50	0/1:33	0/1:55	1/1:35	0/0:68	0/1:32	0/1:39	0/1:16	0/0:25	0/0:11	1/1:80	0/0:59	1/1:136	0/1:43	0/0:41	0/1:28	0/0:33	0/0:8	1/1:29	0/1:27	0/0:63	0/1:28	0/1:17	0/0:36	0/1:23	0/1:70	0/1:30	0/0:78	0/1:46	0/0:36	0/0:39	0/0:15	0/1:73	0/0:65	0/0:22	0/0:34	0/1:46	0/1:38	0/0:39	0/0:39	1/1:8	0/1:33	1/1:32	1/1:13	1/1:32	0/1:74	0/0:41	1/1:16	1/1:51	0/0:5	0/0:5	0/0:17	0/0:37	0/1:20	0/1:13	0/0:17	0/0:9	0/0:16	0/0:45	1/1:48
supercont3.116	848348	1971	C	T	.	PASS	NS=90;AF=0.294	GT:DP	0/0:16	0/0:21	0/1:46	0/0:6	0/0:55	0/0:55	0/1:61	0/1:36	0/1:43	0/1:64	0/0:8	0/1:59	0/0:17	0/1:34	0/1:27	0/1:34	0/1:18	0/0:20	0/1:66	0/1:74	0/0:28	0/0:49	0/0:12	0/1:30	0/1:39	0/0:36	0/0:45	0/1:78	0/0:97	0/0:13	0/0:36	0/1:72	1/1:31	0/1:47	./.:0	0/0:32	0/1:46	0/0:31	0/1:28	0/1:125	0/1:72	0/0:85	./.:0	0/1:103	0/0:80	0/1:97	0/0:44	1/1:76	0/1:50	0/1:52	0/1:23	0/1:85	0/0:43	1/1:75	0/1:80	0/0:65	0/0:57	0/1:64	0/0:108	0/1:42	0/0:26	1/1:5	0/1:80	0/0:32	0/1:42	0/0:29	0/0:58	0/1:71	0/0:33	0/0:43	0/0:37	0/0:60	0/0:64	0/0:40	0/0:53	0/1:65	0/1:28	0/1:84	0/1:75	0/0:17	0/1:65	0/1:62	./.:0	0/0:7	0/0:29	1/1:78	0/0:10	0/1:24	0/1:82	0/0:19	0/0:20	0/0:66	1/1:19
supercont3.1162	90772	1899	AC	GT	.	PASS	NS=93;AF=0.452	GT:DP	0/0:18	0/0:37	0/0:27	0/1:15	0/1:45	0/0:71	0/1:24	0/1:35	1/1:58	1/1:31	0/0:9	0/1:43	0/1:34	1/1:16	0/1:32	1/1:13	0/1:32	1/1:51	0/1:55	1/1:12	0/1:40	0/1:75	0/0:61	0/1:15	1/1:32	0/0:34	0/1:95	0/1:44	0/0:19	0/1:68	0/0:21	1/1:46	1/1:71	1/1:12	0/0:84	0/0:44	0/1:29	0/1:34	0/1:26	0/1:35	0/1:47	0/0:47	0/1:36	0/1:26	0/0:53	0/1:33	0/1:21	0/1:27	0/1:8	1/1:24	0/1:32	0/1:49	0/1:30	0/0:22	0/0:30	0/0:20	0/0:53	0/1:37	0/1:43	1/1:22	0/0:20	0/1:46	0/0:60	0/1:21	1/1:18	1/1:12	0/1:46	0/1:29	0/1:14	0/0:31	0/1:55	1/1:16	0/0:13	0/0:30	0/0:40	0/1:19	0/0:20	0/0:47	1/1:22	0/1:19	1/1:33	1/1:14	0/1:9	0/0:14	0/0:46	1/1:21	0/0:11	1/1:5	0/0:10	0/1:36	0/1:16	0/0:16	1/1:37
supercont3.1169	61677	1923	GAAA	AGGG	.	PASS	NS=92;AF=0.380	GT:DP	1/1:60	1/0:78	0/0:97	1/0:66	1/0:56	1/0:30	1/1:73	1/0:60	1/0:30	0/0:46	1/0:86	1/0:56	0/0:81	1/0:73	0/0:34	1/0:99	1/1:116	1/0:118	0/0:62	1/0:95	1/0:58	1/1:70	1/0:69	1/0:59	1/0:38	1/1:29	0/0:40	1/0:125	0/0:47	1/1:75	1/0:31	1/1:32	1/0:72	0/0:67	1/1:71	1/1:120	0/0:68	0/0:108	1/1:44	1/0:41	0/0:46	1/1:34	0/0:114	0/0:71	0/0:84	0/0:99	0/0:33	1/1:8	0/0:70	0/0:66	0/0:30	0/0:74	./.:0	0/0:10	0/0:97	1/1:53	0/0:91	0/0:57	0/0:81	1/0:70	0/0:49	1/1:44	0/0:36	0/0:73	0/0:73	1/0:15	0/0:111	1/1:21	1/0:19	0/0:86	1/1:43	0/0:34	0/0:19	1/0:87	1/1:19	1/0:60	0/0:61	1/0:83	0/0:74	1/1:9	0/0:33	0/0:55	1/1:7	1/1:23	0/0:22	0/0:40	0/0:6	0/0:12	0/0:95	1/1:34	0/0:52	1/1:100	0/0:152
supercont3.1180	23478	2055	C	T	.	PASS	NS=91;AF=0.324	GT:DP	0/0:49	0/0:13	0/1:51	0/0:45	0/0:8	0/0:31	0/1:67	0/1:48	1/1:51	0/1:45	0/0:14	0/0:18	0/0:10	0/1:48	1/1:27	0/1:32	0/1:57	0/1:44	0/1:124	0/1:64	0/0:19	0/0:41	0/0:31	0/1:55	0/1:37	0/0:8	0/0:18	1/1:48	0/0:11	0/0:28	./.:0	0/1:60	1/1:35	1/1:132	0/0:35	0/0:54	0/1:136	0/0:28	0/1:47	0/1:33	0/1:23	0/0:25	0/0:67	0/1:46	0/0:72	0/1:86	0/0:73	0/1:65	0/1:24	0/1:33	0/1:31	0/1:63	0/0:7	0/1:32	0/1:60	0/0:43	0/0:64	0/1:65	0/0:53	0/1:30	0/0:63	1/1:61	0/1:62	0/0:42	0/1:69	./.:0	0/0:55	0/1:34	0/0:16	0/0:51	0/0:36	0/0:79	0/0:31	0/0:62	0/1:56	0/1:52	0/0:39	0/1:60	0/1:60	0/1:27	0/1:57	0/1:53	0/0:8	0/0:9	1/1:28	1/1:51	0/1:48	0/1:33	0/1:65	0/0:14	0/0:60	0/0:33	1/1:23
supercont3.1180	67548	2060	C	A	.	PASS	NS=92;AF=0.326	GT:DP	0/0:54	0/0:39	1/0:115	0/0:6	0/0:18	0/0:50	1/0:97	1/0:86	1/0:131	1/0:52	0/0:5	0/0:40	0/0:63	1/0:56	1/0:79	1/0:82	1/0:120	1/0:89	1/1:133	1/0:107	0/0:32	0/0:69	0/0:44	1/0:103	1/0:126	0/0:54	0/0:76	1/1:73	0/0:69	0/0:55	0/0:28	1/0:78	1/1:37	1/1:136	0/0:67	0/0:85	1/0:175	0/0:134	1/0:69	1/0:23	1/0:81	0/0:91	0/0:56	1/0:131	0/0:184	1/0:257	0/0:177	1/0:139	1/0:88	1/0:95	1/0:42	1/0:142	0/0:90	1/0:98	1/0:82	0/0:78	0/0:141	1/0:151	0/0:132	1/0:160	0/0:100	1/1:96	1/0:74	0/0:76	1/0:92	1/0:135	0/0:92	0/0:53	1/0:32	0/0:89	0/0:96	0/0:81	0/0:99	0/0:93	1/0:88	1/0:146	0/0:51	1/0:97	1/0:66	1/0:138	1/0:62	1/1:25	./.:0	0/0:31	1/0:118	1/1:76	1/0:56	1/0:58	1/0:93	0/0:61	1/0:105	0/0:47	1/1:149
supercont3.1187	9021	2094	TG	AC	.	PASS	NS=93;AF=0.489	GT:DP	1/1:189	0/0:141	0/0:37	1/0:137	1/1:95	1/0:174	1/0:160	1/0:165	1/0:168	1/0:94	1/0:85	0/0:209	1/1:135	0/0:97	1/1:148	0/0:126	1/0:125	1/0:181	1/0:161	0/0:61	1/0:88	0/0:145	1/0:195	1/1:116	0/0:88	1/0:76	0/0:138	1/0:156	1/0:156	1/0:274	1/1:95	1/0:142	0/0:224	1/1:210	1/0:214	1/0:127	0/0:217	1/1:194	1/0:111	0/0:171	0/0:161	1/1:135	1/1:244	1/1:290	1/0:245	0/0:170	0/0:125	0/0:252	1/0:118	1/1:135	1/1:137	1/0:176	1/0:118	1/1:269	1/0:126	1/0:153	1/0:203	1/0:240	1/0:259	0/0:190	1/0:172	1/0:171	1/0:192	1/0:127	1/0:93	1/1:129	1/1:130	1/0:101	1/1:75	0/0:151	1/0:158	1/0:90	1/0:91	1/0:120	0/0:71	0/0:209	1/0:128	1/1:110	1/1:130	1/1:113	0/0:82	1/0:221	1/1:23	0/0:103	1/0:98	0/0:151	1/1:132	1/0:143	0/0:142	1/0:73	1/0:104	1/1:169	0/0:274
supercont3.119	413401	2185	T	A	.	PASS	NS=93;AF=0.398	GT:DP	1/1:227	0/0:48	0/0:56	1/0:76	1/1:170	1/0:93	1/0:79	1/0:106	1/0:98	1/0:49	1/0:96	0/0:90	1/1:152	0/0:36	1/1:116	0/0:64	1/0:126	1/0:93	1/0:135	0/0:47	1/0:58	0/0:100	1/0:108	1/1:112	0/0:46	1/0:78	0/0:68	1/0:103	1/0:179	1/0:232	1/1:120	1/0:140	1/0:116	1/1:245	1/0:139	1/0:80	0/0:73	1/1:241	1/0:108	0/0:141	0/0:80	0/0:75	1/1:157	1/1:87	1/1:188	0/0:104	0/0:61	0/0:39	1/1:112	1/1:50	1/1:54	1/0:156	0/0:57	1/0:188	0/0:52	1/0:20	0/0:43	0/0:62	0/0:36	0/0:50	1/0:55	1/0:105	1/0:122	0/0:19	1/0:46	1/1:69	1/1:59	1/0:112	1/1:57	0/0:87	0/0:31	0/0:69	0/0:31	0/0:33	0/0:44	0/0:41	0/0:36	1/1:64	1/1:45	1/1:114	0/0:86	0/0:51	0/0:10	0/0:38	1/0:80	0/0:83	1/1:97	0/0:40	0/0:55	0/0:25	0/0:23	1/1:71	0/0:119
supercont3.1197	51439	2172	AG	GA	.	PASS	NS=89;AF=0.466	GT:DP	1/1:29	0/0:26	0/0:16	0/1:49	1/1:18	0/1:7	1/1:38	0/0:13	0/1:17	1/1:28	0/1:11	0/0:38	1/1:16	0/0:36	1/1:5	0/0:35	1/1:21	1/1:31	0/0:19	0/0:32	0/0:14	0/0:27	0/1:36	1/1:12	0/0:24	0/1:5	0/0:15	0/1:46	0/0:36	0/0:47	1/1:5	./.:0	0/1:51	1/1:8	0/1:31	0/1:77	0/0:18	1/1:47	0/0:19	0/0:63	0/1:18	0/1:31	./.:0	1/1:16	1/1:19	./.:0	0/0:44	0/0:12	0/1:21	1/1:18	1/1:42	1/1:18	1/1:21	1/1:19	0/0:13	0/1:24	0/1:36	1/1:12	0/1:32	0/0:24	0/1:26	0/1:15	0/1:27	0/1:36	0/1:28	1/1:19	1/1:34	0/0:34	1/1:18	0/0:73	0/1:17	0/0:36	0/1:53	0/0:5	0/0:26	0/0:34	1/1:12	0/0:25	1/1:38	1/1:56	0/0:15	0/0:11	./.:0	0/0:42	0/1:54	0/0:37	1/1:11	0/1:9	0/0:20	0/1:30	0/1:35	1/1:47	0/0:36
supercont3.12	93086	3116	AATT	TCAG	.	PASS	NS=90;AF=0.472	GT:DP	0/1:59	0/1:33	0/1:30	0/1:33	0/1:29	0/1:18	0/1:17	0/1:34	0/1:28	0/0:19	0/1:14	0/0:39	0/1:16	0/1:32	0/1:19	0/0:57	0/1:42	0/1:36	0/1:42	0/1:50	0/1:13	0/0:25	0/1:47	0/1:17	1/1:24	0/1:24	0/1:33	0/1:30	0/1:43	0/1:67	0/0:25	0/1:53	0/1:30	0/0:36	0/1:65	0/1:65	1/1:40	0/1:85	0/0:17	0/1:44	0/1:33	1/1:38	0/1:57	0/0:57	1/1:37	0/0:40	0/1:35	./.:0	0/1:36	0/1:31	0/1:28	0/0:37	0/0:7	0/0:65	0/1:41	0/1:35	0/1:19	0/1:24	0/1:36	0/1:48	1/1:32	1/1:24	1/1:38	./.:0	0/1:25	0/0:12	1/1:31	0/0:32	1/1:34	0/1:62	1/1:36	./.:0	1/1:30	0/0:39	0/1:18	0/1:31	0/0:34	0/0:24	1/1:26	0/1:20	0/0:36	1/1:38	1/1:11	1/1:9	0/1:32	0/1:35	0/0:15	0/0:24	0/0:33	0/1:22	1/1:28	1/1:36	0/0:49
supercont3.12	748339	3108	G	A	.	PASS	NS=93;AF=0.473	GT:DP	1/0:273	1/0:94	1/0:201	1/0:237	1/0:225	1/0:258	1/0:159	1/0:207	1/0:279	0/0:228	0/0:118	0/0:276	1/0:161	1/0:84	1/0:155	0/0:321	1/0:163	1/0:193	1/0:332	1/0:216	1/0:201	0/0:182	1/0:342	1/0:172	1/1:82	1/0:176	1/0:155	1/0:184	1/0:342	1/1:119	0/0:72	0/0:290	1/0:245	0/0:297	1/0:340	1/0:270	1/0:337	1/0:407	1/0:224	1/0:283	1/0:120	1/1:234	1/0:223	0/0:415	1/1:405	0/0:176	1/0:428	1/1:291	1/0:309	1/0:115	0/0:195	0/0:334	0/0:114	0/0:449	1/0:234	1/0:229	1/0:153	1/0:132	1/0:284	1/0:266	1/1:263	1/0:235	1/1:277	1/0:161	1/0:185	1/0:123	1/1:331	0/0:111	1/1:225	1/0:436	1/0:248	1/1:201	1/1:195	0/0:244	1/0:178	1/0:215	0/0:213	0/0:194	1/1:348	1/0:211	0/0:244	1/1:166	1/1:66	1/1:143	1/0:170	1/0:218	1/0:146	0/0:128	0/0:230	1/0:224	1/1:192	1/1:275	0/0:508
supercont3.120	584454	2384	T	G	.	PASS	NS=93;AF=0.392	GT:DP	0/0:105	0/0:25	0/0:30	1/0:46	0/0:26	0/0:106	1/0:28	1/0:41	1/1:27	1/1:23	0/0:60	1/0:65	1/0:62	1/1:25	1/0:31	1/1:32	1/0:89	1/1:38	0/0:20	0/0:27	1/0:57	1/0:35	0/0:88	1/0:10	1/1:15	0/0:38	1/0:31	1/0:39	1/0:100	0/0:83	0/0:37	1/0:62	1/1:34	1/1:31	0/0:109	0/0:95	0/0:102	1/0:87	0/0:17	1/0:51	1/0:80	0/0:100	1/0:44	1/0:154	0/0:87	1/0:61	1/0:35	1/0:67	1/0:18	1/0:43	1/0:46	1/0:152	0/0:37	1/0:51	0/0:30	0/0:42	0/0:86	1/0:53	1/0:86	1/0:55	0/0:70	1/0:126	0/0:52	1/0:50	1/0:45	1/1:28	1/0:69	1/0:39	1/0:62	0/0:103	1/0:37	1/1:39	0/0:49	0/0:74	0/0:52	1/0:58	0/0:37	0/0:55	1/1:20	1/0:32	0/0:29	1/1:26	0/0:9	0/0:14	0/0:108	1/1:11	1/0:63	1/1:52	1/0:13	1/0:93	1/0:54	0/0:55	1/1:83
supercont3.120	616895	2389	TGAAA	GCGGG	.	PASS	NS=93;AF=0.425	GT:DP	0/0:150	0/0:58	0/0:76	1/0:107	1/0:136	0/0:99	1/0:62	1/0:84	1/1:80	1/1:52	0/0:114	1/1:87	1/0:148	1/1:63	1/0:37	1/1:169	1/0:144	1/1:105	1/0:160	1/0:113	1/0:95	0/0:37	0/0:91	1/0:126	1/1:155	0/0:123	1/0:88	1/0:64	1/0:93	1/1:165	0/0:63	1/0:121	1/1:128	1/1:54	0/0:132	0/0:60	1/0:171	1/0:89	1/1:107	1/0:173	1/0:110	0/0:20	1/0:119	1/0:260	0/0:189	0/0:111	1/0:172	0/0:69	1/0:159	1/0:104	0/0:44	1/0:102	0/0:78	1/0:107	0/0:181	0/0:74	0/0:99	1/0:148	1/0:68	1/0:118	0/0:36	1/0:65	0/0:28	1/0:99	1/0:104	1/1:64	1/0:139	1/0:101	1/0:55	0/0:140	1/0:118	1/1:78	0/0:86	0/0:88	0/0:69	1/0:88	0/0:57	0/0:24	1/1:35	1/0:46	1/0:93	1/1:68	1/1:16	0/0:66	0/0:85	0/0:98	1/0:83	1/1:65	1/0:95	1/0:169	1/0:173	0/0:81	1/1:272
supercont3.1207	50436	2345	G	A	.	PASS	NS=86;AF=0.483	GT:DP	1/1:15	1/0:45	1/0:30	1/1:79	0/0:42	1/0:34	1/0:21	1/0:29	1/1:15	1/0:14	1/1:13	1/0:50	0/0:32	1/1:33	./.:0	1/1:55	1/0:53	1/0:37	0/0:43	1/1:53	1/1:10	0/0:29	1/0:49	./.:0	1/0:52	0/0:28	1/0:53	1/0:57	1/0:59	1/0:48	0/0:26	1/0:51	1/1:19	1/0:18	1/1:42	1/0:9	1/0:30	./.:0	1/0:37	1/0:151	1/0:45	1/1:25	0/0:93	0/0:42	1/0:70	1/0:49	1/0:59	1/1:99	1/0:20	./.:0	0/0:58	0/0:24	1/0:16	0/0:27	1/0:90	0/0:63	1/0:51	1/0:75	0/0:40	1/1:40	0/0:20	1/1:49	1/0:29	0/0:18	1/0:31	0/0:11	0/0:41	1/0:32	1/1:58	1/0:66	1/0:55	0/0:27	0/0:43	1/0:71	./.:0	1/1:39	1/1:30	0/0:58	0/0:17	0/0:23	1/1:27	1/0:37	./.:0	0/0:18	0/0:20	1/1:8	1/0:20	./.:0	1/0:25	1/1:50	1/1:15	0/0:48	1/1:70
supercont3.121	650875	2464	A	T	.	PASS	NS=93;AF=0.473	GT:DP	0/1:166	0/1:74	0/1:79	1/1:158	0/0:109	0/1:100	0/1:150	0/0:77	1/1:188	0/1:67	0/0:98	0/1:77	0/1:58	1/1:150	0/1:165	0/1:177	0/1:99	0/1:173	0/0:104	0/1:152	0/0:50	0/1:121	0/1:139	1/1:71	1/1:79	0/0:84	0/1:118	0/1:99	0/1:185	0/1:138	0/0:115	0/0:103	0/1:196	0/1:80	1/1:164	0/1:69	1/1:97	0/1:101	0/1:57	0/0:162	0/1:77	0/1:84	0/0:136	0/0:112	0/0:203	1/1:87	1/1:93	1/1:131	0/1:112	1/1:123	0/0:89	0/0:65	1/1:115	0/1:235	0/1:111	0/0:51	0/0:83	0/1:86	0/0:85	0/1:82	0/1:70	1/1:129	0/0:78	0/1:126	0/1:60	0/0:55	0/0:82	0/1:96	1/1:88	0/1:111	0/1:102	0/0:70	0/0:58	0/1:111	1/1:53	1/1:146	1/1:210	0/0:92	0/0:88	0/1:193	0/1:81	0/0:69	1/1:40	0/1:114	0/1:84	1/1:99	0/1:157	1/1:62	0/1:81	0/1:99	0/1:87	0/0:154	1/1:222
supercont3.122	105332	2514	GA	AG	.	PASS	NS=93;AF=0.441	GT:DP	1/1:469	1/0:255	1/0:174	0/0:155	1/0:298	1/0:465	1/1:396	1/0:350	1/0:326	1/0:223	1/1:277	1/0:337	1/0:171	1/0:239	1/0:339	1/1:535	1/1:566	1/1:378	1/0:362	1/1:494	1/0:135	1/0:205	1/0:372	1/1:286	1/0:257	1/0:178	0/0:275	0/0:158	1/0:391	1/0:341	0/0:178	0/0:181	1/0:305	1/0:288	1/1:735	1/0:200	0/0:315	0/0:355	1/1:296	1/0:407	1/0:175	0/0:214	0/0:348	1/0:308	1/0:441	1/0:393	1/0:291	1/0:231	0/0:187	1/0:314	1/0:320	0/0:275	1/0:325	1/0:350	0/0:250	1/0:239	1/0:267	1/0:478	0/0:172	1/0:364	1/0:321	1/0:350	0/0:279	0/0:250	1/0:118	1/0:342	1/0:427	1/0:188	1/0:246	0/0:276	1/0:423	1/0:150	1/0:398	1/0:307	1/0:233	0/0:202	0/0:188	1/0:235	1/0:383	1/0:242	1/0:201	0/0:77	1/0:84	1/0:175	1/0:348	1/0:386	1/0:227	1/0:209	0/0:462	1/0:203	0/0:370	1/1:444	0/0:310
supercont3.1246	57987	2643	C	T	.	PASS	NS=93;AF=0.398	GT:DP	0/0:103	0/0:58	0/1:103	0/0:115	0/0:119	0/0:136	0/0:14	0/1:100	1/1:46	0/1:63	0/0:53	0/1:89	0/0:53	1/1:134	0/1:58	1/1:175	0/1:104	1/1:69	0/1:162	0/1:60	0/1:89	0/1:171	0/0:171	1/1:120	0/1:73	0/0:77	0/0:48	1/1:85	0/0:100	0/0:149	0/0:144	0/1:150	1/1:137	1/1:104	0/0:155	0/0:151	1/1:55	0/1:111	0/1:64	0/1:176	0/1:122	0/0:118	0/1:150	0/1:102	0/0:185	1/1:169	0/0:110	0/1:125	0/1:90	0/0:130	1/1:88	0/1:57	0/0:36	0/1:165	0/0:130	0/0:98	0/0:154	0/1:120	0/1:113	0/1:134	0/0:185	0/1:126	0/1:83	0/1:35	0/1:77	1/1:107	0/1:97	0/0:85	0/1:116	0/0:138	1/1:105	0/0:132	0/0:151	0/0:41	0/1:50	0/1:119	0/0:127	0/1:192	0/1:53	0/1:93	0/1:76	1/1:117	0/0:42	0/0:45	0/1:80	0/1:134	0/1:99	1/1:39	0/1:188	0/0:90	0/1:228	0/0:162	1/1:168
supercont3.127	191175	2879	TTG	CAC	.	PASS	NS=92;AF=0.424	GT:DP	0/0:108	0/0:83	1/0:41	0/0:62	0/0:49	0/0:38	1/0:41	1/1:41	1/0:86	1/0:54	0/0:53	1/0:26	0/0:108	1/1:74	1/0:68	1/1:136	1/0:88	1/1:88	1/0:56	1/0:44	1/0:18	1/0:56	0/0:103	1/0:63	1/0:46	0/0:33	0/0:62	1/1:90	1/0:68	0/0:171	0/0:94	1/0:109	1/1:100	1/1:54	0/0:69	0/0:74	1/0:33	1/0:92	1/0:20	1/0:87	1/0:58	0/0:39	1/1:42	1/0:84	0/0:67	1/0:43	0/0:74	1/0:43	1/0:98	0/0:41	1/1:131	1/1:116	0/0:20	1/0:50	0/0:40	0/0:50	0/0:112	1/0:131	1/0:87	1/0:67	0/0:23	1/0:111	1/0:91	1/0:81	1/0:110	1/1:75	1/0:134	1/1:66	1/0:120	0/0:126	1/0:99	0/0:52	0/0:62	0/0:90	0/0:46	1/0:112	0/0:89	1/1:77	1/0:73	1/0:78	1/0:47	1/1:47	./.:0	0/0:20	1/0:53	1/0:19	1/0:76	1/1:42	1/1:59	0/0:42	1/1:72	0/0:108	1/1:192
supercont3.127	200642	2880	A	G	.	PASS	NS=92;AF=0.359	GT:DP	0/0:71	0/0:20	0/1:56	0/0:35	0/0:71	0/0:118	0/1:45	0/1:55	0/1:58	0/1:41	0/0:45	0/1:91	0/0:63	1/1:11	0/1:22	1/1:29	0/1:47	1/1:23	0/0:109	0/1:38	1/1:8	0/1:58	0/0:36	0/1:34	0/1:22	0/0:47	0/0:50	1/1:37	0/1:101	0/0:105	0/0:22	0/1:34	1/1:25	1/1:70	0/0:119	0/0:16	0/1:51	0/1:79	0/1:62	0/1:22	0/0:45	0/0:38	0/1:65	0/1:53	0/0:56	1/1:93	0/0:30	1/1:52	0/1:46	0/0:27	1/1:29	0/1:35	0/0:70	0/0:38	0/0:66	0/0:52	0/0:59	0/0:36	0/1:49	0/1:42	0/0:29	0/1:35	0/0:37	0/1:37	0/0:29	1/1:53	0/1:23	0/1:54	0/1:21	0/0:52	0/1:103	0/0:79	0/0:28	0/0:61	0/0:33	0/1:37	0/0:25	0/1:70	0/0:34	1/1:32	0/1:34	1/1:73	./.:0	0/0:27	0/0:22	0/1:102	0/1:67	1/1:35	0/1:51	0/0:17	0/0:17	0/0:52	1/1:36
supercont3.127	247588	2884	GTC	CCT	.	PASS	NS=93;AF=0.382	GT:DP	0/0:324	0/0:181	1/0:146	0/0:160	0/0:237	0/0:297	1/0:379	1/0:302	1/0:182	1/0:111	0/0:236	1/0:356	0/0:208	1/1:169	1/0:113	1/1:330	1/0:203	1/1:160	1/0:197	1/0:266	1/0:125	1/0:295	0/0:403	1/0:178	1/0:146	0/0:241	0/0:222	1/1:125	1/0:415	0/0:332	0/0:121	1/0:276	1/1:301	1/1:263	0/0:379	0/0:254	1/0:325	1/0:322	1/0:214	1/0:342	1/0:242	0/0:246	1/0:722	1/0:365	0/0:616	1/0:379	0/0:330	1/0:236	1/0:258	0/0:205	1/1:149	1/0:250	0/0:207	1/0:366	0/0:339	0/0:121	0/0:273	1/0:220	1/0:260	1/0:232	0/0:174	1/0:197	1/0:185	1/0:64	1/0:130	1/1:299	1/0:227	1/0:253	1/0:128	0/0:300	1/0:282	0/0:190	0/0:240	0/0:223	0/0:142	1/0:157	0/0:171	1/0:242	1/0:206	1/0:268	1/0:289	1/1:211	0/0:38	0/0:98	1/0:191	1/0:442	1/0:167	1/1:181	1/0:398	0/0:197	1/0:376	0/0:199	1/1:316
supercont3.127	289131	2887	C	T	.	PASS	NS=93;AF=0.376	GT:DP	0/0:90	0/0:50	0/1:42	0/0:51	0/0:52	0/0:27	0/1:83	0/1:48	0/1:127	0/1:32	0/0:71	0/1:117	0/0:28	1/1:77	0/1:22	1/1:108	0/1:57	1/1:97	0/1:125	0/1:81	0/0:35	0/1:83	0/0:139	0/1:36	1/1:69	0/0:47	0/0:55	1/1:52	0/1:54	0/0:128	0/0:37	0/1:69	1/1:43	1/1:84	0/0:103	0/0:75	0/1:68	0/1:71	0/1:27	0/1:89	0/1:55	0/0:74	0/1:191	0/1:106	0/0:90	0/1:114	0/0:22	0/0:22	0/1:21	0/0:42	1/1:54	0/1:113	0/0:90	0/0:17	0/0:70	0/0:61	0/0:31	1/1:41	0/0:57	0/0:32	0/0:51	0/1:41	0/1:75	0/1:59	0/1:36	1/1:35	0/1:66	0/1:45	0/1:48	0/0:48	0/1:75	0/0:39	0/0:37	0/0:47	0/0:32	0/1:51	0/0:60	0/1:95	0/1:43	0/1:67	1/1:35	1/1:24	0/0:13	0/0:19	1/1:19	0/1:80	0/1:70	1/1:74	0/1:63	0/0:48	0/1:148	0/0:72	1/1:62
supercont3.127	460285	2895	TCAGCAG	GTGATTA	.	PASS	NS=93;AF=0.398	GT:DP	0/0:112	0/0:77	1/0:77	0/0:122	0/0:54	0/0:79	1/0:57	1/0:53	1/0:57	1/0:48	0/0:70	1/0:70	0/0:23	1/1:117	1/0:94	1/1:75	0/0:41	1/1:46	1/0:61	1/0:67	1/0:60	1/0:57	0/0:47	1/0:62	1/0:23	0/0:34	0/0:134	1/1:68	1/0:143	0/0:117	0/0:33	1/0:127	1/1:89	1/1:74	0/0:101	0/0:95	1/1:58	1/0:90	1/0:36	1/0:54	1/0:52	0/0:61	1/0:104	1/1:81	0/0:91	1/1:52	0/0:46	1/0:80	1/0:66	0/0:52	1/1:72	1/0:54	0/0:29	1/0:83	0/0:65	0/0:57	0/0:128	1/0:85	1/0:35	1/0:70	0/0:30	1/0:60	1/0:32	1/1:44	1/0:92	1/1:22	1/0:67	1/0:44	1/0:66	0/0:118	1/0:50	0/0:68	0/0:75	0/0:111	0/0:55	1/0:90	0/0:59	1/0:116	1/0:88	1/0:48	1/0:38	1/1:35	0/0:32	0/0:36	1/0:50	1/0:59	1/0:76	1/1:40	1/0:77	0/0:9	1/0:24	0/0:127	1/1:119
supercont3.127	472846	2896	C	T	.	PASS	NS=90;AF=0.389	GT:DP	0/0:50	0/0:50	1/1:28	0/0:18	0/0:23	./.:0	0/1:61	0/1:13	0/1:48	0/1:20	0/0:38	0/0:18	0/0:53	1/1:63	0/1:37	1/1:51	0/1:20	1/1:50	0/1:21	1/1:20	0/1:69	0/0:33	0/0:7	0/1:39	1/1:9	0/0:26	0/0:81	1/1:20	0/1:66	0/0:65	0/0:49	1/1:28	1/1:11	1/1:44	0/0:93	0/0:24	0/1:17	0/1:46	0/1:31	0/0:32	0/1:14	0/0:19	0/1:72	0/1:30	0/0:5	1/1:11	0/0:40	0/1:74	0/1:40	0/0:9	1/1:40	0/1:81	0/0:11	1/1:63	0/0:18	0/0:10	0/0:9	0/1:50	0/0:42	0/1:30	0/0:24	0/0:9	0/0:23	0/1:11	0/1:9	1/1:16	1/1:53	0/1:40	0/1:16	0/0:67	0/1:75	0/0:13	0/0:41	0/0:45	0/0:31	1/1:17	0/0:31	0/0:14	1/1:20	1/1:13	1/1:5	./.:0	./.:0	0/0:5	0/0:9	0/1:13	0/0:14	1/1:21	0/1:14	0/0:41	0/0:10	0/0:40	1/1:67
supercont3.1272	67769	2858	TCGT	AGAA	.	PASS	NS=88;AF=0.432	GT:DP	1/0:52	1/0:24	1/0:14	0/0:37	0/0:42	0/0:17	1/0:40	1/1:29	0/0:12	1/0:15	1/0:33	1/0:67	1/0:23	1/0:13	./.:0	1/1:23	1/1:13	1/1:25	0/0:16	1/1:14	1/0:20	1/0:48	1/1:12	1/1:17	1/0:21	1/1:12	1/0:9	0/0:20	1/0:15	1/0:56	0/0:15	0/0:35	1/0:30	1/0:13	1/1:19	1/0:40	0/0:37	0/0:43	1/0:22	1/0:24	1/0:47	0/0:42	0/0:96	0/0:46	0/0:25	1/1:38	1/0:23	1/0:18	1/1:16	1/0:13	./.:0	0/0:34	0/0:86	0/0:62	./.:0	1/1:12	1/0:43	1/0:12	0/0:24	1/1:25	0/0:34	1/0:21	0/0:30	1/0:11	0/0:5	1/1:16	1/1:15	./.:0	1/1:25	1/0:24	0/0:23	1/1:25	0/0:22	1/0:15	0/0:12	0/0:24	0/0:17	1/1:23	0/0:37	1/1:18	0/0:9	0/0:57	0/0:18	./.:0	0/0:23	1/0:93	1/1:29	0/0:12	0/0:25	1/1:22	1/0:75	1/1:17	0/0:36
supercont3.128	644507	2982	GT	CG	.	PASS	NS=93;AF=0.446	GT:DP	1/0:416	1/0:293	1/0:123	0/0:211	0/0:268	1/0:359	1/0:286	1/1:278	1/0:455	1/0:220	1/0:244	1/0:263	1/0:243	1/0:240	1/0:324	1/1:342	1/1:441	1/1:376	0/0:399	1/1:372	1/0:255	1/0:308	1/0:264	1/1:172	1/0:103	1/0:323	1/0:342	0/0:268	1/0:334	1/0:252	0/0:346	0/0:353	1/0:360	1/0:357	1/1:476	1/0:201	0/0:449	0/0:395	1/0:229	1/0:449	1/0:252	0/0:329	0/0:509	1/0:642	1/0:554	1/1:372	1/0:392	1/0:327	1/0:326	1/0:291	1/0:316	0/0:447	1/0:459	0/0:184	0/0:369	1/0:317	1/0:433	1/0:319	0/0:304	1/0:295	1/0:404	1/0:494	0/0:227	1/0:345	1/0:301	1/0:450	1/0:180	1/1:169	1/1:223	1/0:298	1/0:443	1/0:432	1/0:435	1/1:192	1/0:177	0/0:373	0/0:313	1/1:245	1/0:249	1/0:409	0/0:282	0/0:240	0/0:94	1/0:215	0/0:347	1/0:266	1/0:252	1/0:245	0/0:451	1/0:264	1/0:593	1/1:432	0/0:776
supercont3.13	367710	3754	TCC	CTA	.	PASS	NS=93;AF=0.435	GT:DP	1/0:176	0/0:43	1/0:65	0/0:60	0/0:128	1/1:155	0/0:182	1/1:67	1/0:118	0/0:45	0/0:138	1/1:149	1/1:78	0/0:12	0/0:15	1/1:40	1/1:55	1/0:46	1/0:273	1/1:68	1/0:67	0/0:106	1/1:95	1/0:59	1/0:82	1/1:25	0/0:25	0/0:27	1/0:118	0/0:92	0/0:29	0/0:43	0/0:72	0/0:54	1/1:75	0/0:83	0/0:243	0/0:205	0/0:39	0/0:128	0/0:109	0/0:120	0/0:181	1/1:189	1/0:182	1/0:199	1/0:96	1/1:119	1/1:56	1/0:48	1/0:43	1/1:124	0/0:79	0/0:185	0/0:79	1/1:82	1/1:81	1/0:28	1/0:138	1/0:127	1/1:97	0/0:85	0/0:72	1/0:42	1/0:57	1/0:26	1/1:58	1/0:55	1/0:99	1/1:172	1/0:91	1/1:91	0/0:77	1/0:91	1/1:76	0/0:32	1/0:65	1/1:103	0/0:72	1/1:69	0/0:68	0/0:267	1/1:5	0/0:30	1/0:69	0/0:61	0/0:54	0/0:48	1/0:161	1/1:53	1/1:54	1/1:38	0/0:125
supercont3.1313	20007	3209	G	A	.	PASS	NS=93;AF=0.489	GT:DP	1/1:129	0/0:51	0/0:36	1/0:73	1/1:68	1/0:28	1/0:74	0/0:46	1/0:36	1/0:32	1/0:32	0/0:81	1/1:45	0/0:21	1/1:59	0/0:19	0/0:51	1/1:75	1/0:52	0/0:61	1/0:65	0/0:115	1/0:45	1/1:47	0/0:76	1/0:34	0/0:48	1/0:66	1/0:30	0/0:31	1/1:37	0/0:36	1/0:80	1/1:92	1/1:70	1/0:52	0/0:89	1/1:100	1/0:47	0/0:25	0/0:41	1/0:58	1/1:44	1/1:117	1/0:144	0/0:95	0/0:35	0/0:51	1/0:41	1/1:64	1/1:50	1/1:31	0/0:64	1/1:93	1/0:77	1/0:48	1/0:80	1/0:81	1/1:70	0/0:48	1/0:106	1/1:55	1/1:51	1/0:38	1/0:55	1/1:97	1/1:79	1/1:45	1/1:48	0/0:65	1/0:36	0/0:95	1/1:28	1/1:33	0/0:22	0/0:28	1/0:30	1/0:18	1/1:58	1/1:78	0/0:34	0/0:26	1/1:6	0/0:32	1/0:45	0/0:32	1/1:76	1/0:40	0/0:55	1/0:34	0/0:57	1/1:40	0/0:91
supercont3.1315	85540	3213	TAGCGAACTACA	GGATCGGTCCTG	.	PASS	NS=93;AF=0.409	GT:DP	0/0:271	0/0:154	1/0:142	1/0:240	1/0:252	0/0:277	1/0:233	1/0:178	1/0:195	1/0:165	0/0:160	1/0:299	0/0:112	1/1:281	1/0:131	1/1:266	1/0:235	1/1:336	1/0:374	1/0:212	1/0:124	1/0:230	0/0:172	1/0:173	1/1:149	0/0:182	1/0:256	1/0:204	1/0:332	1/0:411	0/0:166	1/0:373	1/1:358	1/1:403	0/0:426	0/0:208	1/0:421	1/0:267	1/0:186	1/0:290	1/0:266	0/0:253	1/0:478	1/0:358	0/0:474	1/0:328	1/0:327	1/0:258	1/0:209	0/0:130	1/0:178	1/0:323	0/0:279	1/0:289	0/0:297	0/0:214	0/0:290	1/0:150	1/0:319	1/0:134	0/0:105	1/0:176	0/0:161	1/0:89	1/0:186	1/1:357	1/0:345	1/0:254	1/0:159	0/0:360	1/0:277	1/0:133	0/0:169	0/0:160	0/0:130	1/0:271	0/0:209	1/0:289	1/0:191	1/0:265	1/0:232	1/1:315	1/0:36	0/0:118	0/0:172	1/0:292	1/0:251	1/1:208	1/0:217	1/0:105	1/0:379	0/0:184	1/1:634
supercont3.1318	41888	3226	A	G	.	PASS	NS=87;AF=0.322	GT:DP	0/0:11	0/0:8	0/1:14	0/0:6	0/0:8	./.:0	1/1:22	0/1:25	0/1:15	0/0:10	./.:0	0/1:20	0/0:7	0/0:30	0/1:12	0/1:38	0/0:26	0/1:15	0/1:24	0/1:15	0/0:10	0/0:13	0/0:20	1/1:17	0/0:10	0/0:5	0/0:12	0/1:14	0/0:23	0/0:26	0/0:5	1/1:17	1/1:23	0/1:31	0/0:22	0/0:9	0/1:25	0/0:5	0/0:14	0/0:18	1/1:11	./.:0	0/0:22	1/1:38	0/0:17	0/1:17	0/0:6	0/1:5	0/0:21	0/1:9	0/1:28	0/1:21	0/0:14	0/0:14	0/1:20	0/0:26	0/0:16	0/1:35	0/0:17	0/1:26	0/0:14	1/1:7	0/1:18	0/0:8	0/0:6	1/1:6	0/0:12	0/1:13	0/0:16	0/0:7	0/0:10	0/0:17	0/0:18	0/0:34	0/0:19	1/1:16	1/1:22	0/1:21	0/1:24	0/1:33	0/1:8	1/1:41	./.:0	./.:0	0/1:20	0/1:13	0/1:22	0/1:21	0/1:18	./.:0	0/1:19	0/0:13	1/1:34
supercont3.132	593228	3316	A	T	.	PASS	NS=92;AF=0.293	GT:DP	0/0:32	0/0:11	0/1:35	0/0:18	0/0:6	0/0:21	0/1:18	0/1:10	0/1:20	0/0:20	0/0:17	0/1:50	0/0:14	0/1:12	0/1:8	0/1:15	0/1:25	0/1:19	1/1:7	0/1:28	0/0:24	0/0:37	0/0:30	1/1:22	0/0:8	0/0:16	0/0:33	0/1:17	0/0:21	0/0:42	0/0:7	0/1:33	0/1:35	0/1:46	0/0:41	0/1:39	0/0:47	0/0:42	0/1:13	0/1:27	0/1:19	0/0:21	0/0:29	0/1:33	0/0:47	0/1:47	0/0:23	0/0:27	1/1:22	0/1:13	0/1:8	0/1:31	0/0:27	0/1:37	0/1:32	0/0:17	0/0:29	./.:0	0/0:12	0/1:35	0/0:7	0/1:13	0/1:21	0/0:11	1/1:12	0/1:31	0/0:52	0/1:16	0/0:18	0/0:18	0/0:5	0/0:43	0/0:15	0/0:23	0/1:11	0/0:31	1/1:15	0/1:34	0/1:11	0/1:38	0/1:7	0/0:7	0/0:12	0/0:5	0/0:30	0/0:5	0/1:22	1/1:15	0/1:19	0/0:36	1/1:47	0/0:24	1/1:14
supercont3.1329	77846	3283	AC	GT	.	PASS	NS=93;AF=0.376	GT:DP	0/0:148	0/0:120	0/1:90	0/0:141	0/0:83	0/0:73	0/1:294	0/1:138	1/1:224	0/1:90	0/0:80	0/1:137	0/0:121	1/1:149	0/1:97	0/1:140	0/1:139	1/1:209	1/1:155	0/1:198	0/1:62	0/1:154	0/0:141	0/0:107	0/1:108	0/0:150	0/0:235	1/1:149	0/0:133	0/0:206	0/0:78	0/1:241	1/1:219	1/1:161	0/0:289	0/0:144	0/1:374	0/1:158	0/1:81	0/1:245	0/1:145	0/0:191	0/1:232	0/1:535	0/0:315	0/1:67	0/0:160	0/1:99	0/1:194	0/0:158	1/1:215	0/1:190	0/0:193	0/1:178	0/0:212	0/0:295	0/0:216	0/1:244	0/1:117	0/1:218	0/0:170	0/1:332	0/1:204	0/1:168	0/1:240	1/1:241	0/1:149	0/1:144	0/1:95	0/0:274	0/0:244	0/0:326	0/0:279	0/0:87	0/1:128	0/1:195	0/0:202	0/1:236	0/1:250	0/1:304	0/1:105	1/1:115	0/0:48	0/0:129	0/1:84	0/1:183	0/1:122	1/1:121	0/1:306	0/0:219	0/1:87	0/0:214	1/1:301
supercont3.133	145881	3374	GATCA	TGCGC	.	PASS	NS=86;AF=0.471	GT:DP	1/1:37	0/1:15	0/0:14	0/1:27	1/1:51	0/0:14	0/0:31	0/1:11	./.:0	1/1:10	0/1:39	0/1:19	0/0:14	1/1:23	1/1:14	0/1:39	0/0:27	0/0:12	0/0:27	0/1:21	0/1:26	0/1:31	0/0:17	1/1:9	0/1:9	./.:0	0/0:13	0/0:24	0/0:19	0/1:45	./.:0	0/0:27	1/1:22	0/1:30	1/1:22	0/1:13	0/0:39	1/1:10	0/0:35	0/0:47	./.:0	1/1:28	0/0:18	0/0:27	1/1:25	./.:0	0/1:24	1/1:24	0/1:9	1/1:16	0/0:29	0/0:10	0/1:27	0/0:14	0/0:16	0/0:14	0/0:29	0/1:11	0/1:33	1/1:12	0/1:11	1/1:26	0/0:13	0/1:18	0/0:10	1/1:31	1/1:28	1/1:40	1/1:20	1/1:34	0/0:20	0/1:32	0/0:16	0/1:11	1/1:7	1/1:7	1/1:10	0/0:33	0/0:15	0/1:20	0/1:34	0/0:9	./.:0	0/1:15	0/1:21	1/1:17	0/0:11	./.:0	1/1:18	0/1:42	1/1:26	0/0:41	1/1:49
supercont3.133	453220	3382	GCC	ATT	.	PASS	NS=92;AF=0.457	GT:DP	0/0:54	0/0:10	1/1:39	1/0:68	0/0:60	1/0:36	1/0:49	1/0:25	0/0:36	1/0:18	1/0:17	1/0:46	1/0:21	0/0:41	0/0:68	1/0:43	1/1:42	1/1:20	1/1:20	1/0:27	1/0:13	1/0:32	1/1:31	0/0:51	1/0:15	1/0:23	0/0:53	1/1:33	1/0:56	1/0:44	1/1:34	1/1:27	0/0:58	0/0:46	0/0:63	1/0:35	1/1:20	0/0:44	1/1:13	1/1:35	1/0:27	0/0:48	1/1:31	1/0:41	1/0:62	1/0:25	1/0:34	0/0:33	1/0:82	0/0:33	1/0:59	1/0:38	0/0:19	1/1:43	1/1:40	1/1:45	1/1:44	1/0:39	1/0:32	0/0:27	1/0:17	0/0:53	1/1:24	0/0:17	1/0:39	1/0:37	1/0:57	0/0:37	0/0:34	0/0:58	0/0:28	1/1:15	1/1:23	1/0:29	0/0:22	0/0:67	0/0:40	1/1:36	1/0:43	1/0:31	0/0:35	1/0:11	./.:0	1/0:30	1/0:16	0/0:15	1/1:56	0/0:22	0/0:36	1/1:35	1/0:36	1/1:41	0/0:111
supercont3.133	577028	3388	CAGTG	TCACT	.	PASS	NS=92;AF=0.467	GT:DP	0/0:51	1/1:16	1/1:26	0/1:22	0/0:16	0/0:19	0/0:30	0/1:23	0/0:12	0/0:16	0/1:23	0/1:16	0/0:7	0/0:8	0/0:9	0/0:15	1/1:16	1/1:11	1/1:23	0/1:25	0/0:10	0/1:19	1/1:35	0/0:18	1/1:6	0/1:24	0/1:38	1/1:17	0/1:30	0/1:24	1/1:12	1/1:21	0/0:11	0/1:16	0/0:51	0/1:33	1/1:23	0/0:42	1/1:10	1/1:34	0/1:30	0/0:15	1/1:37	0/1:45	0/1:10	0/1:28	0/1:9	0/0:22	0/1:12	0/0:9	1/1:8	0/0:18	0/0:19	1/1:8	1/1:22	1/1:13	1/1:15	0/0:5	0/1:21	0/1:8	0/1:24	0/0:12	1/1:34	0/1:11	0/1:16	0/0:11	1/1:13	0/0:12	0/0:14	0/0:38	0/1:36	0/0:32	1/1:9	0/1:30	0/0:26	0/0:18	0/0:10	1/1:10	0/1:29	1/1:14	1/1:13	1/1:21	./.:0	1/1:9	0/0:12	0/0:46	1/1:9	0/0:7	0/1:6	0/1:17	0/0:17	1/1:19	0/0:16
supercont3.133	734529	3393	C	T	.	PASS	NS=89;AF=0.461	GT:DP	0/0:35	0/1:23	1/1:5	0/1:19	0/0:32	1/1:9	0/1:32	0/1:19	0/0:31	./.:0	1/1:14	0/1:9	./.:0	0/0:18	0/0:16	0/0:34	1/1:45	1/1:9	1/1:32	0/0:12	0/1:20	0/1:15	1/1:24	0/0:18	0/0:9	0/0:13	0/1:39	1/1:22	0/1:25	0/1:24	1/1:25	1/1:41	0/0:77	0/1:37	0/1:40	0/1:19	1/1:8	0/0:25	1/1:14	1/1:28	1/1:16	0/0:8	1/1:14	0/1:36	0/1:36	1/1:18	0/0:14	0/0:13	0/1:24	0/0:24	0/1:33	0/0:31	0/0:8	1/1:53	1/1:11	1/1:17	1/1:19	0/0:11	1/1:13	0/1:15	0/1:8	0/0:32	1/1:22	0/1:24	0/1:20	0/0:8	0/1:32	0/0:20	0/0:35	0/0:22	0/1:37	./.:0	./.:0	0/1:26	0/0:18	0/0:40	0/0:20	1/1:42	0/1:7	0/1:22	0/1:8	0/0:13	0/1:9	0/1:11	0/1:14	0/0:29	1/1:32	0/0:15	0/1:17	0/0:8	0/1:20	1/1:33	0/0:32
supercont3.133	812713	3398	CTCTTTTGA	TATAACCAG	.	PASS	NS=93;AF=0.489	GT:DP	1/1:49	0/0:6	0/0:18	0/1:25	1/1:53	0/1:48	0/1:30	0/1:24	1/1:13	0/1:19	0/1:30	0/1:30	0/1:12	1/1:11	1/1:20	0/1:9	0/0:22	0/0:21	0/0:63	0/1:24	0/1:11	0/1:24	0/0:68	1/1:24	0/1:23	0/1:19	0/1:30	0/0:15	0/1:14	1/1:61	0/0:21	0/0:22	1/1:45	0/0:42	0/1:30	0/1:33	0/0:32	1/1:29	0/0:23	0/0:30	0/1:29	1/1:27	0/0:26	0/1:72	0/1:65	1/1:39	0/1:19	1/1:29	0/1:23	1/1:18	0/1:11	0/1:18	1/1:32	0/0:57	0/0:31	0/0:28	0/0:24	0/0:18	1/1:12	0/0:35	0/1:19	1/1:31	0/0:42	0/0:7	0/1:16	0/0:27	0/1:35	1/1:42	1/1:12	1/1:48	0/1:39	0/0:37	0/0:22	0/1:24	1/1:26	1/1:15	1/1:15	0/0:29	1/1:17	0/1:36	0/1:50	1/1:30	0/0:6	0/1:8	1/1:19	1/1:54	0/0:31	1/1:13	0/1:56	0/0:21	0/1:21	0/0:16	1/1:44
supercont3.133	819674	3399	AT	GA	.	PASS	NS=85;AF=0.488	GT:DP	1/1:26	0/0:6	0/0:12	0/0:20	1/1:25	1/1:7	0/1:39	0/1:22	1/1:25	0/0:14	0/1:10	0/1:23	0/1:17	1/1:29	1/1:18	0/1:12	0/0:32	0/0:46	0/0:9	0/1:17	0/1:15	0/0:10	0/0:18	1/1:17	0/1:25	./.:0	0/1:23	0/0:38	1/1:5	0/1:73	0/0:46	0/0:20	1/1:54	1/1:11	0/1:16	0/0:25	0/0:5	1/1:43	0/0:16	0/0:24	0/1:25	1/1:13	./.:0	./.:0	0/1:23	1/1:12	0/0:21	1/1:6	0/1:13	1/1:8	0/0:14	0/1:27	1/1:19	0/0:54	0/0:15	0/0:6	0/0:21	0/1:22	0/1:30	0/0:10	0/1:16	1/1:36	0/0:6	./.:0	0/0:6	1/1:12	1/1:28	1/1:8	1/1:16	1/1:16	1/1:22	1/1:20	0/0:23	0/0:12	./.:0	1/1:23	1/1:22	0/0:15	0/1:31	0/1:45	1/1:13	1/1:13	./.:0	./.:0	0/0:5	1/1:8	0/0:7	./.:0	0/1:38	0/0:24	0/1:41	0/0:27	1/1:17
supercont3.1334	65440	3340	A	G	.	PASS	NS=84;AF=0.500	GT:DP	0/0:35	1/1:24	1/1:12	0/0:13	0/1:27	0/0:7	1/1:54	1/1:10	./.:0	0/1:16	0/1:12	1/1:45	0/0:32	1/1:15	0/0:10	1/1:9	0/0:12	0/0:6	0/1:40	1/1:13	0/1:19	1/1:38	0/1:36	0/0:10	1/1:11	0/1:36	1/1:22	0/1:27	0/1:28	0/1:22	0/0:9	./.:0	0/1:14	0/0:25	0/1:35	0/1:65	0/1:52	1/1:12	0/0:7	1/1:10	0/1:13	1/1:18	0/0:28	0/0:57	0/0:13	1/1:90	1/1:18	1/1:28	1/1:14	0/0:33	0/0:7	0/1:19	0/0:14	0/0:32	1/1:6	0/1:36	1/1:38	1/1:6	./.:0	1/1:10	0/1:37	0/0:12	0/1:13	0/1:26	0/1:52	./.:0	0/0:43	0/0:17	0/0:5	1/1:15	0/0:44	1/1:15	0/1:48	./.:0	1/1:28	1/1:15	0/0:30	0/1:49	0/0:31	0/1:38	1/1:19	0/0:24	0/1:8	./.:0	1/1:8	./.:0	0/0:28	./.:0	./.:0	0/1:22	0/0:9	0/0:18	1/1:62
supercont3.1339	61863	3373	T	C	.	PASS	NS=91;AF=0.357	GT:DP	1/0:128	1/1:44	0/0:62	1/0:74	1/0:57	1/1:39	1/0:97	1/0:31	1/0:76	1/0:26	1/0:36	1/0:56	0/0:79	1/0:47	0/0:73	1/0:76	1/1:103	1/1:68	1/0:66	1/0:47	1/0:41	1/1:63	1/0:59	1/0:58	0/0:38	1/0:47	0/0:80	1/0:70	1/0:77	1/0:171	1/0:72	0/0:107	1/1:100	0/0:107	1/1:37	1/1:67	0/0:52	0/0:68	1/1:37	1/0:56	0/0:41	1/0:71	0/0:58	1/0:54	0/0:99	0/0:135	0/0:22	1/0:37	0/0:72	0/0:18	0/0:42	1/0:60	1/1:43	0/0:17	0/0:66	0/0:55	0/0:42	./.:0	0/0:140	1/0:36	0/0:24	1/1:52	0/0:38	0/0:62	0/0:14	1/0:13	0/0:74	1/1:16	0/0:79	0/0:49	1/1:26	0/0:23	0/0:25	1/0:33	1/1:35	0/0:83	0/0:44	0/0:87	0/0:19	0/0:52	1/0:66	0/0:27	./.:0	1/1:16	0/0:26	1/0:69	0/0:25	0/0:29	0/0:62	1/1:25	0/0:91	1/1:27	0/0:160
supercont3.135	776584	3487	TC	CT	.	PASS	NS=89;AF=0.331	GT:DP	1/1:36	1/1:19	0/0:69	1/0:78	1/1:20	1/1:19	1/0:31	0/0:31	1/0:48	1/0:27	1/0:11	0/0:74	0/0:28	1/0:39	0/0:29	0/0:32	1/1:46	1/0:42	1/0:65	0/0:44	1/0:40	1/1:18	1/0:66	1/0:27	0/0:36	1/0:38	0/0:48	1/0:22	1/0:78	0/0:45	1/0:43	1/0:54	1/1:34	0/0:72	1/0:55	1/1:56	0/0:91	0/0:96	1/1:10	0/0:13	0/0:25	0/0:58	0/0:53	1/0:47	0/0:46	0/0:125	./.:0	1/0:52	0/0:76	0/0:26	0/0:46	0/0:71	1/1:21	0/0:12	0/0:62	1/1:16	0/0:19	0/0:24	0/0:49	1/0:46	0/0:57	1/1:15	0/0:38	0/0:57	0/0:51	1/0:33	0/0:105	1/1:10	1/0:37	0/0:82	1/1:9	0/0:20	0/0:33	1/0:25	1/1:18	0/0:114	0/0:37	0/0:78	0/0:31	1/1:9	0/0:29	0/0:7	./.:0	1/1:7	0/0:34	./.:0	0/0:39	0/0:18	0/0:72	./.:0	0/0:72	1/1:12	0/0:108
supercont3.1357	44998	3461	TAG	GTT	.	PASS	NS=87;AF=0.345	GT:DP	0/0:11	./.:0	1/1:9	0/0:9	0/0:24	0/0:6	1/0:23	1/0:15	1/0:17	1/0:9	0/0:18	1/1:25	0/0:22	1/0:13	1/0:19	1/0:31	1/0:16	1/0:15	1/0:35	0/0:23	0/0:9	./.:0	0/0:17	1/0:25	1/0:7	./.:0	0/0:23	1/1:7	0/0:17	0/0:12	0/0:18	1/0:14	1/1:25	1/0:23	0/0:15	0/0:19	0/0:19	1/1:11	0/0:24	1/0:24	0/0:23	0/0:13	0/0:32	1/0:100	0/0:48	1/0:29	0/0:48	1/0:22	1/0:13	1/0:21	1/1:10	1/0:34	0/0:13	1/1:20	1/0:24	0/0:15	0/0:45	1/0:42	1/0:45	1/0:18	./.:0	1/1:19	1/0:17	0/0:14	1/0:11	1/1:6	0/0:65	1/0:21	1/1:22	0/0:49	0/0:27	0/0:9	0/0:28	0/0:17	0/0:11	1/0:18	0/0:24	1/0:17	0/0:32	0/0:28	./.:0	0/0:54	./.:0	0/0:9	0/0:12	1/1:40	1/1:9	1/1:15	1/0:53	0/0:8	1/0:14	0/0:14	1/1:17
supercont3.136	215467	3530	GCGGACT	ATTAGTA	.	PASS	NS=91;AF=0.418	GT:DP	1/0:39	1/0:24	0/0:8	1/1:15	0/0:71	1/0:17	1/0:53	0/0:69	1/0:12	1/0:22	0/0:39	1/0:80	1/0:17	1/1:22	1/0:18	1/0:30	0/0:27	1/0:16	0/0:43	1/0:55	0/0:26	0/0:17	1/0:80	./.:0	1/1:15	0/0:21	0/0:10	1/0:21	0/0:13	0/0:22	0/0:27	0/0:53	1/0:27	1/0:41	1/1:14	1/0:38	1/1:61	1/0:23	1/0:41	1/0:32	1/0:15	1/0:46	0/0:43	0/0:66	1/0:79	0/0:48	1/0:23	1/1:34	1/0:18	1/1:18	0/0:29	0/0:46	1/1:38	1/1:27	0/0:31	0/0:23	1/0:52	1/0:37	0/0:41	1/0:21	1/0:25	1/1:20	0/0:32	1/1:17	0/0:14	0/0:15	0/0:41	0/0:34	1/1:19	1/0:33	1/0:15	0/0:48	0/0:21	1/1:13	1/1:26	1/1:14	1/0:21	0/0:39	0/0:45	0/0:41	1/0:40	0/0:66	./.:0	1/1:8	1/0:27	1/1:58	1/0:39	1/1:36	1/0:18	1/0:40	1/0:81	0/0:21	1/1:37
supercont3.136	239080	3532	A	G	.	PASS	NS=85;AF=0.453	GT:DP	0/1:26	1/1:8	0/1:13	1/1:27	0/0:18	0/0:11	0/1:25	0/0:22	0/1:29	0/1:12	0/0:14	0/1:13	0/1:20	1/1:7	./.:0	0/1:6	0/1:20	0/1:22	0/0:26	0/1:15	0/0:15	0/1:13	./.:0	1/1:17	1/1:5	0/0:20	0/1:18	0/1:16	0/1:25	1/1:5	0/0:7	0/0:34	0/1:33	0/1:13	1/1:23	0/1:35	1/1:19	0/1:32	0/1:22	0/1:9	1/1:16	0/1:27	0/0:27	0/0:15	0/1:45	0/0:9	0/1:18	1/1:13	0/0:14	1/1:7	0/0:7	0/0:30	0/1:15	0/1:34	0/1:17	0/0:24	0/1:20	0/1:7	0/0:20	0/1:17	./.:0	1/1:7	0/0:20	1/1:14	0/1:10	0/0:12	0/0:22	0/0:12	1/1:10	0/1:27	1/1:10	0/0:9	0/0:39	1/1:17	1/1:12	1/1:15	0/1:22	0/0:13	0/0:19	0/0:23	0/1:25	./.:0	./.:0	./.:0	0/1:16	./.:0	0/1:10	./.:0	0/1:32	0/1:10	0/1:17	0/0:21	1/1:26
supercont3.136	273672	3534	A	G	.	PASS	NS=89;AF=0.478	GT:DP	0/1:35	0/1:23	0/1:14	1/1:34	./.:0	0/0:9	0/1:13	0/0:22	0/1:23	0/1:9	0/0:12	0/1:30	1/1:32	1/1:17	1/1:7	0/1:16	0/1:26	0/0:28	./.:0	0/0:28	0/0:14	0/1:23	0/1:24	1/1:13	1/1:10	0/0:14	0/1:29	0/0:28	0/1:34	1/1:40	0/0:23	0/0:26	0/1:14	0/1:34	1/1:29	0/0:16	1/1:5	0/1:26	0/1:19	0/1:12	1/1:8	0/1:14	0/0:26	0/0:51	0/1:34	0/1:59	0/1:29	1/1:57	0/1:25	1/1:14	./.:0	0/0:5	0/1:35	0/1:12	0/1:38	0/0:13	0/1:30	1/1:18	0/0:10	0/1:12	0/1:24	1/1:36	0/0:23	./.:0	1/1:26	0/0:21	0/0:18	1/1:10	1/1:26	0/1:24	0/1:30	0/0:24	0/0:27	1/1:51	1/1:15	1/1:19	0/0:5	0/0:43	0/0:29	0/0:40	0/1:8	0/0:20	1/1:10	0/1:11	0/0:37	1/1:31	0/1:24	1/1:45	0/1:35	0/1:38	0/1:30	0/0:34	1/1:18
supercont3.1364	49656	3510	C	T	.	PASS	NS=91;AF=0.484	GT:DP	0/1:69	1/1:31	0/1:28	1/1:33	0/0:65	0/1:88	0/1:81	0/1:77	./.:0	0/1:28	0/1:53	0/1:36	0/0:67	0/1:18	0/0:13	1/1:54	0/1:24	0/1:45	0/0:99	1/1:60	0/1:16	0/0:43	0/0:85	1/1:31	1/1:23	0/0:15	0/1:54	0/1:22	0/1:25	0/1:36	0/0:19	0/0:75	0/0:41	0/1:81	1/1:8	0/1:35	1/1:9	0/0:61	./.:0	1/1:81	0/1:68	0/0:67	0/1:48	0/0:120	0/1:86	0/0:27	1/1:26	1/1:42	0/1:29	0/1:26	0/0:22	0/0:49	0/0:155	0/0:74	0/1:50	0/0:32	0/1:51	1/1:49	0/0:28	1/1:16	0/0:56	1/1:39	0/1:35	0/1:25	0/1:18	0/0:61	0/0:59	0/1:41	1/1:12	0/0:27	1/1:77	0/1:41	0/0:27	1/1:17	0/1:50	1/1:27	1/1:31	0/0:66	0/0:23	0/0:56	1/1:62	0/1:174	0/0:8	1/1:19	1/1:18	1/1:44	1/1:29	1/1:20	1/1:60	0/1:91	0/1:11	0/0:16	1/1:65
supercont3.1369	47949	3525	GA	AT	.	PASS	NS=85;AF=0.447	GT:DP	1/0:21	1/1:8	1/1:6	1/1:14	0/0:34	1/0:29	1/0:25	1/0:38	1/0:17	./.:0	0/0:9	1/0:19	0/0:23	./.:0	0/0:15	1/1:14	1/0:11	./.:0	0/0:50	1/1:8	1/0:8	0/0:12	1/0:26	1/1:12	./.:0	0/0:9	1/0:11	1/0:12	1/0:11	1/0:26	0/0:8	0/0:21	1/1:8	1/0:43	1/1:11	1/0:47	./.:0	1/0:19	1/0:11	1/1:28	1/1:14	0/0:8	0/0:21	0/0:21	0/0:33	1/1:10	1/0:14	1/1:12	1/1:7	1/1:7	0/0:10	0/0:15	1/0:51	1/0:18	1/0:20	0/0:14	1/0:15	1/1:6	0/0:30	1/1:15	0/0:5	1/1:17	0/0:21	0/0:7	0/0:6	0/0:26	0/0:12	0/0:5	1/1:9	1/0:35	1/0:15	0/0:5	0/0:16	1/1:9	1/0:9	./.:0	0/0:9	0/0:10	0/0:19	0/0:21	1/0:14	1/0:16	./.:0	./.:0	1/0:16	1/1:52	1/0:24	1/1:5	1/1:13	0/0:18	1/0:28	0/0:9	1/1:6
supercont3.137	131245	3593	A	T	.	PASS	NS=93;AF=0.457	GT:DP	0/1:341	0/1:94	0/1:141	1/1:126	0/0:225	0/1:404	0/1:227	0/0:245	0/1:121	0/1:159	0/0:266	0/1:477	0/1:193	1/1:190	0/1:113	0/1:185	0/1:193	0/1:203	0/0:292	0/1:201	0/0:193	0/1:226	0/1:402	1/1:187	1/1:163	0/0:219	0/1:155	0/1:141	0/1:318	0/1:426	0/0:115	0/0:238	0/1:182	0/1:549	1/1:415	0/1:213	1/1:649	0/1:442	0/1:199	0/1:252	0/1:221	0/1:307	0/0:464	0/0:412	0/1:331	0/1:537	0/1:238	1/1:303	0/1:217	1/1:110	0/0:166	0/0:304	0/0:128	0/1:444	0/1:209	0/0:159	0/1:267	0/1:185	0/0:218	0/1:252	0/1:121	1/1:157	0/1:265	0/1:113	0/1:157	0/0:228	0/0:220	0/1:130	1/1:154	0/1:328	0/1:232	0/0:424	0/0:157	1/1:315	1/1:163	1/1:131	0/1:132	0/0:194	0/0:148	0/0:235	0/1:237	0/0:315	0/1:30	0/1:90	0/1:151	1/1:232	0/1:265	1/1:175	0/1:278	0/1:238	0/1:250	0/0:155	1/1:468
supercont3.1377	5024	3584	ACA	CTG	.	PASS	NS=89;AF=0.416	GT:DP	1/1:15	0/0:14	0/0:10	0/0:9	0/1:20	0/0:21	0/0:21	0/0:39	0/0:28	0/1:20	0/1:32	./.:0	1/1:13	0/0:25	1/1:19	0/0:23	1/1:10	1/1:9	0/0:9	0/0:46	0/1:6	0/0:31	0/1:10	1/1:23	./.:0	0/1:11	0/0:33	0/1:29	0/1:18	0/0:39	1/1:17	0/1:11	0/1:31	1/1:26	0/1:21	0/1:27	0/1:5	0/1:21	0/0:15	0/0:61	0/0:21	0/0:8	1/1:50	0/1:45	0/1:46	0/0:49	0/0:17	0/0:16	0/0:40	1/1:16	1/1:26	0/1:21	0/1:59	1/1:36	0/1:21	0/1:15	0/1:20	0/1:21	0/1:45	0/0:33	0/0:22	0/0:7	0/1:27	0/1:10	0/1:21	1/1:18	1/1:31	0/1:14	1/1:10	0/0:40	0/1:28	0/0:6	0/1:15	0/1:11	0/0:19	0/0:15	0/1:19	0/1:16	1/1:29	0/1:32	0/0:35	0/1:27	./.:0	./.:0	0/1:9	0/0:31	1/1:12	0/0:6	0/0:47	1/1:14	0/1:19	1/1:14	0/0:22
supercont3.138	254490	3645	AGCCC	TCTTA	.	PASS	NS=92;AF=0.337	GT:DP	0/1:142	0/1:53	0/1:68	0/0:55	1/1:65	0/1:114	1/1:50	0/1:43	1/1:54	1/1:42	0/1:114	0/1:151	0/0:117	0/1:86	0/0:41	0/0:87	1/1:68	1/1:51	0/1:103	0/1:106	0/1:53	0/1:89	0/1:96	0/1:76	0/1:47	0/1:56	0/0:72	0/0:24	0/1:83	0/1:195	0/0:33	0/0:104	1/1:130	0/1:118	1/1:167	0/1:128	0/0:297	0/0:234	1/1:83	0/1:71	0/0:12	0/1:120	0/0:214	0/1:159	0/0:70	0/1:110	0/0:13	0/1:35	0/0:162	0/0:27	0/0:51	0/0:176	1/1:98	0/0:48	0/0:119	0/0:52	0/0:69	0/1:81	0/0:144	0/1:101	0/0:36	1/1:30	0/0:13	0/0:34	0/0:38	0/1:122	0/1:143	./.:0	0/0:80	0/0:145	1/1:59	0/0:10	0/0:43	0/0:71	0/0:109	0/0:78	0/0:84	0/1:82	0/0:35	0/0:77	0/1:73	0/0:220	0/0:7	1/1:18	0/0:56	0/1:40	0/0:34	0/0:22	0/0:176	1/1:60	0/0:125	1/1:73	0/0:251
supercont3.138	709221	3652	C	T	.	PASS	NS=85;AF=0.359	GT:DP	0/1:23	0/1:20	0/0:12	0/0:23	0/1:20	0/1:27	1/1:20	0/1:14	1/1:9	0/1:19	0/1:18	0/0:28	0/0:34	0/1:8	0/0:17	0/1:28	1/1:7	1/1:5	0/1:41	0/1:19	0/1:11	0/0:15	0/1:25	1/1:13	0/0:13	0/1:14	0/0:17	0/0:23	0/1:21	0/1:23	0/0:22	0/0:16	1/1:19	0/1:36	1/1:19	0/1:34	0/0:24	0/0:36	1/1:17	0/1:20	0/0:21	0/1:19	0/0:10	0/1:31	0/0:22	1/1:9	0/0:15	0/0:26	0/0:32	./.:0	0/0:5	0/0:37	1/1:11	./.:0	0/0:21	./.:0	0/0:17	0/1:36	0/0:21	1/1:7	0/0:15	1/1:9	./.:0	0/0:21	0/0:11	1/1:12	0/1:34	./.:0	0/1:11	0/0:15	1/1:11	0/0:7	0/0:20	0/1:23	./.:0	0/0:17	0/0:19	0/1:11	0/0:23	0/0:9	0/1:16	0/0:9	0/0:5	./.:0	0/0:8	1/1:25	./.:0	0/0:5	0/0:20	1/1:8	0/0:18	1/1:7	0/0:43
supercont3.14	70412	4424	CCC	GTT	.	PASS	NS=87;AF=0.443	GT:DP	0/1:50	0/1:31	0/0:17	0/1:25	0/0:19	1/1:21	0/1:16	0/0:23	0/1:30	0/1:26	1/1:24	0/0:44	0/1:11	0/0:23	0/1:18	0/0:31	0/1:17	0/1:11	0/1:27	0/1:28	0/1:27	0/0:19	0/1:24	0/1:19	0/1:16	./.:0	0/1:40	0/1:36	1/1:12	1/1:64	0/1:55	0/1:13	0/1:24	0/0:67	0/1:24	0/0:28	0/0:36	0/1:26	0/0:8	0/1:27	0/1:56	1/1:21	0/1:79	0/0:59	1/1:29	0/0:40	0/1:14	1/1:11	0/1:22	1/1:18	0/1:23	0/0:34	./.:0	1/1:48	1/1:12	0/0:16	0/0:27	0/0:59	0/0:17	0/1:28	1/1:18	0/1:10	1/1:37	./.:0	0/1:23	0/1:5	1/1:11	0/0:9	1/1:15	0/1:79	0/0:24	1/1:23	1/1:6	0/0:39	./.:0	0/0:29	0/0:20	0/0:76	0/0:33	0/1:22	0/0:32	1/1:30	./.:0	./.:0	0/0:6	0/1:28	0/0:30	0/1:30	0/0:18	1/1:8	1/1:60	1/1:25	0/0:72
supercont3.140	74489	3834	A	G	.	PASS	NS=88;AF=0.420	GT:DP	0/1:39	0/1:25	0/1:31	0/0:47	0/0:10	0/1:60	1/1:15	1/1:29	0/1:19	0/1:22	0/0:7	0/0:17	0/1:15	0/0:55	1/1:7	1/1:34	1/1:18	1/1:24	0/0:61	1/1:31	0/1:49	0/1:50	0/1:51	1/1:19	0/1:40	0/1:24	0/0:20	0/0:12	0/1:38	0/1:41	0/0:21	0/0:29	0/1:42	0/1:44	1/1:64	0/1:25	0/0:68	0/0:54	0/1:37	0/0:16	0/1:26	0/0:29	0/0:20	0/0:27	0/1:22	1/1:62	0/1:34	0/1:18	0/0:20	1/1:22	0/1:38	0/0:45	0/0:15	0/0:68	0/0:49	0/1:22	1/1:40	0/1:20	0/0:53	./.:0	0/1:12	0/1:30	0/0:16	0/0:12	1/1:39	1/1:7	0/1:54	0/1:26	1/1:33	0/1:60	0/1:35	0/1:47	0/0:16	./.:0	1/1:18	0/0:32	0/0:20	1/1:12	./.:0	0/1:32	0/0:17	0/0:47	./.:0	./.:0	0/1:15	1/1:24	0/0:24	0/1:15	0/0:34	0/1:38	0/0:32	1/1:11	0/0:36
supercont3.1404	57347	3804	TG	CA	.	PASS	NS=89;AF=0.404	GT:DP	1/1:32	1/0:23	0/0:7	1/0:40	1/1:46	1/0:24	1/0:27	1/1:18	1/0:33	0/0:11	0/0:23	1/0:39	0/0:18	1/1:25	0/0:20	1/0:29	1/0:40	1/0:52	1/0:36	0/0:21	0/0:22	1/1:21	1/0:47	1/0:38	0/0:27	1/0:14	0/0:13	1/0:10	0/0:32	1/1:39	1/0:38	1/1:49	1/0:32	1/0:28	1/0:35	1/1:47	1/0:68	0/0:22	1/1:15	0/0:46	1/1:9	1/1:38	0/0:34	1/0:22	0/0:33	0/0:34	1/1:43	./.:0	0/0:30	0/0:13	0/0:14	0/0:37	1/1:11	0/0:33	1/0:25	1/1:30	1/1:6	0/0:7	0/0:50	1/0:26	1/1:17	1/0:39	./.:0	0/0:11	0/0:14	1/0:27	0/0:34	1/1:23	1/0:16	0/0:20	1/0:33	0/0:19	0/0:8	1/1:34	1/1:23	1/0:37	0/0:32	1/0:21	0/0:18	1/1:10	1/0:19	0/0:9	./.:0	1/0:7	0/0:6	0/0:73	0/0:16	0/0:13	0/0:46	./.:0	0/0:34	1/1:23	0/0:78
supercont3.141	16887	3876	C	T	.	PASS	NS=90;AF=0.500	GT:DP	0/1:48	0/1:15	0/1:10	0/0:47	1/1:28	0/0:6	0/1:16	0/1:19	0/1:31	0/1:30	0/1:25	0/1:12	1/1:37	0/0:9	1/1:15	0/0:20	0/1:23	0/1:26	1/1:72	0/0:26	0/0:11	1/1:37	1/1:43	0/0:17	0/0:13	1/1:15	0/0:20	0/1:27	0/1:47	0/1:37	1/1:19	1/1:21	1/1:51	0/1:37	0/0:59	0/1:39	0/0:38	1/1:30	0/1:28	0/0:46	1/1:32	0/0:14	0/1:36	1/1:77	0/0:44	0/1:9	./.:0	0/0:57	0/0:10	0/1:24	1/1:22	1/1:23	1/1:13	1/1:36	0/1:56	1/1:18	0/1:35	0/0:30	1/1:28	0/0:22	1/1:29	0/0:6	0/1:44	1/1:33	0/0:7	1/1:12	1/1:25	0/1:19	0/0:8	0/1:29	0/1:26	0/1:11	1/1:10	0/0:32	0/1:32	0/0:17	0/0:13	1/1:19	1/1:31	1/1:39	0/0:41	0/0:17	./.:0	./.:0	0/1:13	0/0:18	0/1:17	1/1:21	0/0:35	0/1:28	0/1:20	1/1:59	0/0:38
supercont3.141	365139	3894	G	A	.	PASS	NS=93;AF=0.495	GT:DP	1/0:42	1/0:42	1/0:34	0/0:52	1/1:61	1/0:50	1/0:74	1/0:54	1/0:104	1/0:40	1/0:105	1/0:72	1/1:38	1/0:37	1/1:41	0/0:48	1/0:48	0/0:77	1/1:83	0/0:84	1/0:47	1/1:36	1/0:78	0/0:85	0/0:25	1/1:74	1/0:86	1/0:30	1/1:56	0/0:85	1/1:12	1/1:35	1/0:72	1/0:43	0/0:110	1/0:93	0/0:86	1/1:93	1/0:102	0/0:104	0/0:16	1/1:22	1/0:43	1/1:63	1/0:105	1/0:14	0/0:44	0/0:75	1/0:63	1/0:50	1/1:24	1/1:49	0/0:7	1/0:35	1/0:61	1/1:56	1/1:42	0/0:66	1/1:146	0/0:43	1/0:68	0/0:57	1/0:66	1/0:18	1/0:59	1/1:35	1/1:66	1/0:27	0/0:63	1/0:77	1/0:68	0/0:74	1/1:71	0/0:55	1/0:40	0/0:19	1/0:51	1/1:64	1/1:43	1/1:71	0/0:30	1/1:80	1/0:11	0/0:23	1/0:17	0/0:94	1/0:40	1/0:72	0/0:49	1/0:46	1/0:80	1/1:85	0/0:87
supercont3.1411	34295	3841	A	G	.	PASS	NS=92;AF=0.310	GT:DP	0/0:108	0/0:93	0/1:224	0/0:31	0/0:99	0/0:101	0/1:313	0/1:172	0/1:172	0/1:226	0/0:66	0/0:241	0/0:100	0/1:197	0/1:282	0/1:204	0/1:146	0/1:350	0/1:188	0/1:263	0/0:116	0/0:128	0/0:166	0/1:257	0/1:235	0/0:99	0/0:248	1/1:169	0/0:104	0/0:364	0/0:78	0/1:268	1/1:248	0/1:329	0/0:112	0/0:108	0/1:259	0/0:104	0/1:153	0/1:295	0/1:226	0/0:249	0/0:299	0/1:278	0/0:299	1/1:428	0/0:388	0/1:246	0/1:317	0/1:289	0/1:202	0/1:172	0/0:232	0/1:336	0/1:230	0/0:165	0/0:269	0/0:256	0/0:251	1/1:55	0/0:149	1/1:302	0/0:208	0/0:236	0/1:215	1/1:273	0/0:407	0/1:154	0/1:213	0/0:167	0/0:125	0/0:304	0/0:267	0/0:147	0/1:103	0/1:259	0/0:189	0/1:301	0/1:124	0/1:257	0/1:169	0/1:245	./.:0	0/0:72	0/1:182	0/0:328	0/1:203	0/1:369	0/1:359	0/0:140	0/1:478	0/0:195	1/1:843
supercont3.142	519680	3956	A	G	.	PASS	NS=89;AF=0.393	GT:DP	1/1:28	0/0:11	0/0:13	0/1:20	0/0:28	0/1:27	0/0:55	0/0:29	0/0:29	0/0:7	./.:0	0/0:55	1/1:21	0/0:17	1/1:6	0/0:26	1/1:9	1/1:42	0/0:42	0/0:43	0/0:26	0/0:65	0/0:32	1/1:14	0/0:31	0/1:26	0/0:22	1/1:5	0/1:26	0/0:37	1/1:24	0/1:25	0/1:18	1/1:67	0/1:33	0/0:44	0/1:29	0/0:30	0/1:47	0/0:46	0/1:16	0/0:26	1/1:14	0/1:20	0/0:15	0/0:15	0/0:52	0/0:23	0/0:19	1/1:13	1/1:6	0/0:14	0/0:32	1/1:12	0/1:15	0/1:24	0/0:9	0/1:23	0/1:37	./.:0	0/1:28	0/1:22	0/0:22	0/0:8	./.:0	1/1:30	1/1:20	0/0:25	1/1:18	0/0:29	0/0:58	0/0:7	0/1:40	0/1:11	0/0:15	0/1:14	0/1:12	0/1:10	1/1:12	0/1:12	0/0:20	0/0:55	./.:0	1/1:16	1/1:24	1/1:64	1/1:9	0/1:26	0/0:9	0/1:52	0/1:36	1/1:15	0/0:53
supercont3.143	30777	3999	GGA	CAG	.	PASS	NS=86;AF=0.238	GT:DP	0/0:22	0/0:5	0/0:14	0/0:25	0/0:14	0/0:10	0/0:10	1/0:11	0/0:17	1/1:11	0/0:33	1/0:17	0/0:5	0/0:18	0/0:14	1/1:20	0/0:10	1/0:13	0/0:19	0/0:10	0/0:13	0/0:9	0/0:37	1/0:16	1/1:15	0/0:18	0/0:9	1/0:11	0/0:18	0/0:28	./.:0	1/0:16	1/1:12	1/0:9	0/0:51	1/0:16	0/0:31	0/0:16	1/0:18	1/0:14	0/0:7	0/0:6	0/0:13	1/0:32	0/0:18	1/1:11	0/0:16	1/0:25	0/0:9	0/0:8	0/0:12	1/0:36	0/0:16	0/0:29	1/1:9	0/0:16	0/0:11	0/0:11	0/0:12	1/1:14	0/0:26	1/1:7	0/0:11	0/0:22	1/0:11	1/0:29	0/0:31	0/0:13	0/0:11	0/0:13	0/0:17	0/0:47	0/0:11	0/0:15	./.:0	0/0:12	./.:0	./.:0	1/0:16	1/1:21	0/0:9	0/0:16	./.:0	0/0:7	1/0:27	0/0:19	./.:0	./.:0	1/1:23	0/0:14	1/1:10	0/0:18	1/1:21
supercont3.143	143178	3993	AC	GT	.	PASS	NS=93;AF=0.296	GT:DP	0/0:58	0/0:39	0/1:69	0/0:33	0/0:52	0/0:68	0/0:96	0/1:108	0/1:79	0/1:66	0/0:39	0/1:168	0/0:25	0/1:73	0/1:83	0/0:76	0/1:102	0/1:100	1/1:150	0/1:73	0/0:28	0/0:68	0/0:83	0/1:80	1/1:60	0/0:37	0/0:36	0/1:37	0/0:68	0/0:78	0/0:20	0/1:111	1/1:74	0/1:138	0/0:21	0/1:232	0/1:171	0/0:127	0/1:121	0/0:86	0/1:105	0/0:145	0/0:130	0/1:102	0/0:187	0/1:118	0/0:55	0/1:58	0/1:61	0/1:68	0/1:102	0/1:117	0/0:183	0/1:144	0/1:100	0/0:51	0/0:98	0/0:68	0/0:92	0/1:85	0/0:111	1/1:78	0/1:94	0/0:42	0/1:66	0/0:86	0/0:122	0/1:52	0/0:73	0/0:162	0/0:108	0/0:100	0/0:61	0/0:125	1/1:60	0/1:97	0/1:57	0/1:121	0/1:85	0/1:133	0/1:85	0/1:189	0/0:7	0/0:38	0/1:71	0/0:134	0/1:131	0/1:47	0/1:83	0/0:29	0/1:254	0/0:55	1/1:178
supercont3.143	318753	4001	T	A	.	PASS	NS=86;AF=0.390	GT:DP	0/0:19	0/0:13	1/0:17	0/0:10	0/0:10	./.:0	1/0:12	1/0:8	0/0:7	./.:0	./.:0	1/1:54	0/0:17	1/1:16	1/0:25	1/0:18	1/1:15	1/0:44	1/0:62	1/0:17	0/0:20	0/0:17	0/0:21	0/0:9	1/0:12	0/0:9	0/0:25	1/1:17	0/0:23	0/0:8	0/0:6	1/0:26	1/1:7	1/1:13	0/0:44	1/0:21	1/0:27	0/0:5	1/0:26	0/0:19	1/1:19	0/0:5	0/0:45	1/1:14	0/0:25	1/1:16	0/0:7	1/1:18	./.:0	1/1:26	1/0:16	1/1:21	0/0:5	1/1:18	1/0:15	0/0:8	0/0:10	1/0:15	0/0:6	./.:0	0/0:21	1/1:19	1/0:32	0/0:23	0/0:7	0/0:5	0/0:29	1/1:19	0/0:8	0/0:17	0/0:8	0/0:11	0/0:6	0/0:14	1/1:11	1/0:20	1/0:15	1/1:16	1/1:12	./.:0	1/1:9	0/0:22	0/0:5	0/0:8	1/0:25	1/1:8	1/0:16	1/1:16	1/1:24	0/0:13	./.:0	0/0:10	1/1:21
supercont3.143	750057	4032	T	A	.	PASS	NS=91;AF=0.280	GT:DP	0/0:12	0/0:6	1/0:13	0/0:8	0/0:15	0/0:22	1/0:41	1/0:10	1/0:19	1/0:20	0/0:12	0/0:39	0/0:29	1/0:31	1/0:19	1/0:46	1/0:28	1/0:25	0/0:34	1/0:41	0/0:7	0/0:18	0/0:12	1/0:20	1/1:19	./.:0	0/0:14	1/0:28	0/0:14	0/0:57	0/0:9	1/0:46	1/1:28	1/0:60	0/0:18	1/0:12	1/0:103	0/0:17	1/0:21	1/0:65	1/0:34	0/0:24	0/0:88	0/0:33	0/0:62	1/0:26	0/0:19	0/0:24	1/0:30	1/0:40	1/0:37	1/0:27	0/0:77	1/0:77	1/0:27	0/0:47	0/0:12	1/0:50	0/0:23	1/0:30	0/0:23	1/1:10	0/0:19	0/0:26	0/0:16	0/0:8	0/0:29	1/1:17	0/0:30	0/0:80	0/0:24	0/0:22	0/0:59	0/0:20	0/0:17	1/0:30	1/0:9	1/0:21	1/0:25	0/0:16	1/1:19	1/0:66	./.:0	0/0:5	1/0:24	1/0:16	1/0:17	1/0:28	0/0:63	0/0:11	1/0:13	0/0:13	1/1:26
supercont3.143	750371	4033	CG	AT	.	PASS	NS=92;AF=0.304	GT:DP	0/0:41	0/0:11	1/0:73	0/0:78	0/0:50	0/0:45	1/0:117	1/0:37	1/0:65	1/0:102	0/0:89	1/0:71	0/0:7	1/0:43	1/0:42	1/0:68	1/0:77	1/0:86	0/0:142	1/0:114	0/0:24	0/0:13	0/0:94	1/0:96	1/0:73	0/0:22	0/0:42	1/0:45	0/0:72	0/0:41	0/0:83	1/0:121	1/1:23	1/0:110	0/0:49	1/0:77	1/0:111	0/0:27	1/0:102	1/0:128	1/0:63	0/0:201	0/0:79	1/0:281	0/0:152	1/0:119	0/0:167	0/0:60	1/0:69	1/0:28	1/0:57	1/0:167	0/0:106	0/0:269	1/0:60	0/0:78	0/0:105	1/0:78	0/0:43	1/0:56	0/0:25	1/1:29	1/0:40	0/0:43	1/0:68	1/0:165	0/0:55	1/0:126	0/0:75	0/0:234	0/0:78	0/0:65	0/0:72	0/0:66	1/1:90	1/1:51	1/0:48	1/0:64	1/0:75	1/0:123	1/0:83	1/0:62	./.:0	0/0:8	0/0:98	1/0:143	1/0:45	1/0:110	1/0:210	0/0:9	1/0:66	0/0:16	1/1:46
supercont3.143	750808	4034	T	C	.	PASS	NS=92;AF=0.299	GT:DP	0/0:24	0/0:20	0/0:21	0/0:56	0/0:80	0/0:63	1/0:31	1/0:43	1/0:79	1/0:14	0/0:67	1/0:72	0/0:12	1/0:42	1/1:15	1/0:76	1/0:14	1/0:61	1/0:92	1/0:43	0/0:17	0/0:40	0/0:44	1/0:66	1/0:55	0/0:23	0/0:9	1/0:99	0/0:31	0/0:91	0/0:21	1/0:55	1/1:40	1/0:88	0/0:51	1/0:123	1/0:105	0/0:38	1/0:29	0/0:19	1/1:71	0/0:115	0/0:203	1/0:122	0/0:103	1/1:51	0/0:91	0/0:55	1/0:28	0/0:34	1/0:57	1/1:35	0/0:123	1/0:41	0/0:55	0/0:41	0/0:100	1/0:55	0/0:42	0/0:56	0/0:48	1/1:12	1/0:125	0/0:24	1/1:25	1/1:9	0/0:97	1/0:41	0/0:64	0/0:60	0/0:20	0/0:96	0/0:55	0/0:28	1/1:40	1/0:81	0/0:50	1/0:161	1/0:38	1/0:58	1/0:58	0/0:10	./.:0	0/0:24	1/0:82	0/0:55	1/0:82	0/0:39	1/0:84	0/0:35	1/0:57	0/0:42	1/1:16
supercont3.1437	8372	3985	T	C	.	PASS	NS=88;AF=0.477	GT:DP	1/0:23	1/0:15	1/0:17	1/1:23	0/0:30	1/0:46	1/0:23	1/0:41	1/0:12	1/0:22	1/0:6	1/0:36	0/0:13	0/0:17	0/0:10	1/1:15	1/0:26	1/0:12	0/0:17	1/1:27	1/0:17	0/0:36	1/1:38	1/1:8	1/1:11	./.:0	1/0:20	0/0:18	1/0:9	1/0:48	0/0:13	0/0:37	1/0:48	1/0:47	1/1:37	1/0:32	1/1:28	0/0:35	1/0:12	1/1:24	0/0:18	1/0:31	0/0:49	0/0:39	1/0:33	0/0:56	1/1:14	1/1:25	1/0:20	./.:0	0/0:7	0/0:23	1/0:52	1/0:34	1/1:8	0/0:23	1/0:20	1/1:16	0/0:14	1/1:28	0/0:11	1/1:31	1/0:26	0/0:9	./.:0	0/0:6	0/0:8	1/0:5	1/1:8	1/0:22	1/0:22	1/1:16	0/0:40	1/1:35	1/0:18	1/1:22	1/0:8	0/0:21	0/0:36	0/0:14	1/1:32	1/0:20	./.:0	./.:0	1/0:25	1/1:18	1/1:18	1/0:8	1/1:55	1/0:11	0/0:6	0/0:15	1/1:38
supercont3.145	152029	4117	CG	GT	.	PASS	NS=93;AF=0.457	GT:DP	0/1:392	0/1:182	0/1:191	0/0:222	0/0:295	0/1:373	0/1:234	1/1:163	0/1:419	1/1:108	0/1:245	0/1:366	0/1:107	0/1:156	0/1:194	1/1:357	1/1:259	1/1:315	0/0:305	1/1:297	0/1:171	0/0:159	1/1:304	1/1:282	0/1:170	0/1:337	0/1:177	0/0:144	0/1:204	0/1:389	0/0:147	0/0:187	0/1:262	0/1:197	1/1:391	0/1:281	0/0:239	0/0:286	0/1:117	0/0:213	0/1:168	0/0:215	0/0:266	0/1:379	0/1:453	0/1:259	0/1:274	0/1:200	1/1:248	0/1:178	0/1:149	0/0:254	0/0:347	0/0:141	0/0:307	1/1:197	0/1:145	0/1:279	0/1:260	0/1:114	0/1:244	0/0:250	0/0:199	0/1:228	0/1:248	0/1:206	0/0:291	0/1:161	1/1:212	1/1:277	0/1:394	1/1:307	0/0:205	0/1:138	0/1:237	0/0:199	0/1:227	1/1:277	0/0:124	1/1:304	0/0:219	0/0:354	0/0:44	0/1:133	0/1:269	0/1:180	0/1:148	0/1:205	0/0:396	1/1:204	1/1:296	1/1:274	0/0:385
supercont3.145	335360	4124	C	T	.	PASS	NS=93;AF=0.473	GT:DP	0/1:297	0/1:117	0/1:208	0/0:118	0/0:137	0/1:118	0/1:70	1/1:89	1/1:78	1/1:119	0/1:61	0/1:114	0/1:122	0/1:114	0/1:73	1/1:118	1/1:151	1/1:73	0/0:121	1/1:158	0/1:59	0/0:120	1/1:186	1/1:76	0/1:80	0/1:115	0/1:158	0/0:100	0/1:96	0/1:132	0/0:135	0/0:127	0/1:166	0/1:214	1/1:173	0/1:168	0/0:178	0/0:214	0/1:156	0/0:75	0/1:129	0/0:240	0/0:164	0/1:185	0/1:124	0/1:139	1/1:192	0/1:223	1/1:182	0/1:60	0/1:124	0/0:107	0/0:131	0/0:107	0/0:178	1/1:190	0/1:167	0/1:220	0/1:46	0/1:169	0/1:101	0/0:129	0/0:66	0/1:68	0/1:52	1/1:29	0/0:236	0/1:129	1/1:70	1/1:268	0/1:114	1/1:58	0/0:132	0/1:84	0/1:61	0/0:81	0/1:66	1/1:64	0/0:227	1/1:189	0/0:68	0/0:78	0/0:65	0/1:90	0/1:63	0/1:180	0/1:52	0/1:117	0/0:247	1/1:103	1/1:94	1/1:149	0/0:193
supercont3.147	310332	4258	T	C	.	PASS	NS=91;AF=0.434	GT:DP	0/0:72	1/0:25	1/0:5	0/0:15	0/0:18	0/0:81	0/0:16	1/0:19	1/1:17	1/0:26	0/0:28	1/0:41	0/0:34	1/1:17	1/0:20	1/0:48	0/0:46	1/1:12	1/0:36	1/0:20	0/0:38	1/0:20	1/0:32	1/1:24	1/1:23	0/0:26	1/0:47	1/0:20	0/0:59	0/0:72	1/0:21	1/0:63	1/0:60	1/1:34	1/0:64	1/0:68	1/1:32	1/1:53	0/0:34	1/1:29	1/0:46	0/0:23	./.:0	1/1:34	0/0:67	1/0:41	1/0:18	0/0:21	1/0:43	1/0:19	1/0:43	1/0:69	1/1:15	1/1:6	1/1:29	0/0:37	0/0:38	1/1:23	1/0:32	1/0:39	0/0:23	1/0:74	0/0:27	0/0:12	1/0:53	1/1:38	0/0:30	0/0:7	0/0:56	1/0:27	1/1:17	0/0:43	0/0:7	1/1:47	1/0:28	1/0:14	1/0:42	1/1:11	1/0:42	0/0:20	1/1:29	1/1:8	./.:0	0/0:19	1/0:18	0/0:26	1/0:52	0/0:7	1/0:57	0/0:19	0/0:32	0/0:30	1/1:54
supercont3.148	469100	4310	C	T	.	PASS	NS=92;AF=0.418	GT:DP	0/1:107	0/1:55	0/0:41	0/0:40	1/1:118	0/1:99	0/1:108	0/1:103	0/1:81	0/1:46	0/1:31	0/1:158	1/1:57	0/1:46	1/1:43	0/0:31	0/1:55	0/1:51	1/1:179	0/0:48	0/1:53	1/1:70	0/1:124	1/1:66	0/0:39	1/1:97	0/1:89	0/1:71	0/1:72	0/1:151	1/1:55	0/1:87	0/1:70	0/1:137	0/0:67	0/1:90	0/0:70	1/1:116	0/1:94	0/0:43	0/0:43	0/0:18	0/1:143	1/1:96	0/1:128	0/1:147	0/0:54	0/0:51	0/1:47	1/1:24	1/1:38	1/1:49	0/0:14	0/1:177	0/0:20	1/1:34	0/0:36	0/0:32	1/1:36	0/0:15	1/1:28	0/0:42	0/1:73	0/0:17	0/1:25	1/1:52	1/1:46	0/1:51	0/0:41	0/0:99	0/0:32	0/0:12	1/1:51	0/0:47	0/0:14	0/0:29	0/0:15	1/1:51	1/1:23	1/1:58	0/0:54	0/0:21	./.:0	0/0:9	0/0:25	0/0:105	0/0:39	0/0:16	0/0:64	0/0:27	0/0:26	1/1:56	0/0:89
supercont3.148	701545	4315	CTC	TAT	.	PASS	NS=92;AF=0.418	GT:DP	0/1:40	0/1:56	0/0:100	0/0:85	1/1:108	1/1:5	0/0:95	0/1:30	0/1:53	0/1:52	0/1:80	0/1:92	1/1:22	0/1:36	1/1:34	0/0:67	0/1:73	0/0:25	1/1:111	0/0:114	0/1:62	1/1:97	0/1:75	1/1:65	0/0:31	1/1:19	0/1:44	0/1:75	0/1:40	0/0:125	1/1:35	1/1:99	0/0:93	0/1:123	0/0:101	1/1:107	0/0:59	1/1:88	0/0:24	0/0:142	0/0:116	0/0:107	0/1:61	1/1:60	0/1:120	0/1:90	0/0:111	0/0:80	0/1:74	1/1:14	1/1:54	1/1:27	0/0:39	1/1:161	0/0:26	1/1:76	0/0:25	0/0:91	1/1:43	0/0:147	1/1:31	0/0:80	0/1:136	0/0:40	0/1:44	1/1:7	1/1:45	1/1:60	0/0:86	0/0:79	0/0:88	0/0:54	1/1:11	0/0:41	0/0:16	0/0:102	0/0:22	1/1:38	1/1:41	1/1:15	0/0:58	0/0:41	./.:0	0/0:30	0/0:85	0/0:11	0/0:29	0/0:11	0/0:175	0/0:67	0/0:62	1/1:42	0/0:170
supercont3.149	489385	4361	GC	TT	.	PASS	NS=91;AF=0.478	GT:DP	1/1:55	0/1:53	0/0:32	1/1:42	0/1:27	1/1:41	0/1:63	1/1:9	1/1:79	1/1:37	0/1:72	0/1:26	./.:0	1/1:48	1/1:37	0/1:29	0/0:75	0/1:45	0/0:63	1/1:50	0/0:46	0/1:21	0/1:74	1/1:69	0/1:37	0/1:42	0/1:67	0/0:54	0/1:40	0/1:40	0/0:39	0/0:88	1/1:33	0/1:31	1/1:72	0/1:75	0/1:36	0/1:41	0/0:77	0/0:90	1/1:36	0/1:39	0/0:172	0/0:113	1/1:53	0/0:41	0/1:157	1/1:89	0/1:35	1/1:35	0/0:12	0/0:32	0/1:102	0/0:79	0/1:24	0/0:59	0/0:26	0/1:49	0/0:22	0/1:32	0/1:63	1/1:56	0/0:45	0/1:54	0/1:37	0/0:17	0/0:59	0/1:16	1/1:26	0/0:37	1/1:45	0/0:10	0/0:27	1/1:25	1/1:22	1/1:53	0/1:64	0/0:182	0/0:36	1/1:18	0/1:25	1/1:6	0/0:39	0/0:47	0/0:21	./.:0	1/1:9	1/1:38	0/1:73	0/1:33	0/0:55	0/0:63	1/1:94
supercont3.149	568558	4366	AG	GT	.	PASS	NS=93;AF=0.495	GT:DP	0/0:318	0/1:66	1/1:48	0/0:140	0/1:101	0/0:187	0/1:190	0/1:82	0/0:143	0/0:165	0/1:80	0/1:325	0/1:94	0/0:74	0/0:75	0/1:184	1/1:73	0/1:56	1/1:141	0/1:152	1/1:79	0/1:181	0/1:206	0/0:178	0/1:129	0/1:138	0/1:105	1/1:36	1/1:94	0/1:136	1/1:15	1/1:178	0/0:135	0/1:274	0/0:262	0/1:184	0/1:141	0/1:237	1/1:81	1/1:142	0/1:111	0/0:251	1/1:186	1/1:92	0/0:211	1/1:132	0/1:62	0/0:289	0/1:120	0/0:124	1/1:24	1/1:184	0/1:172	0/0:182	0/1:92	1/1:59	1/1:158	0/1:133	1/1:126	0/1:115	0/1:105	0/0:101	1/1:130	0/1:52	0/1:125	1/1:106	1/1:114	0/1:110	0/0:111	0/1:287	0/1:314	0/1:227	1/1:125	0/1:71	0/0:223	0/0:182	0/0:116	1/1:107	1/1:53	0/0:154	0/1:116	0/1:117	0/0:20	0/1:104	0/1:124	0/0:486	0/1:171	0/0:184	0/1:205	0/0:147	0/1:75	1/1:55	0/0:390
supercont3.15	1477463	4880	CA	TG	.	PASS	NS=90;AF=0.450	GT:DP	1/1:58	0/1:16	0/0:22	0/1:35	1/1:68	0/1:23	0/1:52	1/1:31	1/1:55	0/0:13	0/1:53	0/1:41	0/0:24	0/1:19	0/0:17	0/1:31	1/1:30	0/1:42	0/1:52	0/0:40	0/0:35	1/1:64	0/1:37	0/1:15	0/1:34	0/1:11	0/0:16	1/1:27	0/0:31	1/1:58	0/1:21	1/1:32	0/0:57	0/1:23	0/1:66	1/1:40	0/1:25	0/0:18	1/1:36	0/0:53	1/1:11	0/1:55	0/0:56	1/1:26	0/0:38	0/0:106	1/1:30	1/1:8	0/0:26	0/0:10	0/0:19	0/1:58	1/1:13	0/0:32	0/1:53	1/1:9	0/0:23	0/0:8	0/0:27	0/1:34	1/1:16	0/1:30	1/1:36	0/0:28	./.:0	0/1:71	0/0:61	1/1:20	0/1:21	0/0:51	0/1:71	./.:0	0/0:14	0/1:42	1/1:19	0/1:30	0/0:17	1/1:75	0/0:12	0/1:36	0/1:19	0/0:17	./.:0	0/1:18	0/0:10	1/1:6	0/0:14	0/0:6	0/0:32	1/1:11	0/0:42	1/1:26	0/0:46
supercont3.15	1478558	4881	AT	TC	.	PASS	NS=90;AF=0.439	GT:DP	1/1:55	0/1:41	0/0:17	0/1:36	1/1:34	0/1:86	0/1:17	1/1:47	1/1:24	0/0:26	0/1:49	0/1:43	0/0:20	0/1:27	0/0:12	0/1:60	1/1:17	0/1:24	0/0:25	0/0:14	0/0:29	1/1:45	0/1:70	0/1:15	0/1:21	0/1:39	0/0:33	0/1:23	0/0:30	1/1:81	0/1:13	1/1:50	0/0:69	0/1:53	0/1:35	1/1:64	0/1:20	0/0:34	1/1:58	0/0:41	1/1:25	0/1:21	0/0:19	1/1:63	0/0:29	0/0:35	1/1:39	1/1:35	0/0:12	0/0:14	0/0:27	0/1:62	./.:0	0/0:20	0/1:48	1/1:9	0/0:13	0/0:24	0/0:43	1/1:16	1/1:12	0/0:22	1/1:32	0/0:6	0/0:6	0/1:32	0/0:51	1/1:9	0/1:41	0/0:23	0/1:26	0/0:14	0/0:5	0/1:30	1/1:9	1/1:36	0/0:26	0/1:16	0/0:23	1/1:9	1/1:28	./.:0	./.:0	0/1:10	0/0:20	1/1:19	0/0:10	0/0:6	0/0:20	1/1:19	0/0:29	1/1:19	0/0:73
supercont3.15	1578125	4886	A	C	.	PASS	NS=92;AF=0.424	GT:DP	1/1:208	0/1:100	0/0:45	0/1:81	1/1:139	0/0:157	0/1:175	1/1:103	1/1:151	0/0:77	0/1:75	0/1:151	0/0:79	0/1:77	0/0:71	0/1:133	0/1:70	0/1:180	0/1:170	0/0:123	0/0:92	1/1:166	0/1:103	1/1:100	0/1:62	0/1:128	0/0:88	0/1:70	0/0:103	1/1:342	0/1:103	1/1:253	0/0:167	0/1:98	0/1:244	1/1:125	0/1:218	0/0:166	1/1:102	0/0:80	1/1:62	0/1:158	0/0:263	0/1:194	0/0:172	0/0:145	1/1:99	1/1:101	0/0:129	0/0:28	0/0:51	0/1:148	./.:0	0/0:113	0/1:160	1/1:37	0/0:23	0/0:74	0/0:129	0/1:84	1/1:72	0/1:75	1/1:46	0/0:96	0/0:36	1/1:110	0/0:87	1/1:69	0/1:51	0/0:78	0/1:212	0/0:60	0/0:40	0/1:92	1/1:92	0/1:138	0/0:66	0/1:124	0/0:39	1/1:95	0/1:51	0/0:90	1/1:24	1/1:74	0/0:38	0/0:110	0/0:67	0/0:16	0/0:245	1/1:112	0/0:36	1/1:62	0/0:209
supercont3.1501	38848	4433	GC	AT	.	PASS	NS=92;AF=0.391	GT:DP	1/0:80	1/1:33	0/0:79	1/0:80	1/1:81	1/0:88	1/0:55	1/0:92	1/0:40	1/0:69	1/0:57	1/0:79	0/0:48	1/0:39	0/0:54	1/0:143	1/1:79	1/0:64	1/0:128	1/0:62	1/0:47	1/1:106	1/0:112	0/0:70	1/0:78	1/0:60	0/0:78	1/0:102	1/0:76	1/0:230	0/0:31	0/0:101	1/1:108	0/0:110	1/1:118	1/1:100	0/0:117	0/0:116	1/1:53	1/0:64	0/0:44	1/0:141	0/0:142	1/0:102	0/0:65	0/0:139	0/0:37	1/0:60	0/0:86	0/0:21	0/0:25	1/0:110	1/1:54	0/0:102	0/0:93	1/1:48	0/0:60	0/0:53	0/0:42	1/0:38	0/0:11	1/1:52	0/0:27	0/0:21	0/0:18	1/0:60	0/0:102	1/1:35	1/0:37	0/0:76	1/1:74	0/0:37	0/0:52	1/0:29	1/1:34	0/0:81	0/0:47	1/0:116	0/0:98	1/1:88	1/0:73	./.:0	1/1:13	1/1:22	0/0:40	1/1:45	0/0:27	0/0:40	0/0:74	1/1:6	0/0:88	1/1:41	0/0:169
supercont3.151	73908	4531	A	T	.	PASS	NS=93;AF=0.446	GT:DP	1/1:99	0/0:116	0/0:108	0/1:86	1/1:132	0/1:128	0/1:154	0/0:76	0/0:153	0/1:78	0/1:103	0/0:128	1/1:37	0/0:140	1/1:84	0/0:193	0/0:91	1/1:96	0/1:123	0/0:96	0/1:50	0/0:125	0/1:133	1/1:111	0/0:100	0/1:162	0/0:118	0/1:126	0/0:84	0/0:89	1/1:50	0/1:113	0/1:160	1/1:102	0/1:228	0/1:118	0/0:197	1/1:98	0/1:85	0/0:106	0/1:89	0/1:101	1/1:143	1/1:98	0/1:123	0/0:130	0/0:153	0/0:91	0/0:40	1/1:75	1/1:58	0/1:134	0/1:51	1/1:206	0/1:151	0/1:93	0/1:141	0/1:125	0/1:158	0/0:109	0/1:55	0/1:147	0/1:87	0/1:53	0/1:60	1/1:47	1/1:138	0/0:105	1/1:42	0/0:65	0/1:127	0/0:95	0/1:160	0/1:54	0/0:126	0/0:103	0/1:61	0/1:78	1/1:95	1/1:84	0/0:69	0/1:139	0/1:10	0/0:62	0/1:121	0/0:151	1/1:77	0/1:93	0/0:123	0/1:171	0/1:95	1/1:121	0/0:172
supercont3.151	176632	4512	CCC	ATG	.	PASS	NS=84;AF=0.423	GT:DP	1/1:19	0/0:8	0/0:24	1/0:29	1/1:26	0/0:31	1/0:55	0/0:46	1/0:39	1/0:11	1/0:16	0/0:51	1/1:9	0/0:30	1/1:5	0/0:34	1/0:28	1/1:17	1/0:28	0/0:29	1/0:41	0/0:52	1/0:40	1/1:8	0/0:27	1/0:15	0/0:36	1/0:31	1/0:49	0/0:171	1/1:9	1/0:7	1/0:18	1/1:31	1/0:36	1/0:49	0/0:77	1/1:37	1/0:19	0/0:21	1/0:14	1/0:48	1/1:34	./.:0	1/0:32	0/0:95	0/0:37	0/0:25	1/0:21	1/1:6	1/1:25	1/0:59	./.:0	1/1:55	1/0:36	0/0:23	1/1:28	1/0:34	1/0:42	0/0:37	./.:0	./.:0	1/1:8	0/0:6	./.:0	1/1:51	1/1:17	1/0:29	1/1:25	0/0:32	0/0:10	0/0:51	1/0:34	0/0:17	./.:0	0/0:20	0/0:14	1/0:40	./.:0	1/1:19	0/0:22	1/0:57	0/0:8	0/0:22	1/0:27	0/0:71	./.:0	0/0:19	0/0:41	./.:0	1/0:63	1/1:21	0/0:71
supercont3.151	208868	4513	C	T	.	PASS	NS=93;AF=0.478	GT:DP	1/1:352	0/0:150	0/0:199	0/1:273	1/1:156	0/1:304	0/1:303	0/0:177	0/1:268	0/1:154	0/1:143	0/0:205	1/1:150	0/0:191	1/1:160	0/0:192	0/1:259	1/1:152	0/1:159	0/0:201	0/1:189	0/0:278	0/1:180	1/1:153	0/0:212	0/1:168	0/0:163	0/1:153	0/1:213	0/0:372	1/1:109	0/1:287	0/1:213	1/1:147	0/1:286	0/1:273	0/0:444	1/1:286	0/1:195	0/0:329	0/1:102	0/1:139	1/1:350	1/1:367	0/1:282	0/0:225	0/0:166	0/0:176	0/1:159	1/1:147	1/1:111	0/1:249	0/1:380	1/1:270	0/1:248	0/1:140	0/1:199	0/1:179	0/1:162	0/0:148	0/1:260	0/1:206	0/1:200	0/1:162	0/1:176	1/1:195	1/1:157	0/1:153	1/1:120	0/0:171	0/1:291	0/0:215	0/1:219	0/1:116	0/0:167	0/0:195	0/1:161	0/1:389	1/1:178	1/1:303	0/0:145	0/1:263	0/1:48	0/0:227	0/1:212	0/0:186	1/1:216	0/1:157	0/0:387	1/1:81	0/1:170	1/1:279	0/0:548
supercont3.151	280254	4515	CGT	TAC	.	PASS	NS=89;AF=0.478	GT:DP	0/0:29	1/1:33	1/1:11	1/1:39	0/0:38	0/0:48	0/1:19	1/1:20	0/1:18	./.:0	1/1:7	1/1:22	0/0:24	1/1:19	0/0:8	1/1:10	0/1:21	0/0:21	0/1:78	1/1:30	0/1:20	1/1:12	0/1:33	0/0:24	./.:0	0/1:8	1/1:41	0/1:33	0/0:45	1/1:24	0/0:24	0/1:57	0/1:20	0/0:39	0/1:27	0/0:25	1/1:33	0/0:26	0/0:25	1/1:33	0/1:33	0/1:22	0/0:50	0/0:56	0/1:26	1/1:17	1/1:23	1/1:14	1/1:7	0/0:46	0/0:42	0/0:12	0/0:8	0/0:78	0/0:25	0/1:22	0/0:15	1/1:17	0/0:12	1/1:7	1/1:31	0/0:23	0/1:27	1/1:13	1/1:13	0/0:18	0/0:11	0/1:12	0/0:17	1/1:22	0/1:26	./.:0	0/1:36	0/0:16	1/1:18	1/1:5	0/1:16	0/1:19	0/0:13	0/0:23	1/1:17	0/1:10	0/0:7	1/1:9	0/0:9	./.:0	0/0:34	0/1:12	1/1:12	0/1:12	0/1:13	0/0:38	1/1:12
supercont3.151	280934	4516	CGTG	AACA	.	PASS	NS=92;AF=0.451	GT:DP	0/0:83	1/1:15	1/1:19	1/0:36	0/0:50	1/0:57	1/1:23	1/1:16	1/0:58	0/0:21	1/1:8	1/1:30	0/0:53	1/1:44	0/0:39	1/1:29	0/0:59	0/0:24	0/0:63	1/1:32	1/0:38	1/1:54	1/0:71	0/0:41	1/1:17	1/0:88	1/1:32	1/0:54	1/0:50	1/1:69	0/0:17	0/0:45	0/0:85	0/0:79	1/0:104	1/0:40	1/1:33	0/0:37	1/0:32	1/1:30	0/0:23	0/0:55	0/0:97	0/0:40	1/0:73	1/1:47	1/1:39	1/1:57	0/0:38	0/0:53	0/0:37	1/0:65	1/0:75	0/0:20	0/0:19	1/0:65	0/0:23	1/0:35	1/0:37	1/1:55	1/0:22	1/0:51	0/0:22	0/0:24	1/0:35	0/0:47	0/0:51	1/0:11	0/0:50	1/1:27	0/0:106	1/1:42	1/0:69	1/0:34	1/1:36	1/1:45	1/0:29	1/0:61	0/0:75	0/0:38	1/1:9	0/0:37	./.:0	1/1:18	0/0:33	1/1:22	0/0:23	1/0:32	1/1:11	0/0:26	1/0:22	0/0:57	1/1:88
supercont3.151	333076	4518	GAG	AGA	.	PASS	NS=93;AF=0.446	GT:DP	1/1:52	0/0:64	0/0:51	1/0:71	1/1:71	1/0:53	1/0:39	0/0:74	0/0:78	1/0:32	1/0:31	0/0:134	1/1:93	0/0:62	1/1:27	0/0:64	1/0:30	1/1:49	1/0:91	0/0:52	1/0:56	0/0:87	1/0:101	1/1:54	0/0:49	1/0:56	0/0:132	1/0:54	1/0:59	0/0:75	1/1:50	1/0:82	1/0:55	1/1:77	1/0:66	1/0:64	0/0:84	1/1:59	1/0:62	0/0:88	1/0:83	0/0:54	1/1:115	1/1:112	1/0:53	0/0:84	0/0:72	0/0:91	1/0:66	1/1:27	1/1:40	1/0:141	1/0:69	1/1:57	0/0:35	1/0:95	1/0:102	1/0:35	1/0:87	0/0:77	1/0:38	1/1:63	1/0:96	1/0:72	1/0:44	1/1:95	1/1:71	0/0:55	1/1:48	0/0:95	1/0:56	0/0:79	1/0:70	1/0:86	0/0:58	0/0:67	1/0:45	1/0:72	1/1:60	1/1:26	0/0:85	0/0:52	1/0:5	0/0:41	1/0:33	0/0:58	1/1:32	0/0:32	0/0:68	1/0:132	1/0:100	1/1:41	0/0:105
supercont3.152	87420	4569	TCTTTGCT	GTAAGTAC	.	PASS	NS=93;AF=0.435	GT:DP	0/0:86	1/0:63	1/0:63	1/0:111	1/0:134	0/0:46	0/0:107	1/0:69	1/0:165	1/0:58	0/0:113	1/1:108	1/0:77	1/0:148	1/0:122	1/0:187	1/0:87	1/0:101	1/0:97	1/0:155	0/0:73	1/1:115	1/0:117	1/0:85	1/0:110	1/0:130	1/0:165	1/0:88	0/0:119	0/0:184	1/0:116	1/0:226	1/0:110	1/1:132	1/0:88	1/0:150	1/1:158	1/0:163	1/0:56	1/0:181	1/0:132	0/0:115	1/0:118	1/1:309	0/0:126	1/1:158	1/0:159	0/0:56	1/0:85	1/0:64	1/0:109	1/1:131	1/1:59	0/0:108	1/0:82	1/0:140	0/0:141	1/0:123	1/0:150	1/0:136	0/0:102	1/0:143	0/0:83	0/0:117	1/0:56	1/0:60	0/0:202	1/1:82	0/0:79	1/0:232	1/0:147	0/0:74	0/0:129	1/1:150	1/0:130	1/0:111	1/1:68	1/1:153	1/0:94	1/0:125	1/1:79	0/0:77	0/0:50	0/0:64	1/0:59	0/0:28	1/0:106	1/0:71	1/0:185	0/0:33	0/0:84	0/0:184	1/1:245
supercont3.152	589952	4562	ACTATATGC	TTATCGAAA	.	PASS	NS=88;AF=0.398	GT:DP	0/0:58	0/0:16	0/1:14	0/1:27	0/1:42	./.:0	0/0:69	1/1:24	0/1:23	0/1:24	0/0:16	1/1:63	0/0:23	1/1:20	0/0:18	0/0:12	0/1:63	0/0:21	0/1:33	0/1:19	0/0:18	1/1:11	0/0:44	0/1:20	0/1:10	0/1:49	0/1:31	0/1:17	0/0:29	0/0:74	0/0:12	0/1:55	0/1:78	1/1:41	0/1:16	0/1:20	1/1:21	0/1:36	0/1:18	0/1:27	0/0:14	0/0:42	1/1:75	1/1:69	0/0:51	1/1:21	0/1:22	0/0:7	1/1:17	0/1:26	0/0:12	1/1:33	1/1:30	0/0:78	0/0:6	0/1:28	0/0:93	0/0:7	0/1:43	0/1:25	0/0:24	0/0:30	0/0:54	0/0:22	0/0:12	./.:0	0/1:27	0/0:11	0/0:8	0/1:17	0/1:40	0/0:14	0/0:30	1/1:39	0/1:104	1/1:8	1/1:18	1/1:32	0/1:26	1/1:49	1/1:42	0/0:30	./.:0	0/0:15	0/0:18	./.:0	0/1:34	./.:0	0/1:29	0/0:42	0/0:20	0/0:37	1/1:36
supercont3.153	349015	4588	T	C	.	PASS	NS=86;AF=0.424	GT:DP	1/1:56	0/0:15	0/0:14	./.:0	1/1:15	1/1:23	1/0:31	1/0:29	1/0:78	1/0:20	0/0:36	0/0:41	1/1:11	0/0:15	1/1:34	0/0:7	1/0:37	1/0:33	1/1:24	0/0:13	1/1:42	0/0:33	1/0:39	1/1:41	0/0:15	1/1:19	0/0:44	0/0:17	1/0:22	1/1:64	1/1:29	1/0:23	1/0:17	1/1:45	1/0:43	1/0:51	0/0:32	1/1:33	1/0:32	0/0:34	0/0:30	0/0:22	1/1:20	1/1:24	1/0:75	0/0:25	0/0:21	0/0:26	1/0:38	1/1:6	1/1:23	1/0:35	0/0:15	1/0:76	0/0:38	1/1:24	./.:0	0/0:5	0/0:26	0/0:7	1/0:47	0/0:49	1/0:15	0/0:14	0/0:27	1/1:10	1/1:28	1/0:26	1/1:26	0/0:11	0/0:35	./.:0	0/0:27	0/0:27	0/0:18	0/0:51	0/0:9	1/1:62	1/1:18	1/1:22	0/0:31	./.:0	./.:0	0/0:13	1/0:24	0/0:31	1/1:7	0/0:9	0/0:7	./.:0	./.:0	1/1:16	0/0:36
supercont3.153	473582	4591	A	G	.	PASS	NS=87;AF=0.414	GT:DP	1/1:40	0/0:36	0/0:37	1/1:17	1/1:41	0/0:24	0/1:41	0/1:42	0/1:52	0/0:8	0/1:21	0/0:17	1/1:15	./.:0	1/1:47	0/0:45	0/1:41	0/1:51	1/1:42	0/0:47	1/1:19	0/0:41	0/1:64	1/1:66	0/0:14	1/1:32	0/0:54	0/1:38	0/1:47	0/1:136	1/1:9	0/0:23	0/1:84	1/1:43	0/1:47	0/0:24	0/0:10	1/1:26	1/1:20	0/0:100	0/0:32	./.:0	1/1:40	1/1:6	0/1:37	0/0:29	0/0:35	0/0:34	0/1:28	1/1:14	1/1:8	0/1:43	0/0:7	0/1:99	0/0:5	1/1:10	0/0:11	0/0:17	0/0:6	0/0:37	1/1:32	0/0:52	0/1:40	0/0:17	./.:0	1/1:10	1/1:32	1/1:37	1/1:9	0/0:73	0/0:6	0/0:8	0/0:10	./.:0	0/0:39	0/0:64	0/0:20	1/1:8	1/1:33	./.:0	0/0:14	0/0:10	0/0:7	0/0:35	0/1:63	0/0:43	1/1:10	0/0:6	0/0:29	./.:0	0/0:28	1/1:43	0/0:73
supercont3.1533	49036	4575	C	G	.	PASS	NS=91;AF=0.478	GT:DP	0/1:140	0/1:101	0/1:53	1/1:128	0/0:90	0/1:79	0/1:78	0/0:133	0/1:142	0/1:63	0/0:48	0/1:74	0/1:124	1/1:78	0/1:107	0/1:62	0/1:134	0/1:41	0/0:194	0/1:107	0/1:51	0/1:81	0/1:165	1/1:169	1/1:44	0/0:67	0/1:117	0/1:148	0/1:56	0/1:146	0/0:101	0/0:154	0/1:160	0/1:96	1/1:80	0/1:158	1/1:159	0/1:14	0/1:49	0/1:88	0/1:186	0/1:171	0/0:106	0/0:72	0/1:214	./.:0	0/0:73	1/1:43	0/1:67	1/1:122	0/0:133	0/0:126	1/1:30	0/0:226	0/1:84	0/0:187	0/0:137	0/1:128	0/0:91	0/1:89	0/1:242	1/1:142	0/0:86	0/1:77	0/1:114	0/0:75	0/0:299	0/1:92	1/1:87	0/1:179	0/1:126	0/0:91	0/0:115	1/1:71	1/1:69	1/1:87	0/1:113	0/0:138	0/0:182	0/0:87	0/1:70	./.:0	1/1:31	1/1:67	0/1:60	1/1:39	1/1:59	1/1:120	1/1:81	0/1:90	0/1:80	0/0:61	1/1:119
supercont3.156	245059	4702	A	G	.	PASS	NS=93;AF=0.452	GT:DP	1/1:37	0/1:42	0/0:45	0/0:47	1/1:52	0/1:109	1/1:45	0/1:89	0/1:73	0/1:60	0/0:38	0/1:85	1/1:42	0/1:39	1/1:48	0/0:34	0/1:63	0/1:49	1/1:94	0/0:37	0/1:55	0/0:55	0/0:41	1/1:58	0/0:34	1/1:38	0/0:56	0/1:52	0/1:91	0/1:140	1/1:64	0/1:74	0/1:54	0/0:50	0/0:36	0/1:45	0/0:60	1/1:74	0/1:45	0/0:110	0/0:25	0/0:24	0/1:87	1/1:139	0/1:166	0/0:162	0/0:59	0/0:90	0/1:11	1/1:54	1/1:91	0/1:36	0/1:69	0/0:6	1/1:15	1/1:74	0/1:51	0/1:72	1/1:101	0/0:18	1/1:40	0/0:54	0/1:65	0/1:39	0/1:75	1/1:18	1/1:112	0/1:31	0/1:47	0/0:27	0/1:37	0/1:50	0/1:30	0/0:58	0/0:53	0/0:49	0/1:69	1/1:48	1/1:50	1/1:55	0/0:48	0/1:40	0/0:6	0/0:10	0/1:96	0/0:105	0/1:102	0/1:47	0/0:55	0/1:16	0/0:27	1/1:84	0/0:91
supercont3.157	382205	4744	TC	GT	.	PASS	NS=92;AF=0.446	GT:DP	1/0:212	1/0:120	1/0:89	1/1:102	0/0:149	1/0:75	1/0:183	0/0:119	1/0:143	1/0:97	0/0:114	1/0:91	1/0:101	1/1:87	1/0:139	1/0:227	1/0:153	1/0:140	0/0:185	1/0:138	0/0:93	1/0:139	1/0:160	1/1:77	1/1:108	0/0:106	1/0:101	1/0:63	1/0:105	1/0:155	0/0:49	0/0:143	1/0:111	1/0:106	1/1:160	1/0:96	1/1:111	1/0:77	1/0:80	1/0:124	1/0:93	1/0:46	0/0:213	0/0:147	0/0:187	1/0:147	1/0:212	1/1:138	1/0:83	1/1:93	0/0:130	0/0:212	1/0:58	1/0:154	1/0:144	0/0:124	1/0:153	1/0:229	0/0:154	1/0:110	1/0:53	1/1:103	0/0:82	1/0:123	1/0:76	0/0:65	0/0:192	1/0:147	1/1:82	1/0:163	0/0:151	0/0:109	0/0:93	1/1:64	1/1:93	1/1:174	1/0:130	0/0:114	0/0:108	0/0:223	1/0:110	0/0:148	./.:0	1/0:76	1/0:91	1/1:50	1/0:89	1/1:108	1/0:117	1/0:134	1/0:101	0/0:187	1/1:213
supercont3.157	637156	4755	TTTC	GACT	.	PASS	NS=93;AF=0.478	GT:DP	1/0:32	1/0:46	1/0:16	0/0:43	1/1:46	1/0:61	0/0:53	1/1:38	1/0:50	1/0:33	1/1:34	0/0:44	1/0:24	0/0:20	1/0:38	1/0:20	1/0:36	1/0:40	1/1:11	1/0:31	1/1:17	0/0:18	1/0:40	0/0:52	0/0:42	1/1:32	1/0:85	1/0:36	1/0:22	1/0:57	1/0:35	1/1:41	1/0:79	1/0:49	0/0:75	1/0:47	0/0:36	0/0:29	1/0:30	0/0:69	1/0:62	0/0:31	1/1:36	1/1:47	1/1:39	0/0:59	1/0:60	0/0:62	1/0:24	0/0:31	1/1:33	1/1:29	0/0:51	0/0:74	1/0:52	1/1:26	1/0:14	1/0:50	1/1:18	1/0:41	1/0:28	0/0:47	1/1:43	1/0:33	0/0:14	1/1:34	1/1:31	1/1:26	0/0:63	1/0:135	1/0:53	1/1:28	1/1:31	0/0:32	0/0:12	0/0:45	1/0:23	1/1:53	1/1:14	1/1:45	1/0:24	1/1:7	0/0:12	1/0:28	0/0:35	0/0:78	1/0:33	0/0:63	1/1:17	0/0:18	0/0:51	1/1:50	0/0:101
supercont3.159	98405	4868	G	A	.	PASS	NS=93;AF=0.387	GT:DP	0/0:228	1/0:183	1/0:144	0/0:170	0/0:192	0/0:243	0/0:210	1/0:114	1/0:244	1/0:175	0/0:106	0/0:195	0/0:159	1/0:161	1/0:187	1/0:276	0/0:180	1/0:317	1/0:177	1/0:213	0/0:83	1/0:408	1/0:163	1/0:145	1/0:152	0/0:227	1/0:203	1/0:91	0/0:343	0/0:442	1/0:98	1/0:170	1/0:203	1/1:281	1/0:237	1/0:165	1/1:271	1/0:392	1/0:135	1/0:201	1/0:165	0/0:189	1/0:337	1/1:432	0/0:510	1/1:125	0/0:175	0/0:195	1/0:188	1/0:127	1/0:233	1/0:303	1/0:378	1/0:197	1/0:234	1/0:162	0/0:298	1/0:160	1/0:164	1/1:177	0/0:206	1/0:219	0/0:63	0/0:118	1/0:140	1/0:270	0/0:199	1/0:327	0/0:205	1/0:270	1/0:266	0/0:150	0/0:354	1/1:188	1/0:137	1/0:156	1/0:145	1/1:293	1/0:162	1/0:219	1/1:111	1/0:117	0/0:62	0/0:99	1/0:189	1/0:183	1/0:223	1/0:144	1/0:162	0/0:115	0/0:247	0/0:161	1/1:354
supercont3.159	181283	4848	AAAC	GGGT	.	PASS	NS=93;AF=0.382	GT:DP	0/0:265	0/1:63	0/1:101	0/0:162	0/0:174	0/0:189	0/0:251	0/1:105	0/1:117	0/1:159	0/0:161	0/1:106	0/0:121	0/1:75	0/1:135	0/1:154	0/0:101	0/1:71	0/1:159	0/1:97	0/0:162	0/1:215	0/1:188	0/1:93	0/1:81	0/0:208	0/1:133	0/1:71	0/0:175	0/0:280	0/1:88	0/1:161	0/1:122	1/1:124	0/1:225	0/1:176	1/1:361	0/0:213	0/1:170	0/1:102	0/1:85	0/0:207	0/1:271	1/1:219	0/0:276	1/1:390	0/1:123	0/0:234	0/1:119	0/1:65	0/1:146	0/1:157	0/1:181	0/1:140	0/1:111	0/1:106	0/0:197	0/1:137	0/1:205	0/1:99	0/0:77	0/1:130	0/0:149	0/0:93	0/0:84	0/1:136	0/0:189	0/1:114	0/0:65	0/1:316	0/1:150	0/0:228	0/0:131	1/1:181	0/1:53	0/1:117	0/1:95	1/1:71	0/1:106	0/1:154	1/1:140	0/1:188	0/0:36	0/0:84	0/1:179	0/1:251	0/1:146	0/1:156	0/1:131	0/0:194	0/0:157	0/0:166	1/1:208
supercont3.16	94825	5420	CGTT	GTAC	.	PASS	NS=93;AF=0.495	GT:DP	1/1:178	1/1:108	0/0:22	0/0:55	1/1:133	1/1:102	1/1:223	1/1:81	1/1:213	0/1:65	1/1:61	1/1:138	0/0:9	1/1:142	0/0:28	1/1:167	1/1:197	1/1:170	1/1:171	1/1:144	1/1:83	0/1:119	0/1:118	1/1:83	1/1:128	1/1:130	0/0:41	1/1:87	0/1:123	1/1:271	0/0:30	0/0:46	1/1:358	0/1:152	1/1:336	0/1:142	0/0:84	0/0:36	1/1:130	1/1:348	0/0:32	1/1:94	0/0:51	1/1:149	0/0:36	0/1:140	0/0:25	1/1:116	0/0:35	0/0:22	0/0:32	0/0:62	1/1:80	0/0:14	0/0:32	0/0:12	0/0:25	1/1:187	0/0:39	1/1:109	0/0:17	1/1:119	0/0:6	0/0:24	0/0:17	1/1:143	0/0:34	0/0:14	1/1:74	0/0:49	1/1:144	0/0:25	0/0:10	1/1:73	1/1:67	0/0:28	0/0:32	1/1:139	0/0:18	0/0:12	1/1:127	0/0:15	0/0:8	1/1:49	0/0:15	0/1:66	0/0:15	0/0:19	0/0:25	1/1:179	0/0:32	1/1:131	0/0:86
supercont3.16	1005508	5365	TTTT	CACG	.	PASS	NS=93;AF=0.355	GT:DP	1/0:162	1/1:68	0/0:59	0/0:43	1/0:91	1/0:72	1/1:83	1/0:59	1/1:97	1/0:36	1/0:67	1/0:109	0/0:36	1/0:47	0/0:38	1/0:57	1/1:95	1/1:76	1/0:143	1/0:72	1/0:54	1/0:104	1/0:109	1/0:70	1/1:63	1/0:40	0/0:51	1/0:64	1/0:110	1/0:194	0/0:28	0/0:63	1/1:110	1/0:172	1/1:119	1/0:93	0/0:131	0/0:122	1/1:84	1/0:80	0/0:36	1/0:57	0/0:123	1/0:132	0/0:166	0/0:150	0/0:16	1/0:53	0/0:83	0/0:9	0/0:31	0/0:89	1/1:41	0/0:38	0/0:73	0/0:34	0/0:47	1/0:91	0/0:104	1/0:47	0/0:15	1/1:18	0/0:34	0/0:53	0/0:42	1/1:66	0/0:51	0/0:41	1/0:78	0/0:137	1/1:59	0/0:58	0/0:59	1/0:70	1/0:33	0/0:64	0/0:55	1/1:58	0/0:29	0/0:31	1/0:50	0/0:47	0/0:5	1/1:25	0/0:24	1/0:64	0/0:20	0/0:14	0/0:59	1/1:22	0/0:121	1/1:32	0/0:141
supercont3.1605	330	4923	TG	CA	.	PASS	NS=93;AF=0.495	GT:DP	0/0:166	1/0:111	1/1:36	1/0:113	0/0:95	1/0:297	1/0:210	1/0:110	0/0:62	1/0:56	1/0:134	1/0:135	1/0:57	0/0:137	0/0:90	1/0:132	1/1:166	1/1:52	1/1:198	1/0:155	1/0:71	1/0:160	1/1:105	0/0:58	1/0:54	1/0:115	1/0:111	1/1:120	1/0:131	1/0:204	1/1:61	1/1:136	0/0:199	1/0:91	0/0:154	1/0:105	1/1:87	0/0:117	1/1:74	1/1:124	1/0:155	0/0:152	1/1:99	1/0:235	1/0:266	1/0:197	1/0:79	0/0:223	1/0:139	0/0:113	1/0:40	1/0:180	1/0:298	1/1:188	1/1:195	1/1:54	1/1:205	1/0:108	1/0:170	1/0:36	1/0:55	0/0:207	1/1:145	1/0:151	1/0:123	1/0:50	1/0:84	0/0:73	0/0:91	0/0:121	1/0:134	1/0:75	1/1:150	1/0:165	0/0:65	0/0:143	0/0:107	1/1:153	1/0:71	1/0:90	1/0:87	1/0:148	1/0:21	1/0:47	1/0:97	0/0:86	1/1:66	0/0:95	1/0:181	1/0:54	1/0:150	1/1:149	0/0:222
supercont3.163	164252	5060	C	T	.	PASS	NS=93;AF=0.495	GT:DP	1/1:410	0/0:354	0/0:182	0/1:318	1/1:548	0/1:476	0/1:556	0/1:419	0/1:537	0/1:242	0/1:258	0/0:379	1/1:304	0/0:463	1/1:355	0/0:767	0/1:471	0/1:493	1/1:787	0/0:406	0/1:268	0/0:593	0/1:558	1/1:495	0/0:250	1/1:362	0/0:594	0/1:424	0/1:724	0/1:753	1/1:438	0/1:578	0/1:781	1/1:562	0/1:700	0/1:241	0/0:582	1/1:755	0/1:360	0/0:727	0/0:440	0/1:340	1/1:934	1/1:661	0/1:914	0/0:761	0/0:570	0/0:337	0/1:519	1/1:411	1/1:527	0/1:446	0/1:548	0/1:549	0/1:467	1/1:399	0/1:511	0/1:676	0/1:610	0/0:359	0/1:330	0/1:662	0/1:332	0/1:456	0/1:374	1/1:284	1/1:741	0/1:423	1/1:502	0/0:700	0/1:683	0/1:305	0/1:334	0/1:345	0/0:377	0/0:576	0/1:490	1/1:560	1/1:313	1/1:695	0/0:300	0/1:461	0/1:122	0/0:217	0/1:423	0/0:450	1/1:449	0/1:367	0/0:464	0/1:422	0/1:556	1/1:800	0/0:821
supercont3.163	286964	5069	TG	AA	.	PASS	NS=93;AF=0.484	GT:DP	1/1:269	0/0:398	0/0:310	1/0:385	1/1:335	1/0:203	1/0:636	1/0:277	1/0:431	1/0:149	0/0:262	0/0:263	1/1:213	0/0:414	1/1:348	0/0:672	1/0:329	1/0:409	1/1:389	0/0:565	1/0:236	0/0:403	1/0:337	1/1:346	0/0:227	1/1:300	0/0:352	1/0:384	1/0:401	1/0:784	1/1:353	1/0:359	1/0:660	1/1:275	1/0:429	1/0:194	0/0:438	1/1:456	1/0:257	0/0:636	0/0:338	1/0:359	1/1:517	1/1:572	1/0:651	0/0:424	0/0:497	0/0:381	1/0:506	1/1:203	1/1:348	1/0:510	1/0:307	1/0:354	1/0:430	1/1:280	1/0:257	1/0:405	1/0:648	0/0:224	1/0:151	1/0:532	1/0:240	1/0:293	1/0:224	1/1:193	1/1:459	1/0:275	1/1:209	0/0:428	1/0:477	1/0:331	1/0:261	1/0:231	0/0:217	0/0:516	1/0:497	1/1:525	1/1:301	1/1:544	0/0:367	0/0:195	1/0:136	0/0:176	1/0:781	0/0:407	1/1:228	1/0:213	0/0:740	1/0:315	1/0:416	1/1:527	0/0:871
supercont3.164	716444	5128	A	G	.	PASS	NS=92;AF=0.370	GT:DP	1/1:63	0/0:27	0/0:39	0/0:32	1/1:20	0/1:79	0/0:62	0/1:119	0/0:60	0/0:54	1/1:54	0/0:20	1/1:23	0/1:22	1/1:29	0/0:107	0/0:26	0/1:25	1/1:13	0/0:43	0/0:42	0/0:98	0/1:42	1/1:22	0/0:77	1/1:15	0/0:40	0/0:20	0/1:35	0/1:20	./.:0	0/1:63	0/0:41	1/1:47	0/0:79	0/1:74	0/0:74	1/1:17	0/1:56	0/0:47	0/0:27	0/1:69	0/0:118	1/1:16	0/1:98	0/0:66	0/0:104	0/0:69	0/0:5	1/1:14	1/1:94	0/1:73	0/1:69	0/1:130	0/1:60	1/1:47	0/0:31	0/0:13	1/1:12	0/0:46	0/0:18	0/0:14	0/0:31	0/0:16	0/1:31	1/1:44	1/1:31	0/0:29	1/1:10	0/0:41	0/0:17	0/1:55	0/1:93	0/1:27	0/0:6	0/0:39	0/0:15	1/1:20	1/1:49	1/1:32	0/0:31	0/1:51	0/0:12	0/0:14	0/1:24	0/0:34	0/1:10	0/0:7	0/0:57	0/1:97	0/0:96	1/1:24	0/0:36
supercont3.165	581307	5167	CG	AC	.	PASS	NS=93;AF=0.387	GT:DP	1/0:137	0/0:29	1/0:65	0/0:43	0/0:84	0/0:54	0/0:35	1/1:24	1/0:53	1/1:9	1/0:75	1/0:88	1/0:94	0/0:18	0/0:37	1/1:21	1/1:43	1/1:22	0/0:102	1/1:34	1/0:44	1/0:92	1/1:65	1/1:16	1/0:71	0/0:37	0/0:11	0/0:57	1/0:92	0/0:47	0/0:42	0/0:104	1/0:63	0/0:87	1/1:31	0/0:34	0/0:100	0/0:173	0/0:24	0/0:74	1/0:55	0/0:47	0/0:181	1/0:162	1/0:77	1/1:169	1/0:94	1/0:90	1/1:94	1/0:83	1/1:47	0/0:130	0/0:179	0/0:244	0/0:92	1/1:97	1/0:24	1/0:109	1/0:15	1/0:61	1/0:96	0/0:39	0/0:33	1/0:70	1/0:75	1/1:14	0/0:78	0/0:64	1/1:90	1/1:146	1/0:92	1/1:101	0/0:76	0/0:58	1/0:31	0/0:119	1/0:45	1/1:67	0/0:96	1/1:101	0/0:73	0/0:84	0/0:17	0/0:12	1/0:76	0/0:54	0/0:30	0/0:55	0/0:120	1/1:28	1/1:78	1/1:65	0/0:124
supercont3.1656	32857	5143	C	T	.	PASS	NS=92;AF=0.413	GT:DP	0/1:59	0/0:25	1/1:29	0/0:53	0/0:59	1/1:7	0/0:24	1/1:15	0/1:33	0/0:22	0/0:38	0/1:46	0/1:26	0/0:7	0/0:18	1/1:10	1/1:56	1/1:25	0/1:17	1/1:20	0/1:27	0/0:23	1/1:39	0/1:48	0/0:14	1/1:9	0/0:15	0/0:30	0/1:29	0/0:13	0/0:14	0/0:38	0/0:83	0/0:30	1/1:45	0/0:35	0/0:38	0/0:48	0/0:35	0/0:44	0/0:24	0/0:29	0/0:28	0/1:66	0/1:33	0/1:30	0/1:38	1/1:51	1/1:18	0/1:27	0/1:24	0/1:50	0/0:63	0/0:28	0/0:11	1/1:29	1/1:61	0/1:52	0/1:27	0/0:28	0/1:42	0/0:40	0/0:34	0/1:37	0/0:19	1/1:21	0/1:53	0/1:43	0/1:62	1/1:90	0/1:63	1/1:14	0/0:29	0/1:50	1/1:19	0/0:42	0/1:28	1/1:26	0/0:39	1/1:77	0/0:22	0/0:12	1/1:11	0/0:7	0/1:25	./.:0	0/0:35	0/0:9	1/1:42	1/1:14	1/1:24	1/1:21	0/0:67
supercont3.1658	7830	5144	CTG	TCA	.	PASS	NS=84;AF=0.411	GT:DP	0/1:41	1/1:24	0/0:25	0/1:51	1/1:24	0/0:46	1/1:31	0/1:16	0/1:50	0/1:47	1/1:22	0/1:37	0/0:23	1/1:23	0/0:33	0/1:68	1/1:56	1/1:38	0/1:35	0/0:14	0/0:16	0/1:53	0/1:46	0/1:18	0/1:52	0/1:36	0/0:15	0/1:42	0/1:57	0/1:65	0/1:60	0/0:6	1/1:25	0/1:52	1/1:33	1/1:38	0/0:72	0/0:72	1/1:19	0/1:72	0/0:8	1/1:10	0/0:51	1/1:11	0/0:45	0/0:27	0/0:23	./.:0	0/0:9	0/0:40	0/0:5	0/0:12	1/1:14	0/0:12	0/0:12	0/0:21	0/0:29	1/1:53	0/0:31	1/1:13	0/0:15	1/1:26	0/0:15	0/0:18	0/0:37	1/1:5	0/0:62	0/0:6	1/1:22	0/0:31	1/1:25	0/0:28	0/0:5	./.:0	1/1:8	0/0:23	0/0:9	1/1:27	0/0:28	0/0:18	1/1:17	./.:0	./.:0	./.:0	./.:0	1/1:24	./.:0	./.:0	0/0:50	./.:0	0/0:67	1/1:8	0/0:57
supercont3.166	765290	5210	GA	AC	.	PASS	NS=93;AF=0.468	GT:DP	1/0:326	1/0:112	1/0:150	1/1:188	0/0:114	1/0:117	1/0:78	0/0:153	1/0:98	1/0:150	0/0:83	1/0:139	0/0:98	1/1:141	1/0:97	1/0:173	1/0:70	1/0:124	0/0:164	1/0:164	1/1:42	1/0:151	1/0:105	1/1:110	1/1:53	0/0:214	0/0:83	1/0:87	1/0:177	1/0:168	0/0:106	0/0:88	1/0:321	1/0:244	1/1:301	1/0:162	1/1:201	1/0:221	1/1:128	1/0:96	1/0:223	0/0:126	0/0:173	0/0:230	1/0:284	1/0:146	1/0:121	1/1:95	1/0:127	1/1:83	0/0:125	0/0:177	1/0:74	1/1:143	1/0:245	0/0:76	1/0:218	1/0:163	0/0:180	1/0:76	1/0:99	1/1:181	1/0:81	1/0:62	1/0:92	0/0:24	0/0:136	1/0:125	1/1:114	1/0:234	1/0:107	0/0:288	0/0:72	1/1:158	1/1:83	1/1:276	1/0:122	0/0:191	0/0:72	0/0:125	1/0:189	0/0:92	1/0:14	1/0:37	1/0:204	1/1:193	1/0:99	1/1:87	1/0:168	1/0:151	1/0:189	0/0:115	1/1:140
supercont3.1666	45729	5183	GTA	ACG	.	PASS	NS=83;AF=0.458	GT:DP	1/0:27	0/0:15	1/1:10	0/0:5	0/0:17	1/1:16	0/0:24	1/1:8	1/0:21	./.:0	0/0:19	1/0:30	1/0:37	0/0:15	./.:0	1/1:53	1/1:15	1/1:8	0/0:16	1/1:7	1/1:8	0/0:32	1/1:36	1/0:12	1/0:12	1/1:25	0/0:12	0/0:37	1/1:29	0/0:20	0/0:9	0/0:21	1/1:67	0/0:11	1/1:38	0/0:33	0/0:18	0/0:36	0/0:11	./.:0	1/0:13	0/0:10	0/0:43	1/0:48	1/0:41	1/0:22	0/0:9	1/1:33	1/1:26	1/0:18	1/0:24	1/1:69	0/0:12	0/0:23	0/0:57	1/1:12	1/1:46	1/1:43	1/1:20	1/1:24	0/0:7	0/0:6	0/0:17	1/0:31	1/1:26	./.:0	1/0:48	1/0:15	1/1:20	1/1:13	./.:0	1/1:13	0/0:21	1/0:48	1/0:10	0/0:14	1/0:37	1/1:17	0/0:17	1/1:61	0/0:15	./.:0	./.:0	0/0:8	1/0:18	0/0:26	./.:0	0/0:28	1/0:85	./.:0	./.:0	1/1:11	0/0:27
supercont3.167	153125	5236	A	G	.	PASS	NS=93;AF=0.323	GT:DP	0/1:266	0/1:80	0/1:117	0/0:119	0/1:226	0/1:235	1/1:233	0/1:137	1/1:116	0/1:127	0/1:129	0/1:246	0/1:66	0/1:66	0/0:92	1/1:168	1/1:131	1/1:182	0/1:240	0/1:128	0/1:196	0/1:188	0/1:190	1/1:166	0/1:103	0/1:134	0/0:111	0/0:58	0/1:313	0/1:309	0/0:101	0/0:241	1/1:149	0/1:244	1/1:106	0/1:167	0/0:294	0/0:263	1/1:194	0/1:294	0/0:76	0/1:165	0/0:388	0/1:360	0/0:205	0/1:608	0/0:109	0/1:182	0/0:135	0/0:47	1/1:22	0/0:181	1/1:127	0/0:123	0/0:196	0/0:79	0/0:32	0/1:176	0/0:167	0/1:115	0/0:45	0/1:118	0/0:115	0/0:72	0/0:36	0/1:202	0/1:193	0/0:85	0/1:78	0/0:292	0/0:66	0/0:136	0/0:23	0/1:84	0/1:92	0/0:193	0/0:92	0/1:188	0/0:47	0/0:80	0/0:91	0/0:128	0/0:16	0/0:25	0/0:108	0/0:178	0/0:77	0/0:47	0/0:233	0/0:123	0/0:159	1/1:85	0/0:364
supercont3.167	327713	5241	GG	CA	.	PASS	NS=93;AF=0.478	GT:DP	1/0:117	1/0:75	1/0:46	1/0:77	1/0:83	1/0:110	1/0:77	1/0:108	1/0:59	1/0:64	1/0:41	1/1:86	1/0:75	1/0:80	1/0:57	1/1:81	1/0:89	1/0:48	1/0:169	1/0:110	1/0:49	1/1:126	1/0:147	1/0:72	1/0:97	1/0:63	1/0:67	1/0:97	1/0:73	1/0:176	1/0:60	1/0:84	1/0:139	1/1:91	1/0:133	1/0:143	1/0:67	1/0:174	1/0:72	1/0:56	1/0:90	0/0:55	1/0:183	1/1:85	0/0:91	1/1:102	1/0:110	0/0:135	1/0:94	1/0:86	1/0:107	1/1:131	1/0:195	0/0:136	1/0:103	1/0:91	1/0:142	1/0:117	1/0:60	1/0:111	0/0:89	1/0:117	0/0:70	0/0:75	1/0:70	1/0:29	0/0:98	1/0:69	0/0:75	1/0:71	1/0:88	0/0:44	0/0:120	1/1:73	1/0:66	1/0:87	1/1:83	1/1:114	0/0:80	1/0:116	1/1:74	0/0:24	0/0:25	0/0:27	1/0:89	1/0:87	1/0:55	1/1:60	1/1:74	0/0:83	0/0:38	0/0:144	1/1:95
supercont3.168	600009	5303	A	G	.	PASS	NS=93;AF=0.441	GT:DP	0/0:32	0/1:18	0/1:45	0/0:53	0/1:25	0/1:95	1/1:35	0/1:36	1/1:28	0/1:27	0/1:50	0/1:49	0/0:30	0/1:20	0/0:18	1/1:6	1/1:52	1/1:9	0/1:114	0/1:20	0/1:18	0/1:52	0/1:39	1/1:22	0/1:43	0/1:53	0/0:18	0/0:29	0/1:38	1/1:41	0/0:48	0/0:33	1/1:63	0/1:109	1/1:35	1/1:74	0/0:87	0/0:63	1/1:18	0/1:53	0/1:32	0/1:33	0/0:35	0/1:48	0/0:79	1/1:69	0/1:45	0/1:41	0/0:13	0/1:17	0/0:20	0/0:37	1/1:38	0/1:66	0/0:36	0/1:31	0/1:49	0/1:20	0/0:44	0/1:61	0/1:44	0/0:7	0/1:50	0/0:23	0/1:43	0/0:27	1/1:25	0/0:45	0/1:31	0/0:52	0/0:6	0/1:26	0/1:25	0/1:55	0/1:17	0/0:35	0/0:8	1/1:16	0/0:36	0/1:38	0/1:37	0/1:49	1/1:7	0/0:10	0/1:28	0/1:83	0/1:31	1/1:7	0/0:68	1/1:13	0/0:88	1/1:19	0/0:34
supercont3.168	639218	5310	A	G	.	PASS	NS=93;AF=0.441	GT:DP	0/1:256	0/1:143	0/1:74	0/0:113	0/1:183	0/1:238	1/1:212	0/1:134	1/1:201	0/1:122	0/1:112	0/1:247	0/1:107	0/1:100	0/0:92	1/1:165	1/1:138	1/1:242	0/1:254	0/1:212	0/1:86	0/1:143	0/1:193	1/1:147	0/1:146	0/1:203	0/0:132	0/0:109	0/1:197	0/1:183	0/0:104	0/0:236	1/1:192	0/1:322	1/1:222	0/1:257	0/0:378	0/0:229	1/1:146	0/1:233	0/1:124	0/1:248	0/0:345	0/1:299	0/0:292	0/0:137	0/1:165	0/1:102	0/0:153	0/1:118	0/1:174	0/0:147	1/1:257	0/1:260	0/0:168	0/1:115	0/1:137	0/1:192	0/0:163	0/1:108	0/1:99	0/1:105	0/1:225	0/0:86	0/1:102	0/1:191	0/1:131	0/1:88	0/1:133	0/0:247	0/1:241	0/1:158	0/1:184	0/1:190	0/1:170	0/0:132	0/0:85	0/1:126	0/1:117	0/1:103	0/1:148	0/1:304	0/1:35	0/1:60	0/1:149	0/1:223	0/1:135	0/1:121	0/0:304	0/1:224	0/0:147	1/1:183	0/0:298
supercont3.169	725668	5363	T	G	.	PASS	NS=86;AF=0.384	GT:DP	1/0:17	1/0:12	1/0:9	0/0:6	1/0:26	1/0:37	1/1:10	0/0:16	1/1:7	1/0:16	1/0:28	0/0:19	1/1:12	1/0:9	0/0:19	./.:0	1/1:18	1/1:12	0/0:30	1/0:16	0/0:5	0/0:16	0/0:22	1/1:19	./.:0	1/0:12	0/0:13	0/0:18	0/0:11	0/0:12	0/0:23	0/0:12	1/1:11	0/0:41	./.:0	1/0:13	0/0:43	0/0:31	1/1:17	0/0:9	1/1:18	1/1:9	0/0:37	1/0:10	0/0:25	1/0:32	0/0:5	1/0:21	0/0:23	1/0:9	1/0:11	0/0:19	1/1:6	./.:0	0/0:10	1/0:27	1/0:33	1/0:12	0/0:31	1/0:27	1/1:21	1/0:29	1/1:8	0/0:15	1/0:7	1/0:18	1/0:11	1/0:13	0/0:7	0/0:19	1/0:17	./.:0	1/0:40	0/0:9	0/0:5	0/0:19	0/0:9	1/0:25	0/0:8	1/1:14	1/0:15	1/0:18	./.:0	./.:0	1/0:16	0/0:43	1/1:6	1/1:11	0/0:28	1/0:14	0/0:12	1/1:8	0/0:14
supercont3.17	396404	5807	T	A	.	PASS	NS=93;AF=0.473	GT:DP	1/0:52	1/0:35	1/0:37	0/0:57	1/0:118	1/1:101	1/1:58	1/1:29	1/1:19	1/0:34	1/1:94	1/0:52	1/0:35	1/0:52	0/0:43	1/1:70	1/1:51	1/1:27	1/0:126	1/0:50	1/0:30	1/0:39	1/0:53	1/1:41	1/0:50	1/0:83	0/0:39	0/0:46	1/0:35	1/0:118	0/0:44	0/0:102	1/1:68	1/0:63	1/1:75	1/0:81	0/0:69	0/0:46	1/1:33	1/0:81	1/0:85	1/0:66	0/0:126	1/1:91	0/0:138	0/0:31	1/0:43	1/1:39	0/0:23	1/0:33	1/0:52	0/0:23	1/1:92	1/0:83	0/0:51	1/0:55	1/0:76	1/0:22	0/0:59	1/0:24	1/0:48	1/0:23	1/0:77	0/0:33	1/0:38	1/1:42	1/0:96	1/0:76	1/0:32	0/0:97	1/0:47	1/0:33	1/0:37	1/0:51	1/0:30	0/0:43	0/0:47	1/0:58	1/0:45	1/0:56	1/0:41	1/0:56	1/0:13	1/0:15	1/0:25	1/0:59	1/0:66	1/0:47	0/0:91	1/0:48	0/0:62	1/1:41	0/0:69
supercont3.17	884892	5837	GTA	AGG	.	PASS	NS=93;AF=0.457	GT:DP	1/0:94	1/0:73	1/0:155	0/0:120	1/0:179	1/0:193	1/1:128	1/0:67	1/1:101	1/0:152	1/0:165	1/0:114	1/0:202	1/1:63	0/0:125	1/1:137	1/1:153	1/1:136	0/0:89	1/0:184	1/0:156	1/0:128	1/0:140	1/1:126	1/1:79	1/0:62	0/0:152	0/0:77	1/0:139	1/0:208	0/0:74	0/0:111	1/1:121	1/0:236	1/1:191	1/0:57	0/0:205	0/0:178	1/1:101	1/0:79	1/1:71	1/0:135	0/0:188	1/0:178	0/0:353	1/0:36	1/0:110	1/0:85	0/0:135	1/0:69	1/0:108	0/0:75	1/1:142	1/0:188	0/0:83	1/0:182	1/0:80	0/0:139	0/0:167	1/0:197	1/1:107	0/0:66	1/0:169	0/0:76	1/0:141	1/1:13	1/0:68	1/0:80	1/0:67	0/0:177	1/0:191	1/0:98	1/0:64	1/0:100	1/0:220	0/0:129	0/0:87	1/0:45	1/0:93	1/0:129	1/0:145	1/0:133	1/1:83	1/0:79	1/0:151	0/0:58	1/0:172	1/0:108	0/0:213	1/0:95	0/0:186	1/1:132	0/0:179
supercont3.17	897690	5839	AA	GG	.	PASS	NS=93;AF=0.435	GT:DP	0/1:140	0/1:55	0/1:35	0/0:51	0/1:146	0/1:141	1/1:134	0/1:102	1/1:70	0/1:59	0/1:106	0/1:180	0/1:52	0/1:35	0/0:48	1/1:82	1/1:83	1/1:74	0/1:246	0/1:83	0/1:37	0/1:118	0/1:180	1/1:94	0/1:40	0/1:56	0/0:61	0/0:59	0/1:120	0/1:183	0/0:45	0/0:96	1/1:99	0/1:185	1/1:134	0/1:106	0/0:171	0/0:79	1/1:94	0/1:102	0/1:68	0/1:65	0/0:142	0/1:220	0/0:273	0/0:180	0/1:102	0/1:103	0/0:32	0/1:62	0/1:65	0/0:107	1/1:204	0/1:212	0/0:87	0/1:118	0/1:99	0/1:72	0/0:64	0/1:28	0/1:74	0/1:71	0/1:112	0/0:37	0/1:37	0/1:121	0/1:80	0/1:71	0/1:72	0/0:143	0/1:124	0/1:134	0/1:74	0/1:76	0/1:82	0/0:61	0/0:37	0/1:73	0/1:64	0/1:99	0/1:168	0/1:348	0/0:6	0/1:85	0/1:88	0/1:180	0/1:78	0/1:54	0/0:123	0/1:158	0/0:106	1/1:63	0/0:196
supercont3.17	1591762	5787	A	G	.	PASS	NS=90;AF=0.306	GT:DP	0/1:66	0/0:28	0/0:26	0/0:24	0/1:25	0/1:102	1/1:12	0/0:28	1/1:11	0/0:33	0/1:14	0/1:118	0/0:19	0/0:10	0/0:23	1/1:6	1/1:20	./.:0	0/0:87	0/0:31	0/1:40	0/0:28	0/0:49	1/1:5	0/0:24	0/0:21	0/0:27	0/0:23	./.:0	0/0:36	0/0:32	0/0:39	1/1:5	0/0:72	1/1:16	0/1:76	0/0:73	0/0:73	./.:0	0/0:28	0/1:31	0/0:67	0/0:107	0/0:42	0/1:90	0/0:32	0/1:24	0/0:29	0/0:31	0/1:26	0/0:24	0/0:55	1/1:32	0/1:100	0/0:29	0/1:40	0/1:51	0/1:10	0/0:40	0/1:27	0/1:39	0/1:25	0/1:44	0/0:36	0/1:22	0/0:56	0/1:40	0/1:48	0/1:21	0/0:51	0/1:64	0/1:38	0/1:61	0/0:25	0/0:34	0/0:17	0/0:35	0/0:39	0/1:58	0/1:47	0/1:48	0/1:131	0/1:6	0/1:22	0/1:30	0/1:173	0/1:45	0/1:25	0/0:25	0/1:63	0/0:66	1/1:20	0/0:96
supercont3.170	644363	5450	TAAA	CCGG	.	PASS	NS=93;AF=0.339	GT:DP	1/0:94	1/0:53	1/0:69	0/0:63	1/0:150	1/0:74	1/1:77	1/0:48	1/1:114	1/0:67	1/0:88	1/0:104	0/0:55	1/0:56	0/0:40	1/0:57	1/1:57	1/1:41	0/0:114	1/0:95	1/0:83	1/0:57	1/0:81	1/0:71	1/0:80	1/0:60	0/0:105	0/0:41	1/0:59	1/0:130	0/0:42	0/0:133	1/1:151	1/0:84	1/1:94	1/0:176	0/0:172	0/0:147	1/1:95	1/0:77	0/0:45	1/0:62	0/0:130	1/0:216	0/0:132	0/0:156	0/0:90	1/0:100	0/0:52	0/0:32	1/1:62	0/0:158	1/1:91	0/0:49	0/0:203	0/0:48	0/0:92	1/0:77	0/0:94	1/0:104	0/0:63	1/1:47	0/0:45	0/0:38	0/0:43	1/0:52	1/0:60	0/0:34	1/1:60	0/0:120	1/1:79	0/0:33	0/0:7	1/0:40	0/0:53	0/0:59	0/0:70	1/0:88	0/0:85	0/0:16	1/0:57	0/0:49	0/0:8	1/1:23	0/0:34	1/1:37	0/0:25	0/0:23	0/0:89	0/0:25	0/0:98	1/1:83	0/0:122
supercont3.171	99619	5488	A	C	.	PASS	NS=90;AF=0.467	GT:DP	0/1:41	0/1:18	0/1:16	0/0:27	0/0:39	1/1:70	1/1:9	1/1:25	0/1:22	0/0:7	0/1:52	0/1:87	0/1:15	./.:0	0/1:20	1/1:14	1/1:47	1/1:31	0/0:66	1/1:47	0/0:34	0/1:45	1/1:63	1/1:45	0/1:18	0/0:43	0/1:34	0/0:23	0/1:43	0/1:15	0/0:35	0/0:14	0/1:9	1/1:15	1/1:22	0/1:48	0/0:77	0/0:62	0/1:42	0/0:21	1/1:29	0/0:84	0/0:68	0/1:85	1/1:21	1/1:35	0/1:43	1/1:20	1/1:48	0/1:21	0/1:33	0/0:29	0/0:89	./.:0	0/0:46	1/1:44	0/1:26	0/1:60	0/0:56	0/1:39	0/1:16	0/0:43	0/0:33	0/1:22	0/1:34	0/0:27	0/1:143	0/1:45	1/1:34	0/1:54	0/1:38	1/1:9	0/0:42	0/1:61	0/1:18	0/0:13	0/1:17	1/1:20	0/1:52	1/1:31	0/0:29	0/0:46	./.:0	0/1:22	0/0:41	0/1:36	0/1:82	0/0:22	0/0:53	1/1:24	0/1:14	1/1:26	0/0:39
supercont3.173	626384	5553	C	T	.	PASS	NS=89;AF=0.449	GT:DP	1/1:109	1/1:22	0/0:10	1/1:47	1/1:57	0/1:38	0/1:73	0/1:45	0/1:30	0/0:5	0/1:26	0/1:61	0/0:24	0/0:30	0/0:9	1/1:35	1/1:46	0/1:46	1/1:110	0/1:15	1/1:17	1/1:49	0/1:49	1/1:45	0/1:22	0/1:32	0/0:22	1/1:16	0/0:47	1/1:153	1/1:15	1/1:93	0/1:40	0/0:45	0/1:77	1/1:126	0/0:84	0/0:31	1/1:65	1/1:44	0/0:20	0/1:36	0/0:65	0/0:11	0/0:24	0/0:31	0/0:15	0/1:47	0/0:7	0/0:17	./.:0	0/1:30	1/1:41	0/0:36	0/0:32	1/1:14	0/0:6	./.:0	0/0:16	1/1:60	0/0:11	1/1:13	0/0:6	0/0:8	0/0:19	0/1:48	0/0:38	1/1:43	0/1:5	0/0:35	1/1:34	0/0:5	0/0:34	1/1:31	1/1:19	0/1:35	0/0:17	0/1:73	0/0:9	1/1:54	0/1:44	0/0:30	./.:0	1/1:26	0/0:10	0/1:75	0/0:8	./.:0	0/0:43	1/1:25	0/0:24	1/1:18	0/0:29
supercont3.1734	41214	5529	CTTT	GCGC	.	PASS	NS=84;AF=0.333	GT:DP	0/1:105	1/1:32	0/0:30	0/1:33	0/1:48	0/0:32	1/1:32	0/1:45	0/1:64	0/1:16	0/0:14	0/1:21	0/0:64	0/1:22	0/0:68	0/1:23	1/1:28	1/1:18	0/1:47	0/1:33	0/1:39	0/1:38	0/1:39	0/1:16	0/0:12	0/1:49	0/0:73	0/1:65	0/1:33	1/1:24	0/1:36	0/0:57	1/1:21	0/1:36	1/1:31	0/1:39	0/0:41	0/0:53	1/1:21	1/1:40	0/0:62	0/0:38	0/0:64	0/0:10	0/0:56	0/0:36	0/0:14	0/1:74	0/0:47	./.:0	./.:0	0/0:83	1/1:10	./.:0	0/0:15	0/0:17	0/0:16	0/1:19	0/0:60	0/1:41	./.:0	./.:0	0/0:22	0/0:42	0/0:21	./.:0	0/0:95	0/0:16	0/1:25	0/0:66	1/1:9	0/0:21	0/0:15	0/1:45	./.:0	0/0:51	0/0:13	0/1:34	0/0:11	0/0:6	0/1:7	0/0:18	0/0:5	./.:0	./.:0	1/1:24	0/0:19	0/0:5	0/0:50	1/1:5	0/0:5	1/1:12	0/0:50
supercont3.1737	38077	5535	C	A	.	PASS	NS=93;AF=0.419	GT:DP	1/0:204	0/0:91	1/0:170	0/0:222	1/1:89	1/0:95	0/0:123	1/0:73	1/0:130	1/0:127	0/0:76	1/0:153	1/1:54	1/0:111	1/1:107	0/0:195	0/0:265	0/0:152	1/1:81	0/0:97	1/0:37	1/1:116	1/0:122	0/0:171	0/0:133	1/1:136	0/0:183	1/0:191	0/0:128	1/0:88	1/1:52	1/1:199	1/0:152	1/0:109	0/0:306	0/0:161	0/0:329	1/1:60	0/0:81	0/0:286	0/0:131	1/0:123	0/0:136	1/1:159	1/0:245	1/0:101	0/0:191	0/0:139	0/0:136	1/0:142	1/1:121	1/1:179	0/0:107	1/0:208	1/0:158	1/1:47	0/0:181	0/0:334	1/1:112	0/0:175	1/1:123	0/0:259	1/0:108	1/0:102	1/0:181	1/1:62	1/1:103	1/0:148	0/0:165	1/0:218	1/0:147	1/0:90	1/1:78	0/0:190	1/0:81	0/0:192	1/0:192	1/1:58	1/1:49	1/1:70	0/0:109	1/0:96	0/0:58	0/0:117	0/0:96	0/0:200	1/0:149	1/0:107	0/0:260	1/0:199	1/0:89	1/1:123	0/0:361
supercont3.175	52060	5616	CC	TA	.	PASS	NS=93;AF=0.489	GT:DP	0/1:119	0/1:59	0/1:124	1/1:100	0/0:96	0/1:126	0/1:49	0/1:37	0/1:93	0/1:107	0/0:44	1/1:65	0/0:106	0/1:53	0/0:81	1/1:114	0/1:38	0/1:46	0/0:110	1/1:63	0/1:37	0/0:76	0/1:101	1/1:53	1/1:60	0/0:72	1/1:96	0/1:18	1/1:62	0/1:110	0/0:42	0/0:90	0/1:36	0/1:61	1/1:80	0/1:203	1/1:144	0/0:86	0/1:58	1/1:75	1/1:10	0/1:74	0/1:72	0/0:61	0/1:41	0/1:77	1/1:83	1/1:97	0/1:88	0/1:65	0/0:35	0/0:92	0/1:117	0/1:116	0/1:103	0/0:34	0/0:68	1/1:82	0/0:111	1/1:81	0/0:51	1/1:48	0/1:59	0/1:65	0/1:149	0/0:115	0/0:183	0/1:70	1/1:64	0/1:35	1/1:20	0/0:37	0/0:131	1/1:66	0/0:40	1/1:41	0/1:37	0/0:73	0/0:157	0/0:152	0/1:60	0/1:101	1/1:43	0/1:52	0/1:30	1/1:11	0/0:60	1/1:33	1/1:78	0/1:56	0/0:197	0/0:69	1/1:117
supercont3.175	55861	5617	AGG	GAT	.	PASS	NS=90;AF=0.500	GT:DP	0/1:14	0/0:7	0/1:7	1/1:7	0/0:25	0/1:11	0/1:23	0/1:19	0/1:11	0/1:19	0/1:13	0/1:29	0/0:23	./.:0	0/0:9	1/1:15	1/1:16	0/1:19	0/0:9	1/1:24	0/1:7	0/0:8	0/1:34	./.:0	1/1:5	0/0:17	0/0:11	1/1:6	1/1:18	0/1:45	0/0:18	0/0:21	0/1:19	0/1:38	1/1:17	1/1:32	1/1:42	0/0:28	0/0:9	1/1:20	1/1:6	0/1:23	0/1:33	0/0:35	1/1:28	0/1:36	1/1:23	1/1:32	0/1:7	0/1:6	0/0:11	0/0:28	0/1:23	0/1:30	0/1:15	0/0:11	0/1:16	1/1:6	0/0:28	1/1:42	0/0:28	1/1:13	0/1:24	0/1:8	0/1:12	0/0:24	0/0:11	1/1:5	1/1:7	0/0:15	0/1:24	0/0:24	0/0:14	1/1:15	0/1:13	1/1:12	0/1:5	0/0:23	0/0:6	0/0:17	1/1:21	0/1:8	./.:0	0/1:11	1/1:6	1/1:39	1/1:9	1/1:17	1/1:15	0/0:16	0/0:8	0/0:12	1/1:22
supercont3.175	616358	5619	ATGAAGTC	TGGGAAAC,AGAGGGTT,AGGAAGTC	.	PASS	NS=93;AF=0.371,0.140,0.038	GT:DP	0/1:35	2/0:21	0/1:22	0/0:11	0/0:45	2/1:85	2/2:81	2/1:108	1/1:56	2/2:26	0/0:17	0/1:41	0/1:25	0/0:16	2/0:18	2/1:59	2/1:39	1/1:46	0/0:70	2/1:79	0/1:37	0/0:37	2/1:113	2/1:42	0/1:34	2/0:32	2/0:73	0/0:25	1/1:36	0/0:19	0/0:9	0/0:29	0/1:17	2/0:56	2/1:53	2/0:84	0/0:37	0/0:46	2/0:33	0/0:69	1/1:12	0/0:23	0/0:35	1/1:76	0/1:48	1/1:84	0/1:66	0/1:70	1/1:23	1/1:22	0/1:21	0/0:29	0/0:36	0/0:12	0/0:11	1/1:41	1/1:121	0/1:19	0/1:42	0/1:40	1/1:50	0/0:11	0/0:10	0/1:21	0/1:18	0/0:6	0/1:29	0/1:51	1/1:34	1/1:68	0/1:25	1/1:112	0/0:22	0/1:36	1/1:41	0/0:6	0/1:17	1/1:27	0/0:26	1/1:72	3/0:30	0/0:61	3/3:18	2/3:24	0/1:9	2/2:12	2/3:32	2/3:21	0/1:62	1/1:65	2/1:89	2/1:59	3/0:48
supercont3.175	738472	5624	TG	CA	.	PASS	NS=83;AF=0.398	GT:DP	1/0:81	0/0:27	1/1:9	0/0:10	0/0:50	./.:0	./.:0	1/1:17	1/0:25	0/0:15	0/0:14	1/0:86	1/0:23	./.:0	0/0:13	1/1:13	1/1:9	0/0:31	0/0:25	1/1:12	1/0:25	0/0:44	1/1:19	1/1:6	1/0:48	0/0:7	0/0:42	0/0:31	1/0:39	0/0:29	0/0:48	0/0:76	1/0:46	0/0:16	1/1:11	0/0:8	0/0:25	0/0:47	0/0:14	0/0:32	1/0:18	0/0:34	0/0:130	1/0:56	1/0:60	1/0:19	1/0:26	1/0:45	1/1:32	1/0:31	1/0:17	0/0:26	0/0:40	0/0:60	0/0:49	1/1:29	1/1:28	1/0:9	1/0:18	1/0:22	0/0:7	0/0:26	0/0:39	./.:0	1/0:23	./.:0	1/0:20	0/0:35	1/1:15	1/1:86	1/0:34	1/1:20	0/0:42	1/0:21	1/0:6	0/0:18	1/0:36	1/1:29	0/0:13	1/1:11	0/0:16	0/0:14	./.:0	./.:0	1/0:36	./.:0	./.:0	./.:0	1/1:12	1/1:5	1/1:18	1/1:20	0/0:15
supercont3.176	179695	5647	T	C	.	PASS	NS=92;AF=0.495	GT:DP	1/0:18	1/0:15	1/1:31	1/1:18	0/0:26	1/0:11	1/0:23	1/0:30	1/0:45	1/0:16	1/0:12	1/0:18	0/0:23	1/0:22	0/0:28	1/1:19	1/0:28	1/0:35	0/0:17	1/1:20	1/0:27	1/0:43	1/0:33	0/0:30	1/1:13	0/0:15	1/0:51	1/0:38	1/0:54	1/0:58	0/0:16	1/0:23	1/0:34	1/0:19	1/1:40	1/0:58	1/1:9	0/0:23	1/0:17	1/1:70	1/1:15	0/0:45	1/0:26	0/0:38	1/0:16	1/1:19	1/1:19	1/1:36	1/0:30	0/0:18	0/0:19	0/0:10	1/0:30	1/0:45	1/0:14	0/0:29	1/0:14	1/0:16	0/0:35	1/1:13	0/0:14	1/1:39	0/0:13	1/0:23	0/0:19	0/0:22	0/0:17	1/0:5	1/1:31	1/1:20	0/0:28	1/1:17	0/0:12	1/1:14	1/1:36	1/1:31	1/0:41	0/0:42	0/0:16	0/0:10	1/1:8	0/0:9	./.:0	1/1:14	1/0:17	1/1:12	1/0:14	1/1:10	1/1:45	1/0:31	1/0:22	0/0:21	1/1:33
supercont3.176	365550	5654	C	T	.	PASS	NS=89;AF=0.399	GT:DP	0/1:45	0/1:35	0/0:24	0/0:46	1/1:27	0/0:42	0/1:25	0/1:20	0/0:34	0/0:14	0/1:27	0/1:33	1/1:19	0/0:14	1/1:39	0/0:42	0/0:26	0/1:55	1/1:47	0/0:33	0/1:10	0/1:28	0/1:38	1/1:37	0/0:19	1/1:11	0/1:47	0/1:44	0/1:42	0/0:53	1/1:30	1/1:89	0/1:56	1/1:28	0/0:57	0/1:27	0/0:21	1/1:30	0/1:35	0/0:42	0/0:15	0/0:24	0/1:33	1/1:13	0/1:62	0/0:7	0/0:50	0/0:35	0/1:48	1/1:13	1/1:12	1/1:15	0/0:10	1/1:51	0/0:9	1/1:18	./.:0	0/0:46	1/1:16	0/0:28	1/1:33	0/0:56	0/1:27	0/0:11	0/1:25	1/1:10	1/1:17	0/0:31	0/0:19	0/0:36	0/0:18	./.:0	1/1:13	0/0:23	0/0:8	0/0:28	0/0:30	1/1:15	1/1:6	1/1:35	0/0:14	./.:0	0/0:7	0/0:38	0/0:14	0/0:27	0/0:7	0/0:6	0/0:45	0/0:6	./.:0	1/1:31	0/0:87
supercont3.1760	35026	5626	A	G	.	PASS	NS=93;AF=0.403	GT:DP	0/0:180	0/0:91	0/1:69	0/0:75	0/0:100	0/0:146	0/1:104	0/1:116	1/1:136	0/1:104	0/0:105	0/1:174	0/0:82	1/1:130	0/1:97	1/1:168	0/1:114	1/1:109	0/1:105	1/1:78	0/1:133	0/1:107	0/0:99	0/1:92	0/1:60	0/0:64	0/0:168	1/1:109	0/0:90	0/0:145	0/0:55	0/1:163	1/1:42	1/1:215	0/0:100	0/0:178	0/1:158	0/1:118	0/1:113	0/1:77	0/1:154	0/0:50	1/1:126	0/1:257	0/0:131	1/1:61	0/0:102	0/1:127	0/1:87	0/0:82	1/1:141	0/1:186	0/0:27	1/1:85	0/0:185	0/0:80	0/0:163	0/1:115	0/1:124	0/1:299	0/0:141	0/1:130	0/1:125	0/1:86	0/1:191	1/1:97	0/1:165	0/1:137	0/1:177	0/0:213	0/1:205	0/0:144	0/0:175	0/0:120	0/0:114	0/1:94	0/0:137	0/1:148	0/1:68	0/1:87	0/1:31	1/1:49	0/0:22	0/0:132	0/1:52	0/1:205	0/1:105	1/1:82	0/1:100	0/0:148	0/1:158	0/0:238	1/1:100
supercont3.177	330314	5682	C	T	.	PASS	NS=93;AF=0.419	GT:DP	1/1:404	0/1:194	0/0:213	0/1:276	1/1:327	0/1:339	0/1:297	1/1:270	1/1:237	0/0:178	0/1:251	0/1:455	0/0:314	0/1:226	0/0:222	0/1:356	0/1:283	0/1:244	0/1:701	0/0:369	0/0:176	1/1:387	0/1:298	0/1:272	0/1:187	0/1:211	0/0:319	0/1:245	0/0:493	1/1:398	0/1:318	1/1:416	0/0:559	0/1:554	0/1:522	1/1:220	0/1:450	0/0:435	1/1:276	0/0:396	1/1:85	0/1:296	0/0:573	0/1:785	0/0:492	0/0:594	1/1:131	1/1:185	0/0:272	0/0:91	0/0:166	0/1:431	1/1:118	0/0:362	0/1:427	1/1:109	0/0:138	0/0:143	0/0:428	0/0:246	1/1:106	0/1:382	1/1:134	0/0:244	0/0:117	0/1:272	0/0:307	1/1:169	0/1:205	0/0:243	0/1:344	0/0:193	0/0:197	0/1:217	1/1:63	0/1:347	0/0:294	0/1:400	0/0:82	1/1:223	0/1:303	0/0:202	1/1:29	0/1:138	0/0:230	0/1:495	0/0:194	0/0:139	0/0:394	1/1:118	0/0:314	1/1:185	0/0:468
supercont3.1774	12258	5667	A	G	.	PASS	NS=93;AF=0.382	GT:DP	1/1:191	0/1:149	0/0:123	0/1:203	1/1:143	0/0:125	0/1:127	0/1:145	0/1:151	0/0:84	0/1:155	0/1:173	0/0:78	0/1:134	0/0:114	0/1:195	1/1:178	0/1:145	0/1:283	0/1:202	0/1:48	1/1:130	0/1:249	0/1:163	0/1:93	0/1:140	0/0:198	0/1:133	0/0:205	1/1:245	0/0:104	1/1:269	0/1:102	0/0:248	0/1:204	1/1:195	0/0:265	0/0:147	1/1:109	0/1:145	0/0:100	0/1:169	0/0:387	0/1:137	0/0:310	0/0:163	0/0:131	0/1:205	0/0:124	0/0:68	0/0:78	0/1:223	1/1:28	0/0:194	0/0:143	1/1:70	0/0:80	0/0:65	0/0:150	0/1:208	0/0:123	1/1:126	0/0:97	0/0:112	0/0:50	0/1:120	0/0:281	1/1:112	0/1:128	0/0:235	1/1:67	0/0:141	0/0:78	0/1:113	1/1:56	0/1:158	0/0:125	0/1:193	0/0:64	1/1:51	0/1:101	0/0:107	1/1:11	1/1:33	0/0:100	0/1:127	0/0:155	0/0:76	0/0:235	1/1:61	0/0:158	1/1:137	0/0:323
supercont3.1781	11588	5700	TC	CT	.	PASS	NS=91;AF=0.396	GT:DP	0/0:69	0/0:26	1/0:51	0/0:39	1/0:95	0/0:109	1/0:111	1/0:45	1/0:48	1/0:32	0/0:47	1/0:127	0/0:64	1/1:39	1/0:23	1/1:30	1/0:38	1/1:28	1/0:120	1/0:66	1/0:37	1/0:105	0/0:119	1/0:34	0/0:20	0/0:45	1/0:48	1/1:23	1/0:44	0/0:120	0/0:74	1/0:62	1/1:82	1/1:101	0/0:66	0/0:118	1/0:75	1/0:68	1/0:70	1/0:64	1/0:43	0/0:52	1/0:71	1/0:163	0/0:170	1/1:98	0/0:50	1/0:40	1/0:30	0/0:28	1/1:115	1/0:76	./.:0	1/0:111	0/0:31	0/0:65	0/0:54	1/0:71	1/0:65	1/0:36	0/0:29	1/0:53	1/0:33	1/0:27	1/0:40	1/1:80	1/0:41	1/0:54	1/0:42	0/0:85	1/0:78	0/0:40	0/0:36	0/0:54	0/0:30	1/0:36	0/0:26	1/1:59	1/0:40	1/0:54	0/0:86	1/1:45	./.:0	0/0:22	1/0:45	0/0:17	1/0:87	1/1:32	1/0:65	0/0:38	1/0:71	0/0:33	1/1:98
supercont3.179	646621	5769	A	G	.	PASS	NS=86;AF=0.320	GT:DP	0/0:14	1/1:14	0/1:18	0/0:21	0/0:11	./.:0	0/0:10	0/0:29	0/1:33	0/1:13	0/0:7	0/1:31	0/0:30	0/0:28	0/0:6	1/1:14	0/0:54	0/1:26	0/1:9	0/1:25	0/0:19	0/0:30	0/0:18	0/0:6	1/1:5	./.:0	0/0:34	0/1:22	0/0:12	0/0:38	0/0:18	0/1:43	0/1:29	1/1:19	0/1:44	0/1:14	0/0:5	0/0:5	0/1:10	0/1:23	1/1:19	0/0:11	0/0:63	1/1:42	0/0:40	0/1:43	0/0:14	0/0:7	0/1:27	0/1:8	0/1:10	1/1:11	./.:0	0/1:7	0/0:24	0/0:13	0/0:48	0/0:17	0/1:13	1/1:16	0/0:11	0/1:47	0/1:47	0/0:21	0/1:12	0/1:21	0/0:32	0/1:29	0/0:7	0/0:46	0/0:14	0/0:13	0/0:15	1/1:19	1/1:8	0/1:17	0/1:18	1/1:16	0/1:25	0/0:19	./.:0	0/0:12	./.:0	0/0:7	./.:0	0/0:56	0/0:11	0/1:17	0/1:16	./.:0	0/1:8	0/0:20	1/1:21
supercont3.18	968913	6267	GTCAC	AATTT	.	PASS	NS=93;AF=0.473	GT:DP	0/0:45	1/0:108	1/1:105	1/1:106	0/0:91	1/0:53	1/0:70	1/0:120	1/0:184	1/0:86	0/0:15	1/0:77	0/0:58	1/0:131	0/0:65	1/1:63	1/0:91	0/0:96	0/0:123	1/1:36	1/0:148	1/1:117	1/0:79	0/0:87	1/1:77	0/0:176	1/0:167	1/0:191	1/0:184	0/0:96	0/0:127	1/0:165	1/0:56	1/0:53	1/1:54	1/0:101	1/1:143	0/0:93	1/0:131	1/1:115	1/1:18	1/0:149	1/0:101	0/0:163	1/0:124	1/1:91	1/1:116	1/1:165	1/0:104	0/0:101	0/0:108	1/0:155	0/0:55	1/0:122	1/0:98	0/0:186	1/0:210	1/0:234	0/0:197	1/1:171	0/0:123	1/1:147	1/0:114	1/0:130	1/0:37	0/0:111	0/0:66	0/0:65	1/1:93	1/1:13	1/0:133	0/0:63	0/0:70	1/1:17	1/1:106	1/1:71	1/0:43	0/0:311	0/0:100	0/0:75	1/1:29	0/0:29	1/0:46	1/1:46	1/0:135	1/1:60	1/1:29	0/0:47	1/1:57	0/0:140	1/0:165	0/0:160	1/1:109
supercont3.181	248315	5891	G	T	.	PASS	NS=91;AF=0.484	GT:DP	0/0:47	1/1:25	1/1:33	1/1:55	0/0:25	0/1:11	0/1:34	0/1:49	1/1:19	0/1:22	0/1:26	1/1:63	0/0:46	0/1:23	0/0:21	1/1:33	0/0:35	0/1:45	0/0:38	1/1:39	0/1:28	1/1:54	0/1:67	0/0:19	1/1:27	0/0:33	1/1:27	0/1:38	0/1:84	0/1:109	0/0:25	0/1:50	0/1:52	0/0:14	0/1:42	0/1:38	1/1:70	0/0:12	0/0:25	1/1:51	1/1:29	0/1:101	0/0:25	0/0:94	0/0:19	1/1:87	1/1:46	1/1:46	0/1:40	0/0:32	0/0:19	0/0:37	1/1:39	0/0:13	0/1:43	0/0:70	0/1:26	0/1:19	1/1:38	1/1:29	0/1:33	1/1:23	0/1:30	0/1:49	0/1:54	0/0:10	0/0:28	0/1:38	0/0:17	1/1:75	0/1:24	0/0:22	0/1:56	0/0:22	1/1:32	1/1:69	0/1:42	0/1:31	0/0:52	0/0:11	1/1:20	0/1:38	./.:0	./.:0	0/1:44	1/1:54	0/0:32	0/1:44	1/1:48	0/1:40	0/0:13	0/0:41	1/1:72
supercont3.181	602617	5902	T	C	.	PASS	NS=93;AF=0.495	GT:DP	1/1:300	0/0:126	0/0:213	1/0:234	1/1:258	1/0:257	1/0:166	1/0:149	1/0:249	1/0:102	1/0:218	0/0:273	1/1:146	1/0:261	1/1:131	0/0:289	1/0:321	1/0:241	1/1:289	0/0:161	1/0:106	0/0:158	1/0:195	1/1:111	0/0:238	1/1:193	0/0:234	1/0:140	1/0:104	1/0:138	1/1:224	1/0:279	1/0:148	1/1:217	1/0:349	1/0:167	0/0:125	1/1:264	1/0:157	0/0:243	0/0:89	1/0:241	1/1:302	1/1:441	1/0:193	0/0:335	0/0:170	0/0:246	1/0:143	1/1:288	1/1:199	1/0:139	1/0:295	1/0:242	1/0:159	1/1:265	1/0:115	1/0:254	1/0:328	0/0:169	1/0:94	0/0:254	1/0:195	1/0:131	1/1:209	1/1:220	1/1:393	1/0:174	1/1:234	0/0:355	1/0:217	1/0:78	1/0:137	1/0:235	0/0:177	0/0:204	1/0:166	1/1:297	1/1:262	1/1:242	0/0:134	1/0:209	1/0:78	0/0:177	1/0:244	0/0:190	1/1:135	1/0:104	0/0:466	1/0:151	0/0:189	1/1:258	0/0:211
supercont3.1811	26659	5876	A	T	.	PASS	NS=87;AF=0.362	GT:DP	0/0:13	0/0:5	1/1:12	0/0:16	./.:0	0/0:10	1/1:10	0/0:13	0/1:19	0/1:12	./.:0	0/1:29	0/0:15	0/1:23	0/1:19	0/0:10	0/1:31	0/1:27	0/1:28	0/1:21	0/0:8	0/0:12	0/0:13	0/1:11	0/1:12	0/0:16	0/0:7	1/1:7	0/0:13	0/0:12	./.:0	1/1:52	1/1:8	0/1:18	0/0:11	0/0:13	0/1:12	./.:0	0/1:5	0/0:16	0/1:9	0/0:7	0/0:28	0/1:35	0/0:43	0/1:21	0/0:13	0/1:15	1/1:12	1/1:15	0/1:11	0/1:29	0/0:13	1/1:15	1/1:25	0/0:15	0/0:9	1/1:9	0/0:10	0/1:8	0/0:6	1/1:29	0/0:23	0/0:6	0/1:25	0/0:6	0/0:20	0/1:12	0/0:20	0/0:26	0/0:17	0/0:39	0/0:5	0/0:23	./.:0	0/1:15	0/1:26	1/1:14	0/1:29	0/1:19	0/1:14	0/1:16	./.:0	0/0:6	0/1:17	0/1:26	0/0:22	1/1:8	1/1:9	0/0:11	1/1:11	0/0:8	1/1:37
supercont3.182	75762	5952	CTATT	ACACC,CTACC,ACTCT	.	PASS	NS=91;AF=0.269,0.269,0.099	GT:DP	0/0:91	1/0:131	1/2:82	1/0:67	0/0:106	1/0:37	1/0:65	0/0:111	2/0:107	1/2:101	1/0:50	1/0:122	1/2:86	1/0:99	1/2:73	2/0:144	2/0:103	2/0:132	2/0:111	1/2:110	1/2:68	0/0:56	./.:67	1/0:108	1/0:72	2/2:37	1/2:131	1/0:96	1/2:120	0/0:84	2/0:47	0/0:99	2/0:103	1/0:124	./.:127	0/0:46	2/0:154	1/2:90	0/0:61	1/2:225	3/0:37	1/0:101	2/2:137	1/0:140	1/2:127	1/2:162	0/0:84	0/0:93	1/2:124	3/2:59	3/2:52	1/0:142	3/0:39	3/2:93	1/2:79	3/0:79	3/2:80	2/2:68	1/2:95	1/0:80	3/0:68	3/0:72	3/0:49	1/2:74	3/2:93	1/0:81	1/2:144	3/0:87	1/0:52	1/2:156	1/0:175	2/2:108	3/2:81	1/0:104	3/0:51	1/0:92	1/2:70	1/0:55	2/2:55	0/0:68	2/0:82	1/1:70	0/0:15	2/0:31	1/1:73	2/0:102	1/3:128	1/3:50	1/2:148	3/0:46	1/2:110	3/0:86	1/2:248
supercont3.182	182675	5930	G	A	.	PASS	NS=93;AF=0.457	GT:DP	1/1:276	1/0:156	0/0:50	1/0:91	1/1:206	1/1:98	1/0:106	1/1:120	1/0:189	0/0:81	1/0:125	1/0:160	0/0:86	1/0:191	0/0:111	1/0:221	1/0:144	1/0:150	1/1:109	0/0:77	0/0:62	1/1:221	1/0:148	1/0:66	1/0:134	1/0:77	0/0:149	1/0:195	0/0:160	1/1:208	1/0:118	1/1:331	1/0:215	1/0:115	1/0:170	1/1:209	1/0:236	0/0:107	1/1:118	0/0:56	1/1:45	1/0:157	0/0:56	1/1:128	0/0:154	0/0:151	1/1:56	1/1:56	0/0:110	0/0:41	0/0:58	1/0:211	1/1:100	0/0:25	0/0:75	1/1:94	0/0:38	0/0:57	0/0:167	1/0:114	1/1:86	1/1:132	1/1:49	0/0:100	0/0:57	1/0:59	0/0:229	1/1:72	1/1:74	0/0:85	1/0:194	0/0:57	0/0:53	1/0:142	1/1:77	1/0:136	0/0:163	1/0:92	0/0:110	1/1:105	1/1:41	0/0:21	1/1:25	1/0:56	0/0:67	1/1:44	0/0:16	0/0:27	0/0:118	1/1:76	0/0:91	1/1:108	0/0:111
supercont3.1820	16567	5914	C	T	.	PASS	NS=93;AF=0.462	GT:DP	0/1:274	0/1:171	0/1:154	0/0:249	0/0:278	0/1:235	0/1:139	1/1:148	0/1:273	1/1:96	0/1:105	0/1:171	0/1:213	0/1:230	0/1:191	1/1:196	1/1:216	1/1:263	0/0:299	1/1:216	0/1:98	0/1:217	1/1:160	1/1:196	0/1:242	1/1:96	0/1:331	0/0:151	0/1:219	0/1:356	0/0:219	0/0:240	0/1:271	0/1:273	1/1:425	0/1:212	0/0:187	0/0:210	0/1:131	0/0:308	0/1:232	0/0:237	0/0:374	0/1:295	0/1:167	0/1:228	0/1:246	0/1:192	1/1:236	0/1:122	0/1:251	0/0:267	0/0:175	0/0:172	0/0:318	1/1:107	0/1:224	0/1:306	0/1:205	0/1:126	0/1:110	0/0:201	0/0:313	0/1:167	0/1:142	0/1:106	0/0:219	0/1:159	1/1:91	1/1:267	1/1:209	1/1:69	0/0:152	0/0:191	0/1:97	0/0:251	0/1:248	1/1:267	0/0:152	1/1:250	0/0:134	0/0:80	0/0:49	0/1:77	0/1:196	0/0:47	0/1:180	0/1:155	0/0:286	1/1:122	1/1:202	1/1:256	0/0:517
supercont3.1837	3969	5961	TG	CA	.	PASS	NS=91;AF=0.462	GT:DP	1/0:33	1/0:18	1/1:6	1/1:26	0/0:45	0/0:5	0/0:25	0/0:22	1/1:24	1/1:17	0/0:25	1/0:66	1/0:22	1/1:12	1/0:11	1/1:20	1/0:14	0/0:25	0/0:43	1/0:10	0/0:17	1/0:35	1/0:53	1/1:11	1/1:7	0/0:21	1/0:18	1/1:17	1/0:44	1/0:65	0/0:13	0/0:67	1/0:34	1/0:24	1/1:29	1/0:44	1/1:20	1/0:57	1/0:28	1/0:26	1/0:12	1/1:36	0/0:19	0/0:65	0/0:55	1/0:21	1/1:18	1/1:10	0/0:17	1/1:14	0/0:22	0/0:56	1/0:15	0/0:31	1/0:18	0/0:9	1/0:17	1/0:43	0/0:12	1/0:27	0/0:38	1/1:23	0/0:39	./.:0	1/0:19	0/0:20	0/0:22	1/0:24	1/1:20	1/1:33	1/0:25	0/0:33	0/0:16	1/1:30	1/1:11	1/1:8	1/1:25	0/0:12	0/0:20	0/0:37	0/0:27	0/0:48	./.:0	1/0:10	0/0:15	1/1:10	1/0:11	1/1:11	1/0:41	1/1:25	1/0:72	0/0:21	1/1:51
supercont3.1845	25015	6001	T	C	.	PASS	NS=85;AF=0.424	GT:DP	0/0:34	0/0:15	1/0:24	0/0:29	1/0:9	./.:0	1/1:8	1/0:19	1/0:18	1/0:22	0/0:14	1/1:39	./.:0	1/1:21	0/0:11	1/1:21	1/0:10	1/1:13	1/0:48	0/0:16	1/0:14	1/0:19	0/0:35	1/1:17	1/0:28	0/0:37	1/0:16	1/1:8	0/0:20	0/0:45	./.:0	1/0:28	1/1:11	1/1:57	0/0:33	0/0:47	1/0:32	1/0:36	1/0:16	1/0:22	1/1:16	0/0:23	1/1:21	1/0:46	0/0:18	0/0:12	0/0:24	1/0:13	1/0:11	0/0:21	1/1:13	1/1:11	./.:0	1/0:49	0/0:12	0/0:24	0/0:5	1/1:12	1/0:23	0/0:16	0/0:30	1/0:20	1/0:12	./.:0	1/1:39	1/1:5	1/0:68	1/0:16	1/0:13	0/0:47	1/1:34	./.:0	0/0:5	0/0:7	0/0:21	0/0:7	0/0:8	0/0:39	1/0:39	0/0:12	1/0:31	1/1:19	./.:0	0/0:9	1/0:9	./.:0	1/0:21	1/1:29	1/0:19	0/0:20	1/0:11	0/0:23	1/1:34
supercont3.1874	34652	6121	GTAC	TATT	.	PASS	NS=89;AF=0.444	GT:DP	1/1:10	0/0:55	0/0:31	0/1:32	0/1:60	0/1:42	0/0:34	0/0:64	0/0:39	0/1:18	0/0:44	0/0:29	1/1:20	0/0:35	1/1:18	0/0:35	1/1:17	1/1:43	0/1:45	0/0:60	0/1:22	0/0:28	0/1:28	1/1:35	./.:0	0/1:36	0/0:54	0/1:11	0/1:60	0/0:13	1/1:35	0/1:78	1/1:17	1/1:31	0/1:55	0/1:25	0/1:58	0/1:97	0/1:38	0/0:52	0/1:24	0/0:58	1/1:39	0/1:90	0/1:77	./.:0	0/0:60	0/0:47	0/0:26	1/1:27	1/1:27	0/1:47	0/1:61	1/1:6	0/1:52	0/1:26	0/1:52	0/1:41	0/1:41	0/0:36	0/1:43	0/1:22	0/1:47	0/1:34	0/1:16	1/1:24	1/1:44	1/1:27	1/1:21	0/0:107	0/1:42	0/0:16	0/1:35	0/0:42	0/0:19	0/0:22	0/1:21	0/0:25	1/1:19	1/1:10	0/0:15	./.:0	0/0:7	0/0:23	0/1:38	0/0:75	./.:0	1/1:16	0/0:78	1/1:7	0/0:6	1/1:30	0/0:105
supercont3.1896	28411	6194	GGAGAA	AAGTGG	.	PASS	NS=92;AF=0.495	GT:DP	0/0:70	1/0:23	1/1:22	1/0:18	0/0:63	1/0:38	0/0:52	1/0:48	0/0:20	1/0:12	1/0:19	1/0:44	1/0:55	0/0:43	0/0:25	1/0:108	1/1:57	1/1:25	1/1:105	1/1:56	1/0:38	1/0:44	1/1:48	0/0:49	1/0:41	1/0:22	1/0:51	1/1:32	1/0:28	0/0:53	1/1:52	1/1:108	0/0:66	1/0:124	0/0:85	1/0:20	1/1:47	0/0:30	1/1:43	1/1:63	1/0:61	0/0:40	1/1:78	1/1:37	1/0:39	0/0:29	1/0:21	0/0:48	1/0:72	0/0:31	0/0:75	1/0:74	1/0:29	1/1:79	1/1:52	1/1:39	1/1:50	1/0:49	1/1:78	1/1:49	1/0:43	0/0:38	1/1:38	1/0:28	1/1:14	0/0:28	1/1:39	0/0:48	0/0:32	0/0:43	1/0:76	1/0:18	1/1:20	1/0:27	0/0:19	0/0:49	0/0:22	1/1:28	1/0:54	1/0:50	1/0:59	1/0:25	1/1:5	1/0:46	1/0:24	0/0:50	./.:0	0/0:36	0/0:49	1/0:44	1/0:31	1/1:62	0/0:74
supercont3.19	1345166	6631	TTCA	TTTA,CCCT,TTCT	.	PASS	NS=91;AF=0.253,0.236,0.165	GT:DP	2/0:172	2/0:52	2/0:94	2/0:74	2/0:157	2/0:163	2/0:160	2/0:66	2/0:134	0/0:40	0/0:71	0/0:81	2/0:60	2/0:41	2/0:51	0/0:63	2/0:59	2/0:127	2/0:171	2/0:168	2/0:79	0/0:188	2/0:99	0/0:62	2/2:58	2/0:104	2/0:51	2/0:44	2/2:96	2/0:102	0/0:39	2/2:125	2/0:198	0/0:134	2/0:105	2/0:152	2/0:186	2/0:125	2/0:77	2/0:256	3/1:94	1/1:177	0/1:111	0/3:177	1/1:213	0/0:195	0/1:84	1/1:96	3/1:126	3/3:57	3/1:76	0/0:100	./.:0	3/1:164	0/1:92	0/1:72	0/1:95	3/1:70	3/1:118	3/1:109	1/1:96	3/1:108	1/1:65	3/1:31	3/1:32	3/3:145	1/1:65	0/3:51	1/1:129	./.:119	3/1:86	1/1:53	1/1:109	0/3:53	3/3:47	3/1:95	0/3:70	0/3:103	1/1:82	3/1:129	0/3:89	2/1:212	2/1:21	2/2:50	3/1:82	3/1:84	1/1:49	0/3:74	0/3:85	2/2:20	2/1:177	2/1:57	0/3:164
supercont3.190	337872	6288	G	A	.	PASS	NS=93;AF=0.328	GT:DP	0/0:44	1/0:19	1/0:21	0/0:22	0/0:38	0/0:47	0/0:50	1/0:48	1/0:30	1/0:34	0/0:41	1/0:40	0/0:24	0/0:21	1/0:27	1/0:30	0/0:49	1/0:35	1/0:55	1/0:27	0/0:32	0/0:37	0/0:47	1/0:18	1/0:16	0/0:24	0/0:14	1/0:25	0/0:32	0/0:63	0/0:42	1/0:23	1/0:29	1/1:82	1/0:90	1/0:82	1/0:40	0/0:26	1/0:24	1/0:44	1/0:35	0/0:27	1/1:16	1/0:62	0/0:39	1/0:59	0/0:38	0/0:36	1/0:36	1/0:28	1/0:49	1/0:31	0/0:74	0/0:38	1/0:62	0/0:46	0/0:15	0/0:26	1/0:30	1/0:36	0/0:21	1/0:35	0/0:22	0/0:35	1/0:25	1/1:56	0/0:54	1/0:32	0/0:41	0/0:61	0/0:36	0/0:15	0/0:35	1/0:55	1/1:7	1/0:45	1/0:38	1/1:40	1/0:42	1/0:35	1/1:31	1/0:38	0/0:5	0/0:14	1/0:40	1/1:67	1/0:26	1/0:18	1/0:48	0/0:5	1/0:58	0/0:37	1/1:94
supercont3.190	501179	6295	GTTTC	CAAAA	.	PASS	NS=85;AF=0.329	GT:DP	0/0:34	1/0:22	0/0:5	0/0:8	0/0:5	0/0:20	0/0:30	0/0:24	1/0:13	1/0:9	0/0:19	0/0:18	0/0:19	0/0:8	./.:0	1/0:26	0/0:8	1/0:14	1/1:8	1/0:10	0/0:6	0/0:60	0/0:61	1/0:9	0/0:9	0/0:16	0/0:24	1/0:25	0/0:24	0/0:29	0/0:7	1/0:33	1/0:5	1/1:30	1/0:14	0/0:19	1/0:25	0/0:5	1/0:9	0/0:21	1/0:14	0/0:15	1/0:12	1/1:36	0/0:18	1/1:8	0/0:18	0/0:19	1/0:22	1/1:9	1/0:13	./.:0	0/0:9	1/1:45	1/0:11	0/0:22	0/0:44	1/0:36	1/0:21	1/0:22	0/0:33	./.:0	1/0:35	0/0:8	1/1:14	1/0:15	0/0:23	1/0:7	./.:0	./.:0	0/0:34	0/0:11	0/0:6	1/0:10	1/0:25	1/0:13	1/0:16	1/1:10	1/1:13	1/0:20	1/1:5	./.:0	0/0:7	./.:0	./.:0	1/0:46	1/0:20	0/0:28	1/1:16	0/0:31	1/0:40	0/0:14	1/1:46
supercont3.190	572194	6297	C	T	.	PASS	NS=91;AF=0.324	GT:DP	0/0:34	0/0:19	0/1:33	0/0:13	0/0:30	0/0:60	0/0:31	0/1:34	0/1:17	0/1:10	0/0:22	0/1:45	0/0:17	0/0:21	0/1:9	0/1:41	0/0:38	0/1:13	0/1:15	0/1:59	0/0:9	0/0:25	0/0:34	0/1:26	0/1:27	0/0:34	0/0:11	0/1:22	0/0:31	0/0:32	0/0:22	0/1:10	0/0:29	1/1:35	0/1:19	0/1:25	0/1:36	0/0:34	0/1:11	0/1:37	1/1:27	0/0:7	0/1:60	1/1:6	0/0:33	0/1:37	0/0:17	0/0:12	0/1:23	1/1:25	0/1:12	0/1:25	0/0:42	0/0:12	1/1:30	0/0:37	0/0:26	0/1:28	0/1:27	0/1:16	0/0:13	0/0:30	0/1:20	0/0:11	1/1:15	0/1:10	0/0:23	0/1:26	0/0:8	0/0:60	0/0:21	0/0:5	0/0:26	1/1:23	./.:0	0/1:26	0/1:16	1/1:47	0/1:26	0/1:19	1/1:32	0/0:24	0/0:5	./.:0	0/1:18	1/1:9	0/1:9	0/1:18	0/0:15	0/0:12	0/0:26	0/0:23	1/1:30
supercont3.191	328943	6327	C	A	.	PASS	NS=93;AF=0.430	GT:DP	0/0:187	1/0:281	1/0:142	1/0:176	0/0:205	0/0:138	0/0:213	1/0:135	1/0:253	1/0:98	0/0:133	1/1:135	1/0:158	1/0:253	1/0:247	1/0:321	1/0:321	1/0:116	1/0:96	1/0:244	0/0:84	1/1:344	1/0:200	1/0:215	1/0:192	1/0:134	1/0:384	1/0:177	0/0:229	0/0:345	1/0:155	1/0:191	1/0:277	1/1:105	1/0:243	1/0:126	1/1:137	1/0:322	1/0:101	1/0:302	0/0:160	0/0:278	1/0:259	1/1:264	0/0:357	1/1:190	1/0:224	0/0:241	1/0:278	1/0:178	1/0:126	1/1:278	1/0:306	0/0:201	1/0:191	1/0:198	0/0:330	1/0:126	1/1:149	1/0:91	0/0:141	1/0:347	0/0:162	0/0:257	1/0:151	1/0:159	0/0:265	1/0:221	0/0:169	1/0:228	1/0:219	0/0:123	0/0:134	1/1:217	1/0:154	1/0:276	1/1:232	1/1:325	1/0:131	1/0:301	1/1:129	1/0:158	0/0:59	0/0:134	1/0:280	1/0:268	1/0:165	1/0:157	1/0:320	0/0:168	0/0:330	0/0:264	1/1:389
supercont3.1915	28167	6309	A	G	.	PASS	NS=93;AF=0.468	GT:DP	0/1:56	0/1:86	0/1:48	0/0:58	0/1:73	0/1:56	1/1:73	0/1:80	1/1:62	1/1:19	0/1:59	0/1:47	0/1:65	0/1:76	0/0:47	0/1:39	1/1:87	1/1:109	0/1:66	0/1:78	0/1:63	0/1:32	0/1:64	1/1:130	1/1:79	0/1:69	0/0:71	0/0:40	0/1:89	0/1:46	0/0:70	0/0:84	1/1:142	0/1:55	1/1:207	0/1:69	0/0:77	0/0:71	1/1:59	0/1:121	0/1:51	0/1:70	0/0:101	0/1:73	0/0:93	0/1:122	0/1:45	0/1:22	0/0:89	0/1:54	1/1:44	0/0:42	1/1:121	0/1:70	0/0:66	0/1:28	0/1:96	1/1:45	0/0:88	0/1:52	0/1:27	1/1:57	0/1:29	0/0:38	0/1:45	0/1:66	0/1:92	0/1:48	0/1:88	0/0:100	1/1:62	0/1:71	0/1:94	0/1:25	0/1:44	0/0:105	0/0:44	0/1:87	0/1:116	0/0:99	0/1:92	0/1:77	0/1:19	0/1:18	0/1:26	0/1:53	0/1:88	0/1:58	0/0:89	0/1:32	0/0:58	1/1:121	0/0:177
supercont3.193	161813	6392	T	C	.	PASS	NS=89;AF=0.410	GT:DP	1/1:33	0/0:24	0/0:15	1/1:16	1/1:8	0/0:28	0/0:39	./.:0	1/1:20	0/0:5	0/0:25	1/0:36	1/0:38	1/1:7	1/1:30	0/0:17	0/0:31	0/0:16	0/0:26	0/0:11	1/0:8	1/0:34	0/0:20	1/1:11	1/0:21	0/0:32	1/0:18	0/0:43	1/0:22	0/0:30	0/0:19	0/0:18	1/1:27	1/0:25	1/1:23	1/0:15	1/0:17	1/0:21	0/0:22	0/0:52	1/0:19	1/1:11	0/0:74	0/0:16	1/0:126	0/0:21	1/0:20	1/1:18	0/0:16	1/1:19	0/0:24	1/0:12	1/0:20	0/0:34	0/0:31	0/0:32	0/0:26	1/0:34	0/0:20	0/0:22	1/0:17	1/1:16	0/0:38	1/0:15	./.:0	1/0:25	1/0:21	1/0:26	./.:0	1/0:25	1/0:53	1/1:39	0/0:28	1/0:24	1/1:15	1/1:36	1/1:24	0/0:68	0/0:10	1/0:39	./.:0	0/0:18	1/1:12	1/0:5	1/0:10	1/1:5	1/0:39	1/1:12	0/0:36	1/0:5	1/0:10	0/0:35	1/1:13
supercont3.193	465212	6398	A	G	.	PASS	NS=93;AF=0.403	GT:DP	0/1:357	0/0:68	0/1:196	0/0:304	0/0:291	1/1:59	0/0:211	1/1:103	0/1:284	0/0:52	0/0:232	0/1:308	0/1:219	0/0:220	0/0:130	1/1:154	1/1:276	0/1:318	0/0:250	1/1:148	0/1:228	0/0:228	1/1:110	0/1:276	0/1:262	1/1:57	0/0:197	0/0:298	0/1:328	0/0:244	0/0:288	0/0:374	0/1:397	0/0:154	1/1:258	0/0:63	0/0:228	0/0:302	0/0:76	0/0:275	0/1:255	0/0:326	0/0:425	0/1:218	0/1:321	0/1:376	0/1:303	1/1:269	1/1:225	0/1:273	0/1:352	0/1:355	0/0:299	0/0:213	0/0:289	1/1:301	1/1:347	0/1:275	0/1:466	0/1:253	0/1:119	0/0:259	0/0:179	0/1:336	0/1:208	0/1:206	0/1:284	0/1:211	1/1:253	1/1:456	0/1:500	1/1:469	0/0:238	0/1:204	0/1:231	0/0:195	0/1:300	1/1:519	0/0:247	1/1:363	0/0:244	0/0:521	0/1:97	0/0:89	0/1:386	0/0:111	0/0:182	0/0:104	0/1:482	1/1:153	1/1:93	1/1:271	0/0:532
supercont3.1940	56634	6405	A	T	.	PASS	NS=90;AF=0.328	GT:DP	0/1:122	1/1:67	0/0:18	0/1:42	0/0:69	0/0:104	1/1:66	0/1:50	0/1:82	0/1:36	0/1:22	0/1:141	0/0:46	0/1:20	0/0:35	0/1:76	1/1:29	1/1:35	0/1:48	0/1:49	0/1:55	0/1:53	0/1:81	0/1:28	0/1:38	0/1:45	0/0:40	0/1:30	0/1:44	0/1:113	0/1:40	0/0:96	1/1:44	0/1:81	1/1:76	0/1:77	0/0:66	0/0:72	1/1:40	0/1:84	./.:0	0/1:52	0/0:54	0/1:89	0/0:50	0/0:100	0/0:19	0/0:74	0/0:35	0/0:30	0/0:11	0/0:69	./.:0	0/0:79	0/0:71	0/0:22	0/0:56	0/1:40	0/0:85	0/1:49	0/0:27	1/1:36	0/0:9	0/0:43	0/0:8	0/1:82	0/0:47	0/0:40	0/1:74	0/0:125	1/1:28	0/0:38	0/0:20	0/1:55	1/1:19	0/0:57	0/0:41	0/1:35	0/0:25	0/0:20	0/1:46	0/0:35	./.:0	1/1:12	0/0:28	0/1:38	0/0:33	0/0:13	0/0:58	0/1:24	0/0:49	1/1:20	0/0:114
supercont3.195	43657	6462	GTAT	AATC	.	PASS	NS=93;AF=0.306	GT:DP	0/0:114	0/0:68	1/0:137	0/0:69	0/0:78	0/0:111	1/0:164	1/0:188	1/0:226	1/0:102	0/0:30	1/0:239	0/0:39	1/0:173	1/0:157	1/0:180	1/0:184	1/0:166	1/0:156	1/0:188	0/0:74	0/0:91	0/0:79	1/0:156	1/0:178	0/0:30	0/0:132	1/0:179	0/0:84	0/0:99	0/0:94	1/0:235	1/1:159	1/0:198	0/0:92	0/0:61	1/0:235	0/0:136	1/0:192	1/0:262	1/0:163	0/0:129	0/0:313	1/0:251	0/0:343	1/0:188	0/0:178	1/0:247	1/0:216	1/0:138	1/0:103	1/0:363	0/0:309	1/0:328	1/0:376	0/0:124	0/0:128	1/0:237	0/0:224	1/0:183	0/0:205	1/1:141	1/0:212	0/0:164	1/0:92	1/0:168	0/0:271	1/0:219	0/0:149	0/0:159	0/0:161	0/0:218	0/0:124	0/0:146	1/0:138	1/0:199	1/0:149	1/0:182	1/0:143	1/0:299	1/0:156	1/0:77	0/0:11	0/0:35	1/0:159	1/0:61	1/0:195	1/0:163	1/0:174	0/0:70	1/0:240	0/0:73	1/1:161
supercont3.195	208391	6450	ACG	TTA	.	PASS	NS=93;AF=0.285	GT:DP	0/0:46	0/0:30	0/1:98	0/0:106	0/0:54	0/0:38	0/1:120	0/1:99	0/1:110	0/1:100	0/0:29	0/1:119	0/0:35	0/1:80	0/1:57	0/1:64	0/1:120	0/1:95	0/1:157	0/1:127	0/0:38	0/0:134	0/0:30	0/1:89	0/1:67	0/0:46	0/0:38	0/1:64	0/0:79	0/0:32	0/0:52	0/1:136	1/1:34	0/1:110	0/0:24	0/0:91	0/0:90	0/0:73	0/1:46	0/1:86	0/1:100	0/0:138	0/0:270	0/1:130	0/0:81	0/1:302	0/0:84	0/1:95	0/1:122	0/0:82	0/0:106	0/1:81	0/0:107	0/1:155	0/1:151	0/0:111	0/0:147	0/1:85	0/0:161	0/1:151	0/0:122	1/1:30	0/1:121	0/0:112	0/1:120	0/1:118	0/0:109	0/1:63	0/0:80	0/0:97	0/0:87	0/0:169	0/0:103	0/0:79	0/1:30	0/1:82	0/1:99	0/1:192	0/1:60	0/1:93	0/1:96	0/0:68	0/0:17	0/0:41	0/1:81	0/0:242	0/1:130	0/1:28	0/1:99	0/0:55	1/1:102	0/0:36	1/1:116
supercont3.195	236485	6451	GATC	TGTC,GGTA,GGCA	.	PASS	NS=90;AF=0.272,0.089,0.017	GT:DP	0/0:51	0/0:19	0/0:23	0/2:31	0/2:31	0/2:23	0/1:9	0/1:11	0/1:26	0/1:29	0/2:15	0/0:23	0/0:48	0/1:26	0/1:32	0/1:56	0/1:30	0/1:32	0/1:61	0/0:18	./.:0	0/2:7	0/2:33	0/1:20	0/1:17	2/2:29	0/2:35	0/1:26	0/2:24	0/2:35	0/2:8	0/1:38	3/1:59	0/1:25	0/0:27	0/0:18	0/1:21	0/2:14	0/1:36	0/1:28	0/1:31	0/0:39	0/0:72	0/1:69	0/0:19	0/1:16	0/0:27	0/1:54	0/1:54	1/1:31	0/0:63	0/0:30	0/0:7	./.:0	0/1:20	0/0:49	0/0:20	0/1:63	0/0:18	0/1:42	0/0:31	3/1:29	1/1:26	0/0:39	0/1:25	0/0:54	0/0:29	0/1:22	0/0:39	0/0:41	0/0:53	0/0:54	0/0:28	0/0:24	0/1:84	0/1:31	1/1:14	0/1:44	0/1:31	1/1:75	0/1:15	0/1:32	0/0:16	0/0:37	0/0:5	./.:0	1/1:62	0/0:29	0/1:40	2/2:5	0/1:57	0/2:60	3/1:53
supercont3.198	227962	6554	G	A	.	PASS	NS=93;AF=0.495	GT:DP	1/0:292	1/0:138	1/0:122	1/0:220	1/0:221	1/0:322	1/0:269	1/0:231	1/0:179	0/0:122	1/0:144	0/0:243	1/0:133	1/0:101	1/0:133	0/0:191	1/0:92	1/0:173	1/0:266	1/0:179	1/0:106	0/0:178	1/0:305	1/0:121	1/0:91	1/0:156	1/0:186	1/0:117	1/0:157	1/0:521	1/0:150	1/0:282	1/0:159	0/0:197	1/0:180	1/0:234	1/0:213	1/0:207	1/0:116	1/0:214	1/0:127	1/1:165	1/0:507	0/0:272	1/1:373	0/0:332	1/0:187	1/1:175	1/0:140	1/0:80	1/0:210	0/0:250	1/0:283	0/0:132	1/0:154	1/0:155	1/0:236	1/0:250	1/0:213	1/0:169	1/1:135	1/0:141	1/1:97	1/1:146	1/0:113	1/0:241	1/1:149	0/0:190	1/1:122	1/0:190	1/0:284	1/1:154	1/1:165	0/0:206	1/0:138	1/0:110	0/0:156	0/0:249	1/1:99	1/0:153	0/0:229	1/1:201	1/1:10	1/1:93	1/0:174	1/0:83	1/0:178	0/0:134	0/0:269	1/0:213	1/1:262	1/1:203	0/0:338
supercont3.198	580021	6585	G	A	.	PASS	NS=91;AF=0.363	GT:DP	1/0:192	1/1:155	0/0:149	1/0:152	1/0:185	0/0:145	1/0:188	1/0:218	1/0:180	1/0:87	1/0:125	1/0:138	0/0:104	0/0:139	0/0:122	1/0:209	1/1:108	1/1:36	1/0:94	1/0:111	1/0:62	1/1:115	1/0:197	0/0:75	1/0:154	1/0:50	0/0:153	1/0:128	1/0:230	1/0:274	1/0:58	0/0:217	1/1:260	0/0:147	1/1:120	1/1:48	0/0:229	0/0:181	1/1:126	1/0:193	0/0:67	1/0:107	0/0:325	1/0:272	0/0:289	0/0:349	./.:0	1/0:169	0/0:117	0/0:54	0/0:19	1/0:260	1/1:52	0/0:100	0/0:315	1/0:110	0/0:81	./.:0	0/0:121	0/0:129	0/0:113	1/1:47	0/0:38	0/0:173	0/0:71	1/0:38	0/0:156	1/1:97	1/0:65	0/0:316	1/1:66	0/0:7	0/0:73	1/0:66	1/1:14	0/0:132	0/0:116	1/0:113	0/0:116	1/0:93	1/0:124	0/0:112	1/0:78	1/1:10	0/0:84	1/0:186	0/0:84	0/0:51	0/0:218	1/1:53	0/0:143	1/1:77	0/0:608
supercont3.2	1407490	10090	AAAT	CCGC	.	PASS	NS=90;AF=0.478	GT:DP	0/0:40	0/1:25	./.:0	0/1:6	0/1:14	0/0:20	0/0:29	1/1:13	0/0:19	0/0:11	1/1:40	0/0:40	0/1:22	0/0:25	0/0:10	1/1:18	1/1:14	1/1:12	1/1:28	0/0:8	0/1:16	0/1:17	1/1:11	0/0:18	1/1:26	0/1:18	0/1:25	1/1:6	0/1:10	0/1:38	1/1:3	1/1:36	0/0:23	0/1:32	0/0:25	1/1:29	1/1:22	0/0:27	1/1:14	1/1:29	0/0:36	0/0:45	1/1:19	0/1:13	0/1:54	1/1:17	0/1:26	0/0:50	0/1:20	0/0:19	1/1:33	0/0:19	0/0:20	1/1:18	1/1:20	./.:0	1/1:27	1/1:5	0/1:16	1/1:7	0/1:21	0/0:28	1/1:16	0/1:7	0/1:8	0/0:18	0/1:38	0/0:30	0/0:8	0/0:43	0/1:35	0/1:44	1/1:34	0/1:27	0/0:7	0/0:6	0/0:23	1/1:6	0/1:21	0/1:9	1/1:17	1/1:5	./.:0	0/1:17	0/0:8	0/0:21	0/1:18	0/0:35	0/0:19	0/0:24	0/1:29	1/1:34	0/0:59
supercont3.2	1559464	10100	CAA	TTT	.	PASS	NS=87;AF=0.339	GT:DP	1/1:15	0/1:9	0/0:10	0/0:18	0/1:44	0/1:50	0/1:27	0/0:23	1/1:12	0/1:9	0/1:12	0/1:25	0/0:16	./.:0	./.:0	0/0:23	0/0:24	0/0:30	0/0:59	0/0:14	0/1:10	0/1:23	0/0:40	1/1:11	0/0:6	0/0:5	0/1:7	0/0:12	0/1:17	0/1:30	0/0:15	0/0:41	1/1:9	0/0:48	1/1:16	0/1:25	0/0:44	1/1:19	0/0:19	0/0:53	0/0:16	1/1:11	0/0:64	0/1:25	0/1:43	0/1:46	0/0:14	1/1:10	0/0:8	./.:0	0/0:15	0/1:10	0/0:33	0/0:43	0/0:37	0/0:13	0/0:33	0/0:11	0/0:18	0/1:12	0/1:9	1/1:8	0/0:20	0/0:11	0/0:7	0/0:26	0/1:9	1/1:16	./.:0	1/1:15	0/0:22	0/1:10	0/0:24	0/1:10	1/1:11	1/1:11	./.:0	0/0:17	0/1:11	0/0:24	0/1:18	0/0:40	./.:0	0/1:7	0/1:15	1/1:21	0/0:18	1/1:8	0/0:28	0/0:9	0/1:16	0/0:11	1/1:10
supercont3.20	212451	7380	G	T	.	PASS	NS=93;AF=0.409	GT:DP	0/1:98	0/1:85	0/0:63	0/0:99	1/1:72	0/1:175	0/1:114	0/1:71	0/1:69	0/1:79	0/1:64	0/1:176	1/1:52	0/1:91	1/1:37	0/0:99	0/1:100	0/0:136	1/1:205	0/0:139	0/1:43	1/1:62	0/1:191	1/1:51	0/0:68	1/1:75	0/1:122	0/1:94	0/1:112	0/1:191	1/1:55	0/1:104	0/1:148	0/1:143	0/0:200	0/1:102	0/0:242	1/1:96	0/1:98	0/0:231	0/0:162	0/0:50	0/1:195	1/1:30	0/1:109	0/1:213	0/0:77	0/0:112	0/1:47	1/1:18	1/1:21	1/1:36	0/0:41	0/1:106	0/0:49	1/1:33	0/0:57	0/0:163	1/1:44	0/0:167	1/1:35	0/0:139	0/1:100	0/0:39	0/1:54	1/1:25	1/1:59	0/1:84	0/0:113	0/0:183	0/0:80	0/0:94	1/1:31	0/0:150	0/0:52	0/0:92	0/0:65	1/1:28	1/1:29	1/1:23	0/0:54	0/0:48	0/0:21	0/0:67	0/0:43	0/0:175	0/0:38	0/0:38	0/0:149	0/0:46	0/0:62	1/1:29	0/0:260
supercont3.20	1400087	7362	G	A	.	PASS	NS=90;AF=0.489	GT:DP	1/0:104	1/0:48	1/1:32	1/1:83	0/0:45	1/0:26	1/0:26	1/0:56	1/0:66	1/0:8	1/0:28	1/0:53	0/0:5	1/0:37	0/0:28	1/1:31	1/0:22	1/0:35	0/0:102	1/1:94	1/0:36	0/0:44	0/0:21	0/0:8	1/1:11	0/0:48	1/0:35	1/0:69	1/0:42	1/0:22	0/0:46	0/0:44	1/0:34	0/0:28	1/1:114	1/1:101	1/1:29	./.:0	1/0:22	1/1:171	1/1:20	0/0:34	./.:0	0/0:33	1/0:51	1/1:237	1/1:31	1/1:34	1/0:56	0/0:37	0/0:98	0/0:54	1/0:83	0/0:43	1/0:35	0/0:41	1/1:21	1/1:91	0/0:57	1/1:38	0/0:81	1/1:29	0/0:58	1/0:31	0/0:6	0/0:64	0/0:18	1/0:27	1/1:24	1/1:71	1/1:70	1/1:26	0/0:11	1/1:51	0/0:54	1/1:91	1/0:32	0/0:92	0/0:96	0/0:57	1/1:13	1/1:48	./.:0	1/1:18	1/0:98	1/1:51	1/0:114	0/0:5	1/1:106	1/1:86	0/0:32	0/0:59	1/1:83
supercont3.2000	22077	7022	TCAATATAACTAAACCACC	ATTCCTGTGTGCGTTTTTG	.	PASS	NS=92;AF=0.391	GT:DP	1/0:88	1/1:60	0/0:41	1/0:36	1/0:99	1/0:67	1/0:74	1/0:49	1/0:91	1/0:62	1/1:42	1/0:121	0/0:30	1/0:29	0/0:48	1/0:57	1/1:54	1/1:54	1/1:92	1/0:49	1/0:39	1/1:71	1/0:63	1/0:36	1/0:24	1/0:62	0/0:22	1/0:27	1/0:86	1/0:179	1/1:17	0/0:98	1/1:58	0/0:56	1/1:52	1/1:42	0/0:49	0/0:84	1/1:80	1/0:70	0/0:14	1/0:60	0/0:180	1/1:94	0/0:165	0/0:131	0/0:12	1/0:87	0/0:16	0/0:14	0/0:28	1/0:71	1/1:62	0/0:33	0/0:62	0/0:27	0/0:55	1/1:65	0/0:63	1/0:44	0/0:23	1/1:34	0/0:15	0/0:37	0/0:19	1/0:121	0/0:70	1/1:31	1/0:43	0/0:109	1/1:90	0/0:9	0/0:40	1/0:54	1/1:35	0/0:41	0/0:36	1/0:55	0/0:24	0/0:43	1/0:59	0/0:60	./.:0	1/1:8	0/0:29	0/0:63	0/0:8	0/0:11	0/0:38	1/1:12	0/0:77	1/1:17	0/0:93
supercont3.2014	9282	7057	GT	AC	.	PASS	NS=93;AF=0.366	GT:DP	1/0:101	1/1:62	0/0:104	1/0:101	1/0:114	1/0:153	1/0:108	1/0:53	1/0:103	1/0:62	1/0:69	0/0:86	0/0:77	1/0:70	0/0:110	1/0:164	1/1:66	1/1:59	1/0:81	1/0:31	1/0:40	1/1:44	1/0:127	1/0:97	1/0:35	1/0:69	0/0:203	1/1:78	1/0:89	1/0:250	1/0:97	0/0:46	1/1:73	0/0:75	1/1:201	1/1:115	0/0:116	0/0:209	1/1:31	1/0:170	0/0:87	1/0:133	0/0:94	1/0:164	0/0:139	0/0:318	0/0:155	1/0:120	0/0:125	0/0:20	0/0:56	1/0:101	1/1:35	0/0:8	0/0:83	0/0:45	0/0:36	0/0:47	0/0:79	1/0:116	0/0:92	1/1:44	0/0:123	0/0:79	0/0:61	0/0:83	0/0:114	1/1:14	1/0:62	0/0:122	1/1:27	0/0:45	0/0:36	1/0:143	1/1:19	0/0:120	0/0:78	1/0:171	0/0:113	0/0:158	1/0:132	0/0:20	1/1:21	1/1:26	0/0:30	1/0:184	0/0:16	0/0:36	0/0:191	1/1:60	0/0:140	1/1:137	0/0:295
supercont3.203	214611	7131	CT	TC	.	PASS	NS=93;AF=0.382	GT:DP	0/1:156	0/1:73	0/1:63	0/0:63	0/0:115	0/0:54	1/1:71	0/1:219	0/1:208	0/1:82	0/1:255	0/1:161	0/1:135	0/1:100	0/1:67	1/1:206	1/1:117	1/1:186	0/1:102	1/1:189	0/1:94	0/1:79	0/1:136	1/1:50	0/1:106	0/1:142	0/0:105	0/0:49	0/1:139	0/1:148	0/0:55	0/0:96	0/1:280	0/1:119	1/1:104	0/1:108	0/0:238	0/0:119	0/1:87	0/1:250	0/1:159	0/0:220	0/0:199	0/1:39	0/1:190	0/1:289	0/0:144	0/1:163	0/0:96	0/1:125	0/1:117	0/0:181	0/1:42	0/0:34	0/0:154	0/1:140	0/1:213	0/1:213	0/0:173	0/1:184	0/1:89	0/1:170	0/0:76	0/0:90	0/1:68	0/1:155	0/1:201	0/1:121	0/1:168	0/0:234	0/1:168	0/1:69	0/1:151	0/1:123	0/1:76	0/0:97	0/0:76	0/1:109	0/1:102	0/1:121	0/0:144	0/0:67	0/0:53	0/1:45	0/1:64	0/0:180	0/1:125	0/1:157	0/0:250	0/0:148	0/0:185	1/1:121	0/0:172
supercont3.203	252452	7139	G	A	.	PASS	NS=87;AF=0.431	GT:DP	1/0:48	1/0:23	1/0:57	0/0:73	0/0:47	0/0:61	1/1:87	1/0:38	1/1:42	1/0:63	1/1:38	1/0:97	1/0:25	1/0:34	1/0:32	1/1:67	1/1:99	1/1:62	1/0:122	1/1:18	1/1:28	1/1:143	1/0:89	1/1:51	1/1:35	1/0:77	0/0:73	0/0:54	1/0:54	./.:0	0/0:42	0/0:100	1/0:37	0/0:80	1/1:136	1/0:109	0/0:47	0/0:85	1/0:35	0/0:87	1/0:84	0/0:60	0/0:48	1/0:90	1/0:83	1/0:70	./.:0	1/0:41	0/0:42	1/0:55	1/0:30	0/0:29	1/0:69	1/1:31	0/0:83	1/0:71	1/0:57	1/0:85	0/0:72	1/0:41	1/0:91	1/0:90	0/0:68	./.:0	1/0:77	1/0:47	1/0:71	1/0:110	1/0:51	0/0:78	1/0:70	1/0:76	1/0:77	0/0:52	1/0:63	0/0:81	0/0:49	1/0:114	./.:0	1/0:126	0/0:45	0/0:68	./.:0	1/0:13	1/0:65	1/1:23	1/0:66	./.:0	0/0:44	1/0:94	0/0:49	1/1:80	0/0:92
supercont3.203	295641	7141	CG	TA	.	PASS	NS=93;AF=0.409	GT:DP	0/1:1784	0/1:705	0/1:483	0/0:844	0/0:1108	0/1:1619	1/1:1658	0/1:1216	0/1:1002	0/1:612	0/1:1053	0/1:1415	0/1:1045	0/1:752	0/1:727	1/1:1105	1/1:779	1/1:971	0/1:1612	1/1:1043	0/1:458	0/1:1185	0/1:1334	1/1:1131	0/1:559	0/1:1140	0/0:1121	0/0:566	0/1:1215	0/1:1916	0/0:971	0/0:1302	0/1:1260	0/1:1574	1/1:1473	0/1:670	0/0:1561	0/0:2131	0/1:975	0/1:1311	0/1:1015	0/0:1009	0/0:2765	0/1:2318	0/1:1644	0/1:1679	0/0:1262	0/1:1310	0/0:1118	0/1:719	0/1:1038	0/0:1563	0/1:1609	0/1:1727	0/0:1558	0/1:651	0/1:1257	0/1:780	0/0:1742	0/1:893	0/1:632	0/1:1005	0/0:897	0/0:896	0/1:380	0/1:1741	0/1:1045	0/1:1241	0/1:836	0/0:1867	0/1:1197	0/1:1512	0/1:1009	0/1:643	0/1:543	0/0:899	0/0:972	0/1:1332	0/1:745	0/1:1346	0/0:1225	0/0:2510	0/1:315	0/1:905	0/1:1362	0/1:2020	0/1:1232	0/1:1198	0/0:2145	0/1:1055	0/0:1557	1/1:1135	0/0:2352
supercont3.203	295848	7142	T	A	.	PASS	NS=93;AF=0.419	GT:DP	1/0:111	1/0:64	0/0:65	0/0:85	0/0:66	1/0:120	1/1:76	0/0:58	1/0:66	1/1:29	1/0:38	1/0:125	0/0:33	1/0:48	1/0:62	1/1:111	1/1:84	1/1:93	1/0:136	1/1:37	1/0:69	1/0:59	1/0:46	1/1:106	1/0:58	1/0:21	0/0:62	0/0:45	1/0:65	1/0:114	0/0:41	0/0:185	1/0:43	1/0:85	1/1:87	1/0:79	0/0:119	0/0:34	1/0:84	1/0:78	1/1:87	0/0:42	0/0:61	1/0:103	1/0:46	1/0:102	0/0:99	1/0:77	0/0:93	1/0:119	1/0:74	0/0:67	1/0:110	0/0:22	0/0:131	1/0:34	1/1:93	1/0:68	0/0:61	1/0:71	1/1:45	1/0:92	0/0:52	0/0:31	1/1:34	1/0:84	1/0:49	1/1:53	1/0:47	0/0:91	1/0:60	1/0:24	1/0:95	1/0:92	1/0:52	0/0:56	0/0:57	1/0:73	1/0:65	1/0:165	0/0:28	0/0:165	1/0:32	1/0:52	1/0:23	1/0:125	1/0:77	1/0:38	0/0:186	1/0:41	0/0:101	1/1:105	0/0:88
supercont3.203	572349	7155	TCT	ATC	.	PASS	NS=91;AF=0.341	GT:DP	1/0:77	1/1:13	1/0:31	0/0:58	0/0:34	1/0:65	1/1:38	1/0:18	1/0:30	0/0:27	0/0:16	1/0:47	0/0:35	1/0:25	0/0:11	1/1:10	1/1:29	1/1:16	1/0:55	1/0:29	1/0:29	1/0:35	1/0:87	1/1:24	0/0:17	0/0:17	0/0:17	0/0:30	0/0:62	1/0:25	0/0:23	0/0:14	1/0:16	1/0:89	1/1:34	1/0:54	0/0:87	0/0:61	0/0:19	0/0:17	1/0:29	0/0:89	0/0:69	1/0:59	1/0:84	1/1:57	0/0:30	0/0:62	0/0:24	1/0:13	1/0:33	0/0:45	0/0:92	0/0:27	0/0:22	0/0:35	1/0:15	1/1:30	0/0:39	1/0:42	1/1:12	0/0:24	0/0:16	0/0:12	0/0:11	0/0:13	1/0:58	1/0:40	1/1:5	0/0:91	1/0:63	0/0:19	1/0:40	1/0:51	./.:0	0/0:28	0/0:17	1/0:23	1/0:26	1/0:56	0/0:37	0/0:123	./.:0	0/0:17	1/1:42	1/1:35	1/1:28	1/0:37	0/0:75	0/0:44	0/0:77	1/1:14	0/0:112
supercont3.203	598055	7159	TA	GC	.	PASS	NS=87;AF=0.489	GT:DP	1/1:30	1/1:19	1/0:52	0/0:21	0/0:27	1/1:9	1/1:6	0/0:7	1/0:29	1/1:23	1/0:16	1/1:30	1/0:24	1/0:28	1/0:25	1/1:32	1/1:24	1/1:23	0/0:48	1/1:33	./.:0	1/0:18	1/1:16	1/1:9	1/1:17	1/1:31	0/0:11	0/0:19	1/0:11	1/1:11	./.:0	0/0:19	0/0:17	1/0:51	1/1:43	1/0:109	0/0:15	0/0:13	1/1:34	1/1:14	1/0:34	0/0:27	./.:0	1/0:61	1/0:14	1/0:32	0/0:11	1/1:52	0/0:23	1/1:11	1/0:25	0/0:22	1/1:12	0/0:22	0/0:17	1/1:11	1/0:37	1/1:26	0/0:80	1/0:53	1/1:17	1/0:31	0/0:12	0/0:19	1/0:12	0/0:8	./.:0	1/0:12	1/0:28	0/0:6	1/0:32	./.:0	1/1:12	1/1:37	1/0:19	0/0:5	0/0:21	./.:0	1/0:31	1/0:20	0/0:19	0/0:33	1/0:23	0/0:12	1/0:9	0/0:15	1/0:28	0/0:5	1/0:34	1/1:26	0/0:13	1/1:47	0/0:19
supercont3.206	173695	7213	GAG	ATA	.	PASS	NS=92;AF=0.451	GT:DP	1/0:97	1/0:36	1/0:59	1/1:33	0/0:45	1/0:41	0/0:62	1/0:34	0/0:39	1/0:46	1/0:59	1/0:59	1/0:46	1/0:39	1/1:18	0/0:19	0/0:81	0/0:80	./.:0	1/0:47	1/0:30	1/0:41	1/0:91	0/0:44	0/0:30	1/1:9	1/1:33	1/1:26	0/0:35	0/0:182	1/1:19	1/1:38	0/0:54	1/0:60	0/0:136	1/0:84	1/1:33	1/1:41	0/0:58	0/0:44	0/0:5	1/0:38	1/1:48	0/0:68	1/1:25	1/0:71	0/0:14	1/0:36	1/1:18	0/0:45	0/0:54	1/1:31	0/0:42	1/0:61	1/1:23	1/0:68	1/0:82	1/0:53	1/1:34	0/0:26	1/0:39	0/0:51	1/0:50	1/1:24	1/0:50	0/0:32	1/0:93	0/0:86	1/0:35	1/1:26	0/0:59	1/0:39	1/0:34	1/0:40	0/0:22	1/1:21	1/1:26	0/0:23	1/0:35	1/0:61	1/1:22	1/0:37	0/0:12	1/0:12	1/0:66	0/0:8	0/0:12	0/0:58	1/1:43	1/0:85	1/1:78	0/0:91	1/1:120
supercont3.2086	10351	7281	A	G	.	PASS	NS=93;AF=0.306	GT:DP	0/0:62	0/0:21	0/1:83	0/0:47	0/0:68	0/0:101	0/1:172	0/1:145	0/1:108	0/1:80	0/0:71	0/1:183	0/0:32	0/1:59	0/1:77	0/1:74	0/1:136	0/1:95	0/1:255	0/1:115	0/0:33	0/0:75	0/0:77	0/1:120	0/1:56	0/0:18	0/0:20	0/1:79	0/0:25	0/0:135	0/0:33	0/1:136	1/1:64	0/1:279	0/0:43	0/0:100	0/1:249	0/0:84	0/1:140	0/1:115	0/1:126	0/0:123	0/0:190	0/1:286	0/0:227	0/1:310	0/0:83	0/1:118	0/1:90	0/1:69	0/1:78	0/1:178	0/0:70	0/1:155	0/1:119	0/0:47	0/0:99	0/1:159	0/0:128	0/1:100	0/0:60	1/1:85	0/1:163	0/0:86	0/1:98	0/1:129	0/0:96	0/1:112	0/0:52	0/0:211	0/0:72	0/0:88	0/0:69	0/0:81	0/1:103	0/1:137	0/1:49	0/1:161	0/1:119	0/1:137	0/1:125	0/1:177	0/0:19	0/0:13	0/1:74	0/1:291	0/1:118	0/1:66	0/1:134	0/0:22	0/1:195	0/0:30	1/1:149
supercont3.209	72945	7341	G	C	.	PASS	NS=92;AF=0.495	GT:DP	1/1:60	1/0:31	0/0:12	1/0:37	1/0:71	1/0:177	1/0:61	1/0:47	1/1:24	1/0:18	1/0:34	1/0:139	1/0:33	1/1:30	1/1:21	1/0:24	0/0:42	1/0:26	0/0:107	1/0:41	1/0:44	1/0:65	0/0:106	1/1:26	1/0:11	1/0:29	1/0:36	0/0:22	1/0:30	1/0:40	0/0:24	0/0:41	1/1:47	1/0:124	1/1:47	1/0:62	1/0:101	1/1:87	0/0:37	0/0:56	1/0:20	1/1:57	0/0:78	1/0:87	1/0:100	0/0:94	1/0:41	1/1:56	1/0:25	1/1:20	0/0:45	1/1:41	1/0:56	0/0:81	0/0:33	0/0:18	0/0:67	1/0:21	0/0:40	1/0:39	1/0:16	1/1:40	0/0:28	1/0:26	1/0:17	1/0:32	1/0:29	1/1:23	1/1:12	1/0:75	1/0:34	1/0:38	0/0:65	1/0:30	1/1:33	1/1:22	1/1:20	0/0:38	0/0:26	1/0:32	1/0:69	1/0:66	./.:0	1/0:13	1/0:16	1/1:68	1/0:35	1/1:29	1/0:66	1/0:29	1/0:90	0/0:41	1/1:51
supercont3.21	669315	7773	A	G	.	PASS	NS=88;AF=0.460	GT:DP	0/0:31	0/1:10	1/1:7	0/1:19	0/0:36	0/0:19	0/1:19	0/1:26	0/0:18	0/1:19	1/1:18	0/1:60	0/1:13	0/0:16	0/0:14	0/1:37	1/1:11	1/1:10	1/1:42	0/1:16	0/1:20	0/1:27	1/1:37	0/0:8	0/1:15	./.:0	0/1:8	1/1:11	1/1:24	0/1:74	./.:0	1/1:11	0/0:37	0/1:46	0/1:71	1/1:14	1/1:67	0/0:42	1/1:29	1/1:20	./.:0	0/0:29	1/1:35	0/0:27	0/1:47	0/1:71	1/1:14	0/0:36	0/1:23	0/0:17	0/1:24	0/1:43	0/0:93	1/1:28	1/1:7	1/1:7	0/0:51	0/1:23	0/1:33	0/1:39	0/1:16	0/0:23	1/1:13	0/1:10	0/0:12	0/1:37	0/0:8	0/0:12	0/0:21	0/0:34	0/1:21	0/0:9	1/1:6	0/1:8	0/0:43	0/0:38	0/0:8	1/1:22	0/0:8	0/1:14	0/1:31	0/0:11	./.:0	./.:0	1/1:6	0/0:70	1/1:22	0/0:8	0/1:23	0/0:8	0/1:56	1/1:9	0/0:30
supercont3.21	722003	7777	C	T	.	PASS	NS=92;AF=0.495	GT:DP	0/0:181	0/1:51	1/1:51	0/0:40	0/0:122	0/1:116	0/1:158	0/1:80	0/0:149	0/1:36	0/1:39	0/1:71	0/1:55	0/0:101	0/0:20	0/1:94	1/1:85	1/1:41	1/1:181	0/1:78	0/1:44	0/1:159	1/1:115	0/0:46	0/1:83	0/1:78	0/1:112	1/1:31	1/1:113	0/1:196	1/1:38	1/1:165	0/0:207	0/1:153	0/1:78	0/1:102	1/1:104	0/0:170	1/1:84	1/1:192	0/1:40	0/0:98	1/1:122	0/1:200	0/1:145	0/1:388	0/1:77	0/0:49	0/1:82	0/0:43	1/1:40	0/1:94	0/0:219	1/1:173	1/1:83	1/1:69	0/1:92	0/1:107	0/1:121	0/1:78	1/1:59	0/0:87	1/1:53	0/1:66	0/1:27	0/0:62	0/1:87	0/0:117	0/0:103	0/0:139	0/1:158	0/1:121	1/1:61	1/1:96	0/0:71	0/0:92	0/0:78	1/1:152	0/1:108	0/1:58	0/1:90	0/1:87	./.:0	0/1:72	0/1:67	0/0:103	1/1:186	0/0:64	0/1:210	0/1:125	0/0:118	1/1:109	0/0:146
supercont3.21	767285	7783	C	T	.	PASS	NS=92;AF=0.435	GT:DP	1/1:74	0/1:20	0/0:60	0/1:42	1/1:34	0/0:13	0/1:30	0/1:49	1/1:40	0/0:9	0/1:53	0/1:118	0/0:65	1/1:16	1/1:21	0/1:44	0/0:84	0/0:36	0/0:93	0/1:60	0/1:40	1/1:47	0/0:102	1/1:17	0/1:41	0/0:35	0/0:39	0/0:68	0/0:58	0/1:86	0/0:57	0/0:52	1/1:57	0/0:43	0/1:23	0/1:32	0/0:88	1/1:74	0/0:60	0/0:85	0/1:22	1/1:39	0/0:104	0/1:104	1/1:109	0/0:25	0/1:29	1/1:35	0/1:35	1/1:14	0/1:55	0/1:34	1/1:8	0/0:11	0/0:71	0/0:88	0/0:93	0/1:99	0/0:77	1/1:26	0/1:26	1/1:31	0/0:33	0/1:32	0/1:54	0/0:81	0/1:29	1/1:35	1/1:47	./.:0	0/1:39	0/1:54	0/0:89	0/1:58	1/1:45	1/1:14	1/1:32	0/0:67	0/1:23	0/1:42	0/0:51	0/0:56	0/0:12	0/1:48	0/0:35	1/1:24	0/0:133	1/1:22	0/1:54	0/0:49	0/1:44	0/0:63	1/1:60
supercont3.21	997940	7796	GT	AG	.	PASS	NS=89;AF=0.455	GT:DP	1/1:27	1/0:40	0/0:27	1/0:23	1/1:15	1/0:46	1/0:12	1/0:21	1/1:24	./.:0	0/0:13	1/0:68	0/0:6	1/1:24	1/1:35	0/0:16	0/0:29	0/0:13	0/0:62	1/0:22	1/0:10	1/0:36	0/0:26	1/1:6	0/0:21	1/0:26	1/0:55	0/0:37	0/0:19	1/0:31	0/0:10	0/0:36	1/1:32	1/0:51	1/0:53	1/1:23	0/0:12	1/1:25	0/0:24	0/0:31	1/0:24	1/1:9	0/0:57	1/0:29	1/0:94	1/0:5	1/0:16	1/1:9	1/0:48	1/1:45	1/0:19	1/0:57	1/1:21	0/0:27	0/0:15	0/0:44	1/0:10	1/0:34	1/0:30	0/0:17	1/0:33	1/1:17	0/0:39	1/0:19	0/0:33	./.:0	1/0:50	1/1:18	1/1:24	1/1:37	1/0:35	1/0:10	0/0:11	1/0:23	./.:0	1/1:28	1/1:7	0/0:32	1/0:26	0/0:12	1/0:22	0/0:7	0/0:18	1/0:19	1/1:44	./.:0	0/0:12	1/1:27	1/0:49	1/0:15	1/0:19	0/0:30	1/1:68
supercont3.21	1134428	7726	T	C	.	PASS	NS=91;AF=0.478	GT:DP	0/0:115	1/1:44	1/1:63	1/0:113	0/0:72	1/0:16	1/0:27	1/0:56	0/0:67	0/0:19	1/0:113	0/0:34	1/1:32	0/0:18	0/0:11	0/0:48	1/1:113	1/1:86	1/1:53	1/0:39	1/0:52	1/1:28	1/1:140	0/0:34	1/0:74	1/0:84	1/0:30	1/1:54	0/0:32	1/1:26	1/1:73	1/1:70	0/0:94	1/0:42	1/0:145	1/0:126	1/1:64	0/0:68	1/1:26	1/1:88	1/0:82	0/0:98	1/1:104	0/0:97	1/0:119	0/0:30	0/0:62	0/0:31	1/1:66	0/0:42	1/1:69	0/0:24	./.:0	1/1:60	1/1:105	1/1:28	1/0:96	1/0:92	1/0:92	1/0:35	1/0:90	0/0:33	1/1:107	1/0:18	1/0:69	1/1:39	1/0:78	0/0:80	0/0:89	0/0:63	0/0:66	1/0:76	1/1:81	1/0:44	0/0:43	0/0:54	0/0:36	1/1:110	1/0:93	1/0:88	1/0:62	1/1:51	./.:0	1/0:59	0/0:35	0/0:18	1/1:70	0/0:40	1/0:100	0/0:60	1/0:79	1/1:63	0/0:75
supercont3.21	1534830	7745	T	C	.	PASS	NS=93;AF=0.489	GT:DP	0/0:115	1/0:114	1/1:87	1/0:108	0/0:109	1/0:30	1/0:67	1/0:118	0/0:195	1/0:90	1/0:103	1/0:122	1/0:140	0/0:57	0/0:110	1/0:137	1/1:96	1/1:59	1/1:281	1/0:147	1/0:66	0/0:64	1/1:159	0/0:92	1/0:60	1/0:179	1/0:164	1/1:70	1/0:115	1/0:152	1/1:62	1/1:174	0/0:133	1/0:145	1/0:77	1/0:90	1/1:97	0/0:140	1/1:84	1/1:192	1/0:89	0/0:113	1/1:144	1/0:150	1/0:218	1/0:180	1/0:128	0/0:111	1/0:195	0/0:106	1/0:83	1/0:70	1/0:190	1/1:205	1/1:153	1/1:108	1/0:35	1/1:118	1/1:99	1/0:40	1/0:87	0/0:140	1/1:126	1/0:111	0/0:57	1/0:49	1/0:155	0/0:113	0/0:76	0/0:229	1/0:159	1/0:148	1/1:74	1/0:55	0/0:171	0/0:147	0/0:114	1/1:101	1/0:145	1/0:88	1/0:46	1/0:107	0/0:27	1/0:34	1/0:100	0/0:48	1/1:54	0/0:117	1/0:106	1/0:77	1/0:150	1/1:116	0/0:124
supercont3.210	585646	7426	CG	TC	.	PASS	NS=88;AF=0.432	GT:DP	0/0:10	0/0:8	0/1:103	0/0:29	0/0:10	0/0:14	0/1:50	0/1:54	0/1:57	0/1:104	0/0:29	1/1:27	./.:0	0/1:51	0/1:25	0/1:60	1/1:42	1/1:30	0/1:31	0/1:125	0/0:10	0/0:13	0/0:24	1/1:97	0/1:22	0/0:25	0/0:35	1/1:33	./.:0	./.:0	0/0:25	1/1:48	1/1:16	0/1:62	0/0:74	0/0:25	0/1:57	1/1:84	0/1:65	1/1:32	0/1:54	0/0:82	0/0:9	1/1:82	0/0:84	0/1:169	0/0:45	1/1:50	0/1:10	1/1:82	1/1:89	0/1:73	0/0:34	0/1:97	0/1:73	0/0:55	0/0:34	0/1:86	0/1:41	0/1:13	0/0:58	1/1:57	0/1:24	0/1:65	1/1:59	1/1:44	0/0:109	0/1:26	0/1:54	0/0:74	0/0:61	0/0:36	0/0:80	0/0:39	0/1:127	0/1:111	0/0:78	0/1:105	0/1:147	1/1:19	0/1:41	0/1:150	./.:0	./.:0	1/1:39	0/0:102	0/1:26	1/1:129	1/1:66	0/0:28	0/0:45	0/0:20	1/1:112
supercont3.213	599099	7522	T	C	.	PASS	NS=93;AF=0.333	GT:DP	0/0:113	1/0:45	1/0:47	0/0:78	0/0:73	0/0:41	0/0:39	1/0:73	1/0:93	1/0:25	0/0:40	1/0:119	0/0:19	1/0:55	1/0:63	1/0:68	1/0:63	1/0:72	1/0:79	1/0:101	0/0:23	0/0:54	0/0:75	1/0:25	1/0:46	0/0:43	0/0:96	1/0:45	0/0:66	0/0:53	0/0:50	1/0:105	1/0:92	1/0:155	1/0:47	1/0:81	1/0:81	0/0:70	0/0:40	1/0:48	1/0:76	0/0:99	1/0:45	1/0:93	0/0:54	1/0:76	0/0:61	0/0:44	1/0:35	1/1:22	1/0:56	1/0:71	0/0:52	1/0:115	1/0:65	0/0:64	0/0:42	1/1:28	1/0:78	1/0:67	0/0:53	1/0:95	1/1:53	0/0:37	0/0:20	1/0:29	0/0:65	1/0:42	0/0:44	0/0:74	0/0:57	0/0:48	0/0:49	1/0:79	1/0:43	1/0:86	1/0:38	1/0:92	1/0:29	1/0:106	1/1:63	1/0:75	0/0:8	0/0:34	1/0:40	1/1:53	1/0:37	1/0:46	1/0:67	0/0:86	1/0:60	0/0:42	1/1:122
supercont3.214	471481	7547	A	G	.	PASS	NS=91;AF=0.451	GT:DP	0/1:42	0/1:44	0/1:11	0/0:58	0/0:27	1/1:12	0/1:9	1/1:19	1/1:33	0/1:25	0/0:9	0/1:29	0/1:15	1/1:32	0/1:23	1/1:40	1/1:61	1/1:20	0/0:7	1/1:21	1/1:12	1/1:5	0/1:32	1/1:39	0/1:12	0/1:27	0/1:40	0/0:38	0/1:21	0/1:73	0/0:6	0/0:36	0/1:22	0/1:50	1/1:80	1/1:15	0/0:45	0/0:39	0/1:30	0/1:85	0/0:11	0/0:23	0/0:66	0/1:63	0/1:67	1/1:67	0/1:32	0/1:23	0/1:14	0/1:69	0/0:84	0/0:19	0/0:24	0/0:38	0/0:34	1/1:23	1/1:68	0/1:26	0/0:16	0/1:32	0/1:23	0/1:42	0/0:42	0/1:25	0/0:34	./.:0	0/0:25	1/1:43	1/1:17	0/1:46	0/1:33	0/0:5	0/0:63	0/1:45	0/0:24	0/0:35	0/1:43	1/1:29	0/1:17	0/1:112	0/0:22	./.:0	0/0:6	0/1:30	0/0:28	0/1:30	0/1:82	0/1:5	0/0:6	1/1:16	0/1:32	1/1:44	0/0:100
supercont3.214	647016	7551	CG	TA	.	PASS	NS=93;AF=0.360	GT:DP	0/0:42	0/0:19	0/1:28	0/0:22	0/0:47	0/0:64	0/1:32	0/1:40	1/1:28	0/0:14	0/0:30	0/1:68	0/0:31	0/1:11	0/1:26	0/1:27	0/1:42	1/1:33	0/0:36	0/1:30	0/1:26	0/0:52	0/0:55	0/0:30	0/1:31	0/0:35	0/0:21	1/1:19	0/0:34	0/0:18	0/0:23	0/1:55	1/1:17	1/1:84	0/0:46	0/0:21	0/1:78	0/1:85	0/1:27	1/1:28	0/1:22	0/0:49	0/1:47	0/1:28	0/0:40	0/1:89	0/0:30	0/1:39	0/1:24	0/0:7	1/1:29	0/1:44	0/0:74	1/1:84	0/0:28	0/0:15	0/0:33	0/1:27	0/1:34	1/1:25	0/0:25	0/1:31	0/1:41	0/1:15	0/0:23	1/1:34	0/1:34	0/1:81	0/1:28	0/0:22	0/0:24	0/0:36	0/0:20	0/0:34	0/1:40	0/1:29	0/0:22	0/1:38	0/1:17	0/1:57	0/1:60	0/1:102	0/0:6	0/0:16	0/1:31	1/1:25	0/1:38	1/1:10	0/1:70	0/0:34	0/1:52	0/0:31	1/1:53
supercont3.215	187801	7565	G	A	.	PASS	NS=92;AF=0.424	GT:DP	1/0:162	1/0:57	1/0:107	0/0:89	0/0:65	1/0:85	1/1:68	1/0:78	1/1:34	1/0:142	1/0:93	1/0:143	1/0:163	1/0:63	0/0:41	1/1:107	1/1:61	1/1:58	1/0:69	1/0:109	1/0:73	1/0:92	1/0:127	1/1:90	1/0:43	1/0:174	0/0:68	0/0:95	1/1:62	1/0:61	0/0:46	0/0:50	1/1:35	./.:0	1/1:76	1/0:114	0/0:213	0/0:124	1/1:51	0/0:74	1/0:80	1/0:164	0/0:187	1/0:184	0/0:226	1/0:43	1/0:157	1/0:115	0/0:68	1/0:43	1/0:55	0/0:111	1/1:8	1/0:178	0/0:121	1/0:89	1/0:165	1/0:88	0/0:214	1/0:155	1/0:66	1/0:40	1/0:81	0/0:91	1/0:77	0/0:45	1/0:94	1/0:55	1/0:46	0/0:191	1/0:109	0/0:57	1/0:120	0/0:38	1/0:94	0/0:59	0/0:28	1/0:91	1/0:76	1/0:116	1/0:27	1/0:105	1/0:25	1/0:42	1/0:40	1/0:56	1/0:156	1/0:39	0/0:73	1/0:46	0/0:44	1/1:88	0/0:153
supercont3.215	443247	7586	T	C	.	PASS	NS=93;AF=0.468	GT:DP	1/0:62	1/0:67	1/0:99	0/0:56	1/0:216	1/0:128	1/1:62	1/0:124	1/1:134	1/0:74	1/0:192	1/0:78	1/0:78	1/0:102	0/0:78	1/1:103	1/1:108	1/1:149	1/0:180	1/0:167	1/0:78	1/0:88	1/0:117	1/1:109	1/0:68	1/0:54	0/0:52	0/0:112	1/0:38	1/0:152	0/0:64	0/0:109	1/1:58	1/0:149	1/1:77	1/0:248	0/0:136	0/0:147	1/1:97	1/0:167	1/1:71	1/0:106	0/0:175	1/0:46	0/0:244	1/0:204	1/0:69	1/0:116	0/0:104	1/0:124	1/0:110	0/0:147	1/1:80	1/0:187	0/0:27	1/0:128	1/0:91	1/1:91	0/0:256	1/0:98	1/0:216	1/0:121	1/0:81	0/0:96	1/0:89	1/1:19	1/1:165	1/0:40	1/0:82	0/0:111	1/0:49	1/0:113	1/0:178	1/0:143	1/0:132	0/0:101	0/0:78	1/0:143	1/0:132	1/0:94	1/0:55	1/0:88	1/0:19	1/0:59	1/0:109	1/0:73	1/0:77	1/0:52	0/0:133	1/0:98	0/0:19	1/1:142	0/0:214
supercont3.217	387322	7645	CGCA	TATC	.	PASS	NS=88;AF=0.358	GT:DP	1/1:19	0/0:35	0/0:93	1/1:14	0/0:82	./.:0	0/1:26	0/0:18	1/1:27	1/1:22	0/1:43	./.:0	0/0:27	1/1:39	1/1:32	0/0:16	0/0:49	0/0:42	0/0:31	0/1:56	0/0:42	0/0:6	0/1:29	1/1:27	0/1:36	0/1:52	0/0:13	0/0:84	0/0:82	./.:0	0/0:67	0/0:117	1/1:18	./.:0	1/1:41	0/1:103	0/0:32	0/0:18	0/0:50	0/0:37	0/1:52	0/1:12	0/0:51	0/0:51	0/0:79	0/0:15	0/1:51	1/1:47	1/1:26	1/1:79	0/0:58	0/0:104	0/0:39	0/0:35	0/1:60	0/0:72	0/0:28	0/1:52	0/0:87	0/1:91	0/0:16	1/1:6	0/0:38	0/0:21	0/0:62	0/0:99	0/0:56	0/1:30	1/1:52	0/0:22	0/1:22	0/0:14	0/0:108	0/1:31	1/1:49	1/1:89	1/1:92	0/0:117	0/0:91	1/1:35	0/0:17	0/0:19	1/1:10	0/1:24	0/0:36	./.:0	0/1:65	1/1:11	0/0:105	1/1:11	0/1:14	0/0:31	1/1:79
supercont3.217	421979	7646	GGGTT	AACAC	.	PASS	NS=93;AF=0.457	GT:DP	1/1:148	1/0:69	0/0:66	1/1:43	0/0:101	1/1:90	1/0:135	1/0:107	1/1:93	1/1:48	1/0:64	0/0:174	1/0:73	1/1:59	1/1:43	1/0:108	0/0:67	1/0:109	0/0:212	1/0:121	0/0:72	1/0:115	0/0:169	1/1:41	1/0:58	0/0:105	1/0:85	0/0:73	1/0:89	1/0:273	0/0:30	0/0:108	1/1:117	1/0:137	1/1:111	1/0:105	1/0:209	0/0:132	0/0:85	0/0:175	1/0:79	1/0:52	0/0:204	0/0:249	1/0:196	0/0:86	1/0:58	1/1:55	1/0:72	1/1:47	0/0:82	0/0:128	1/0:150	1/0:52	1/0:120	0/0:90	0/0:97	1/0:66	0/0:167	1/0:55	1/0:75	1/1:53	0/0:126	1/0:42	1/0:52	0/0:153	0/0:137	1/0:137	1/1:74	1/0:193	1/0:90	1/0:85	0/0:90	1/0:76	1/1:48	1/1:83	1/1:52	0/0:89	0/0:128	1/1:84	1/0:123	1/0:91	1/0:21	1/0:30	1/0:69	1/1:129	1/0:65	1/1:82	1/0:193	1/0:59	1/0:66	0/0:84	1/1:107
supercont3.217	476198	7648	TG	GA	.	PASS	NS=90;AF=0.450	GT:DP	./.:0	0/0:5	0/0:36	1/1:31	0/0:11	./.:0	0/0:13	0/0:14	1/1:32	1/1:38	1/0:75	0/0:8	0/0:8	1/1:12	1/1:11	0/0:42	0/0:35	1/0:8	0/0:43	1/1:48	0/0:17	1/0:38	1/0:49	1/1:5	1/1:26	1/0:11	1/0:44	0/0:38	1/1:51	0/0:10	0/0:36	0/0:31	1/1:22	0/0:30	1/1:31	1/0:51	0/0:30	0/0:26	0/0:24	0/0:40	1/1:31	1/0:24	0/0:57	0/0:47	1/1:33	0/0:10	1/1:42	1/1:70	1/0:22	1/1:59	0/0:5	0/0:29	./.:0	1/0:63	1/0:18	0/0:26	0/0:69	1/0:25	0/0:11	1/1:85	1/0:31	1/1:30	0/0:18	1/0:63	1/1:64	0/0:30	0/0:45	0/0:31	1/1:29	1/0:67	1/1:18	1/0:56	0/0:36	1/0:83	1/1:32	1/1:28	1/1:19	0/0:8	0/0:48	1/1:130	1/0:20	0/0:23	0/0:7	1/1:32	1/0:46	1/1:19	1/0:12	1/1:21	0/0:24	1/1:18	1/0:108	0/0:34	1/1:46
supercont3.2172	17368	7629	TT	CA	.	PASS	NS=93;AF=0.290	GT:DP	0/0:258	0/0:93	0/0:206	0/0:140	0/0:191	0/0:219	1/0:213	1/0:206	1/0:275	0/0:188	0/0:156	1/1:63	0/0:78	1/0:197	1/0:140	1/0:213	1/0:268	0/0:145	1/0:190	1/0:232	0/0:84	0/0:202	0/0:128	1/0:109	1/0:192	0/0:162	0/0:167	1/1:98	0/0:230	0/0:247	0/0:77	1/0:240	1/1:104	1/0:328	0/0:328	0/0:150	1/0:345	1/1:76	1/0:171	1/0:268	1/0:240	0/0:370	1/0:443	1/0:382	0/0:489	0/0:314	0/0:390	1/0:210	1/0:192	0/0:103	1/1:84	1/0:444	0/0:359	0/0:418	0/0:281	0/0:220	0/0:447	1/0:231	0/0:335	1/0:366	0/0:273	1/1:117	1/0:133	0/0:131	1/0:109	1/1:108	0/0:447	0/0:217	1/0:210	0/0:523	0/0:334	0/0:317	0/0:343	0/0:280	1/0:129	1/0:172	0/0:197	1/0:343	1/0:146	0/0:259	1/0:268	1/0:379	0/0:39	0/0:46	1/0:160	1/0:272	1/0:184	1/1:85	0/0:270	0/0:151	0/0:293	0/0:93	1/1:168
supercont3.2176	13029	7634	A	G	.	PASS	NS=85;AF=0.482	GT:DP	0/1:24	0/1:13	0/1:31	1/1:42	1/1:8	0/1:22	0/0:18	0/0:16	./.:0	0/0:9	0/1:14	0/1:37	0/0:14	0/1:15	0/0:12	0/0:21	0/0:52	0/0:22	1/1:36	0/0:12	0/1:20	0/1:18	0/0:20	0/0:20	0/1:20	0/1:24	0/0:13	1/1:13	0/1:5	1/1:19	./.:0	1/1:19	0/0:15	0/0:17	0/0:21	0/1:27	1/1:21	1/1:20	0/0:19	1/1:10	1/1:12	1/1:27	1/1:38	1/1:28	0/1:29	0/1:67	./.:0	0/1:48	0/0:18	0/1:13	./.:0	1/1:23	1/1:16	./.:0	1/1:5	0/0:9	0/1:27	0/0:17	0/1:42	0/0:8	0/0:20	1/1:36	1/1:8	./.:0	0/0:16	0/1:13	1/1:25	0/1:18	0/0:16	0/0:18	0/1:5	0/0:22	1/1:19	1/1:26	0/1:28	1/1:20	1/1:10	0/0:9	1/1:14	0/0:22	1/1:13	1/1:16	./.:0	0/0:7	1/1:14	0/0:5	0/1:12	./.:0	1/1:38	0/0:30	0/0:21	0/0:46	1/1:40
supercont3.218	6856	7686	A	G	.	PASS	NS=92;AF=0.462	GT:DP	0/1:26	0/1:23	0/1:39	0/0:64	0/0:35	0/1:20	0/1:56	1/1:34	0/1:37	0/1:37	0/1:26	0/1:71	0/1:57	0/1:40	0/1:55	1/1:33	1/1:56	1/1:16	0/0:55	1/1:45	0/1:36	0/1:29	0/1:78	1/1:24	0/1:53	0/1:34	1/1:49	0/0:27	0/1:77	0/1:66	0/0:22	0/0:70	0/1:100	0/1:46	1/1:89	0/1:84	0/0:20	0/0:126	1/1:30	0/1:80	0/1:59	0/0:61	0/0:119	0/1:79	0/1:75	1/1:54	0/0:6	0/1:18	0/1:56	0/1:34	1/1:15	0/0:47	0/1:66	0/0:42	0/0:64	0/1:31	0/1:26	0/1:34	0/0:30	1/1:39	0/1:20	0/1:46	0/0:57	0/1:28	0/1:23	0/0:6	0/1:56	1/1:71	1/1:25	1/1:30	0/1:28	0/1:32	0/1:46	1/1:26	0/1:23	0/0:75	0/0:13	1/1:11	0/1:23	1/1:20	0/0:43	0/0:13	./.:0	0/0:24	0/0:29	0/1:52	1/1:24	0/1:32	0/0:53	0/0:24	0/0:51	1/1:35	0/0:28
supercont3.218	235812	7662	TC	CT	.	PASS	NS=86;AF=0.407	GT:DP	1/0:25	1/1:8	1/0:25	0/0:12	0/0:8	0/0:14	0/0:27	1/1:14	0/0:14	1/0:5	1/1:11	1/0:17	1/0:21	1/0:17	0/0:13	1/1:17	1/1:12	1/1:8	0/0:18	1/1:14	0/0:6	1/0:23	1/0:17	1/1:25	1/1:13	1/0:10	1/0:35	0/0:19	1/0:26	1/1:26	0/0:13	0/0:60	1/0:22	1/0:20	1/1:12	1/0:27	0/0:42	0/0:39	1/0:31	./.:0	1/0:13	0/0:10	0/0:18	1/0:5	1/0:19	1/1:14	1/0:11	0/0:16	./.:0	1/0:18	./.:0	0/0:67	./.:0	0/0:11	0/0:24	1/0:22	1/1:10	0/0:9	0/0:13	1/0:11	1/1:11	1/0:28	0/0:48	1/0:10	0/0:6	0/0:21	0/0:9	1/1:10	1/1:10	1/0:14	0/0:24	1/0:16	1/0:8	1/1:16	1/1:9	0/0:17	0/0:20	1/1:20	1/0:12	1/0:7	0/0:11	0/0:8	./.:0	./.:0	0/0:11	0/0:21	0/0:18	./.:0	0/0:28	1/0:18	0/0:9	1/1:25	0/0:23
supercont3.218	416232	7670	C	A	.	PASS	NS=91;AF=0.407	GT:DP	1/0:120	1/0:23	1/0:12	0/0:38	0/0:26	1/0:37	1/0:30	1/1:32	1/0:46	1/0:44	1/0:11	1/0:37	1/0:35	1/0:13	1/0:5	1/1:21	1/1:9	1/1:11	0/0:88	1/1:20	0/0:24	1/1:58	1/0:67	1/1:16	1/0:17	1/1:16	1/0:65	0/0:24	1/0:20	1/0:33	0/0:28	0/0:48	0/0:55	1/0:44	1/1:27	1/0:41	0/0:68	0/0:12	1/0:41	0/0:31	1/0:21	0/0:56	0/0:85	1/1:75	1/0:70	1/1:91	0/0:20	1/0:82	1/0:39	1/1:5	1/0:44	0/0:31	1/0:24	0/0:30	0/0:30	1/1:19	0/0:47	1/0:20	0/0:29	0/0:25	1/0:28	1/1:15	0/0:89	1/0:17	0/0:17	1/0:32	0/0:34	1/1:14	1/1:5	0/0:114	1/0:36	0/0:26	1/0:30	1/1:22	./.:0	0/0:46	0/0:38	1/1:35	1/0:14	1/0:46	0/0:39	0/0:57	0/0:8	./.:0	0/0:25	1/0:58	1/0:21	0/0:16	0/0:66	0/0:52	0/0:97	1/1:32	0/0:85
supercont3.218	418119	7671	T	C	.	PASS	NS=93;AF=0.446	GT:DP	1/0:247	1/0:161	1/0:105	0/0:145	0/0:215	1/0:281	1/0:302	1/1:235	1/0:172	1/0:142	1/0:215	1/0:214	1/0:182	1/0:225	1/0:79	1/1:360	1/1:258	1/1:136	0/0:104	1/1:139	1/0:120	1/0:256	1/0:232	1/1:213	1/0:128	1/0:168	1/0:202	0/0:102	1/0:292	1/0:432	0/0:145	0/0:198	1/0:295	1/0:214	1/1:226	1/1:150	0/0:268	0/0:267	1/0:208	1/0:351	1/0:171	0/0:186	0/0:299	1/0:417	1/0:350	1/1:504	1/0:303	1/0:288	1/0:223	1/0:186	1/0:280	0/0:321	1/0:271	0/0:469	0/0:252	1/0:114	1/0:227	1/0:301	0/0:266	1/0:151	1/0:158	1/0:172	0/0:171	1/0:174	1/0:98	1/0:261	1/0:168	1/1:166	1/1:138	1/0:313	1/0:229	1/0:261	1/0:201	1/1:171	1/0:116	0/0:181	0/0:201	1/1:253	1/0:161	1/0:357	0/0:225	0/0:394	0/0:61	1/0:84	0/0:205	1/0:469	1/0:381	1/0:154	0/0:262	1/0:233	0/0:353	1/1:286	0/0:363
supercont3.219	153527	7697	A	T	.	PASS	NS=93;AF=0.457	GT:DP	0/1:134	0/1:129	0/1:52	0/0:125	0/0:150	1/1:183	0/1:208	1/1:158	0/1:177	0/1:153	0/1:133	0/1:244	0/1:152	0/1:105	0/1:150	1/1:160	1/1:173	1/1:138	0/0:158	1/1:195	0/1:118	0/1:125	1/1:104	1/1:139	0/1:126	0/1:122	0/1:196	0/0:108	0/1:181	0/1:184	0/0:107	0/0:229	0/1:145	0/1:192	1/1:332	0/1:167	0/0:151	0/0:212	0/1:108	0/0:261	0/1:119	0/0:124	0/0:184	0/1:148	0/1:147	0/0:84	0/1:151	0/1:149	1/1:97	0/1:63	1/1:153	0/0:128	0/0:94	0/0:139	0/0:218	1/1:162	0/1:126	0/1:175	0/0:232	0/1:86	0/1:144	0/0:126	0/0:117	0/1:99	0/1:160	0/1:159	0/0:228	0/1:122	1/1:135	1/1:324	0/1:170	1/1:161	0/0:138	0/1:65	0/1:87	0/0:98	0/1:128	1/1:139	0/0:116	1/1:109	0/0:97	0/0:196	0/0:23	0/1:101	0/1:82	0/1:411	0/1:88	0/1:57	0/0:292	1/1:232	1/1:133	1/1:195	0/0:312
supercont3.219	352327	7706	G	A	.	PASS	NS=93;AF=0.457	GT:DP	1/0:157	1/0:105	1/0:104	0/0:164	0/0:149	1/0:181	1/0:217	1/1:179	1/0:177	1/1:169	1/0:118	1/0:186	1/0:215	1/0:128	1/0:116	1/1:123	1/1:129	1/1:197	0/0:178	1/1:172	1/0:102	1/0:176	1/1:183	1/1:140	1/0:80	1/0:100	1/0:205	0/0:118	1/0:185	1/0:184	0/0:110	0/0:171	1/0:229	1/0:212	1/1:267	1/0:136	0/0:211	0/0:214	1/0:105	0/0:174	1/0:78	0/0:142	0/0:327	1/0:201	1/0:319	1/0:304	1/0:63	1/0:130	1/1:145	1/0:88	1/0:85	0/0:179	0/0:220	0/0:154	0/0:137	1/1:224	1/0:238	1/0:238	0/0:132	1/0:105	1/0:84	0/0:149	0/0:163	1/0:154	1/0:127	1/0:155	0/0:161	1/0:142	1/1:62	1/1:208	1/0:188	1/1:223	0/0:152	1/0:98	1/0:54	0/0:149	1/0:129	1/1:152	0/0:178	1/1:216	0/0:142	0/0:64	0/0:23	1/0:58	1/0:166	1/0:162	1/0:111	1/0:131	0/0:73	1/1:154	1/1:164	1/1:265	0/0:308
supercont3.219	561607	7712	T	C	.	PASS	NS=91;AF=0.357	GT:DP	1/0:49	0/0:7	1/0:40	0/0:20	0/0:56	0/0:55	0/0:13	1/1:15	1/0:30	1/0:18	1/0:22	1/0:86	1/0:18	0/0:18	0/0:11	1/1:10	1/1:9	1/1:11	0/0:111	1/1:5	1/0:42	1/0:63	1/1:33	1/1:15	1/0:8	0/0:20	0/0:13	0/0:27	1/0:28	0/0:48	0/0:28	0/0:72	1/0:57	0/0:53	1/1:30	0/0:23	0/0:63	0/0:52	0/0:31	0/0:55	1/0:26	0/0:49	0/0:112	1/0:68	1/0:78	1/0:63	1/0:30	1/0:39	1/1:19	1/0:18	0/0:18	0/0:46	0/0:49	0/0:89	0/0:42	1/1:49	1/0:48	1/1:39	0/0:43	1/0:34	1/0:30	0/0:25	0/0:41	1/0:17	1/0:26	0/0:29	0/0:41	1/0:26	1/1:11	1/1:74	0/0:22	1/1:41	0/0:32	1/0:35	1/0:19	0/0:25	1/0:26	1/1:39	0/0:22	1/1:23	0/0:29	0/0:81	./.:0	0/0:8	1/0:23	0/0:24	0/0:13	0/0:5	0/0:38	1/1:35	./.:0	1/1:7	0/0:45
supercont3.22	1381871	8073	A	T	.	PASS	NS=93;AF=0.446	GT:DP	0/1:17	0/1:24	0/1:31	0/0:29	0/0:51	0/1:64	1/1:99	1/1:55	0/1:22	0/1:31	0/0:32	0/1:155	0/1:43	0/0:15	1/1:18	1/1:29	1/1:30	1/1:18	0/0:82	1/1:29	0/1:26	0/1:72	0/1:54	1/1:24	1/1:27	0/1:23	0/1:21	0/0:13	0/1:52	1/1:27	0/0:9	0/0:24	1/1:46	0/1:88	1/1:22	0/1:47	0/0:88	0/0:99	0/1:16	0/1:103	0/1:29	0/0:45	0/0:82	0/0:43	0/1:83	1/1:57	0/1:41	0/1:50	0/0:18	1/1:6	0/1:50	0/0:55	0/0:64	0/0:69	0/0:33	0/1:23	0/1:53	0/1:25	0/0:41	0/1:27	1/1:19	0/1:30	0/0:19	0/0:6	0/1:26	0/1:66	0/1:34	0/1:23	1/1:22	0/1:62	0/1:70	0/1:24	0/1:55	1/1:59	0/1:37	0/0:8	0/0:16	0/1:42	0/1:34	0/1:27	0/0:57	0/0:45	0/0:5	0/0:5	0/1:27	1/1:33	1/1:18	0/1:49	0/0:71	0/1:19	0/0:38	1/1:29	0/0:79
supercont3.2224	18054	7854	AACGT	TGTCC	.	PASS	NS=93;AF=0.500	GT:DP	1/1:108	0/0:60	0/0:30	0/1:48	1/1:71	1/1:54	0/1:62	0/1:69	0/1:59	0/1:30	0/1:47	0/0:59	1/1:46	0/0:62	1/1:52	0/0:43	0/1:80	0/1:61	0/1:116	0/0:68	0/1:37	0/0:58	0/1:131	1/1:38	0/0:62	1/1:58	0/0:74	0/1:60	0/1:64	0/1:135	1/1:57	0/1:71	0/1:98	1/1:101	0/1:83	0/1:62	0/0:52	1/1:48	0/1:53	0/0:71	0/0:74	0/1:65	1/1:66	1/1:87	0/1:98	0/0:66	0/0:35	0/0:49	0/1:42	1/1:68	1/1:51	0/1:52	0/1:64	0/1:64	0/1:106	1/1:69	0/1:62	0/1:44	0/1:54	0/0:33	0/1:57	0/1:59	0/1:83	0/1:43	0/1:45	1/1:70	1/1:69	0/1:58	1/1:79	0/0:90	0/1:70	0/1:27	0/1:70	0/1:37	0/0:55	0/0:63	0/1:58	1/1:44	1/1:69	1/1:61	0/0:48	0/1:28	0/0:9	0/0:29	0/1:69	0/0:55	1/1:45	0/1:39	0/0:77	1/1:27	1/1:30	1/1:89	0/0:129
supercont3.223	465586	7898	C	T	.	PASS	NS=93;AF=0.495	GT:DP	0/1:62	0/1:52	0/1:44	1/1:74	1/1:19	0/1:21	0/1:74	0/0:60	0/1:55	0/0:65	0/1:85	0/1:84	0/1:84	0/1:53	0/0:46	0/0:112	0/0:59	0/0:54	1/1:16	0/0:71	0/1:42	0/0:26	0/0:80	0/0:91	0/0:67	0/0:43	0/1:79	1/1:69	0/1:108	0/1:50	1/1:60	1/1:67	0/1:61	0/1:65	0/0:120	0/1:82	1/1:29	1/1:61	0/1:41	1/1:24	0/1:56	1/1:81	1/1:20	0/1:94	0/0:60	0/0:48	0/1:28	0/1:42	0/0:155	0/0:26	0/0:53	1/1:76	1/1:19	1/1:103	1/1:61	0/0:134	0/1:68	0/1:77	0/1:84	0/1:38	0/1:34	1/1:25	1/1:63	0/1:50	0/1:113	0/1:29	1/1:79	0/1:21	0/0:106	0/0:26	0/1:70	0/0:36	1/1:72	0/0:80	0/1:36	1/1:17	0/1:54	0/0:152	1/1:29	0/0:65	1/1:18	1/1:17	1/1:18	0/0:10	0/1:77	1/1:11	0/1:78	1/1:27	1/1:43	0/0:75	0/0:44	0/0:76	1/1:70
supercont3.224	371669	7922	A	G	.	PASS	NS=93;AF=0.419	GT:DP	0/1:412	0/1:266	0/1:126	0/0:295	0/0:245	0/1:369	1/1:692	1/1:317	0/1:494	0/1:142	0/1:281	0/1:561	0/1:325	0/0:338	0/1:282	1/1:459	1/1:407	1/1:299	0/0:354	1/1:410	0/1:222	0/1:221	0/1:289	1/1:229	0/1:248	0/1:230	0/1:519	0/0:248	0/1:362	0/1:614	0/0:220	0/0:313	0/1:434	0/1:323	1/1:450	0/1:361	0/0:375	0/0:399	0/1:271	0/1:257	0/1:305	0/0:284	0/0:537	0/1:633	0/1:367	1/1:478	0/1:608	0/1:234	0/0:456	0/1:305	0/1:302	0/0:371	0/1:273	0/0:411	0/0:284	0/1:383	0/1:455	0/1:324	0/0:172	0/1:277	0/1:229	0/1:372	0/0:261	0/0:353	0/1:232	0/0:125	0/1:440	0/1:469	1/1:245	0/1:391	0/1:762	0/1:250	0/1:310	1/1:126	0/1:212	0/0:480	0/0:267	0/1:610	0/1:435	0/1:226	0/0:224	0/0:258	0/0:97	0/1:198	0/1:502	0/1:447	0/1:206	0/1:219	0/0:491	0/1:345	0/0:610	1/1:325	0/0:893
supercont3.224	499634	7929	TT	AG	.	PASS	NS=90;AF=0.439	GT:DP	1/0:58	1/0:20	1/0:17	0/0:19	0/0:58	1/1:23	1/1:43	1/1:45	1/0:41	1/0:20	0/0:34	1/0:41	1/0:29	0/0:9	1/0:22	1/1:19	1/1:31	1/1:20	0/0:53	1/1:14	1/0:21	1/0:44	1/0:28	1/1:7	0/0:28	1/1:13	1/0:46	0/0:27	1/0:43	1/1:41	./.:0	0/0:28	1/0:25	1/0:29	1/1:40	1/0:59	0/0:36	0/0:12	0/0:16	1/0:43	1/0:41	0/0:35	0/0:36	1/0:26	1/0:14	1/1:36	1/1:31	1/0:60	0/0:11	1/0:18	1/1:13	0/0:57	1/1:18	0/0:24	0/0:34	1/0:29	1/0:46	1/0:43	0/0:42	1/0:34	1/0:31	1/0:9	0/0:24	0/0:24	1/0:29	1/0:7	1/0:36	1/1:11	1/1:16	1/0:52	1/0:14	0/0:14	0/0:16	1/1:32	1/0:39	0/0:16	0/0:16	0/0:26	1/0:17	1/0:36	0/0:33	./.:0	./.:0	1/0:26	1/0:10	1/0:38	1/0:32	1/0:15	0/0:58	0/0:39	0/0:20	1/1:34	0/0:94
supercont3.2267	23957	7956	AGT	GAC	.	PASS	NS=91;AF=0.352	GT:DP	1/1:52	1/1:26	0/0:39	0/1:26	1/1:34	0/1:91	0/1:93	0/1:46	0/1:36	0/1:54	0/1:28	0/0:85	0/0:67	0/1:33	0/0:115	0/0:56	1/1:61	0/0:71	0/1:97	0/1:76	0/1:68	1/1:79	0/0:62	0/1:56	0/1:30	0/1:113	0/0:82	0/1:38	0/1:56	0/1:111	0/0:65	0/1:46	1/1:60	0/0:97	0/0:116	1/1:30	0/0:35	0/0:71	1/1:47	0/1:55	0/0:36	0/1:65	0/0:179	0/1:99	0/0:89	0/0:33	0/0:14	0/1:87	0/0:98	0/0:44	0/0:52	0/1:65	1/1:48	./.:0	0/0:74	1/1:30	0/0:84	0/0:22	0/0:126	0/1:28	0/0:38	1/1:14	0/0:9	0/0:66	0/0:14	0/1:77	0/0:75	1/1:20	0/1:53	0/0:118	1/1:6	0/0:60	0/0:44	0/1:58	1/1:15	0/0:105	0/0:80	0/0:112	0/0:32	1/1:41	0/1:67	0/0:5	./.:0	1/1:7	0/0:9	0/0:11	0/0:31	0/0:52	0/0:169	1/1:16	0/0:112	1/1:22	0/0:155
supercont3.227	525310	8006	C	A	.	PASS	NS=93;AF=0.489	GT:DP	1/0:518	1/0:219	1/0:152	1/0:260	1/0:121	1/1:135	1/0:279	1/0:178	1/0:322	1/0:92	0/0:119	1/1:273	1/1:164	1/0:167	1/0:173	1/1:284	1/0:365	1/0:240	1/0:237	1/0:175	1/0:79	1/1:258	1/0:208	1/0:191	1/0:111	1/0:193	1/0:253	1/0:302	1/0:320	1/0:247	1/0:175	1/0:169	1/0:282	1/1:266	1/0:317	1/0:270	1/1:209	1/0:162	1/0:140	1/1:445	1/0:275	0/0:312	1/0:258	1/1:405	0/0:369	1/1:228	1/0:198	0/0:195	1/0:196	1/0:201	0/0:154	1/1:218	1/1:244	0/0:101	1/0:338	1/0:224	1/0:195	1/0:303	1/0:339	1/1:110	0/0:185	1/0:188	0/0:214	0/0:166	1/0:178	1/0:150	0/0:215	1/0:128	0/0:186	1/0:269	1/0:288	0/0:246	0/0:171	1/1:213	0/0:163	1/0:324	1/1:210	1/1:395	0/0:88	1/0:314	1/1:240	0/0:283	0/0:176	0/0:96	1/0:203	1/0:111	1/0:262	1/0:148	1/1:229	0/0:193	0/0:360	0/0:444	1/1:297
supercont3.228	43648	8023	G	A	.	PASS	NS=92;AF=0.451	GT:DP	1/1:231	0/0:81	0/0:126	1/0:120	1/0:158	1/0:282	0/0:150	0/0:119	0/0:138	1/0:161	1/0:224	0/0:204	1/1:122	0/0:97	1/1:98	0/0:207	1/1:124	1/1:110	1/0:279	0/0:128	1/0:127	0/0:236	1/0:99	1/1:87	0/0:88	1/0:93	0/0:74	1/0:98	1/0:102	0/0:220	1/1:36	1/0:138	1/0:168	1/1:254	1/0:173	1/0:75	1/0:77	1/0:223	1/0:71	0/0:157	1/0:129	0/0:185	1/1:262	1/0:374	1/0:269	0/0:210	0/0:155	0/0:200	0/0:55	1/1:109	1/1:186	1/0:148	1/0:107	1/1:338	1/0:139	1/0:145	1/0:172	1/0:175	1/0:258	0/0:97	1/0:137	1/0:66	1/0:98	1/0:89	1/0:45	1/1:225	1/1:134	1/0:131	1/1:151	0/0:192	1/0:146	0/0:138	1/0:89	1/0:193	0/0:106	0/0:212	1/0:58	1/0:201	1/1:165	1/0:176	0/0:83	1/0:201	1/0:34	0/0:30	1/0:143	./.:0	1/1:100	1/0:149	0/0:166	1/1:70	1/0:198	1/1:204	0/0:237
supercont3.23	72488	8408	C	T	.	PASS	NS=93;AF=0.473	GT:DP	0/1:277	0/1:84	0/1:119	0/1:144	0/1:128	0/0:157	0/1:151	0/1:146	0/1:182	0/1:116	0/0:101	1/1:218	0/1:106	0/1:102	0/1:80	1/1:121	0/1:102	0/1:201	1/1:155	0/1:129	0/1:61	1/1:136	0/1:171	0/1:116	0/1:94	0/1:120	0/1:149	0/1:141	0/0:167	0/1:259	0/1:105	0/1:211	0/1:171	1/1:158	0/1:198	0/1:204	1/1:222	0/1:245	0/1:97	0/1:160	0/1:131	0/0:191	0/1:118	1/1:211	0/0:197	1/1:202	0/1:115	0/0:138	0/1:116	0/1:78	0/1:92	1/1:201	0/0:150	0/0:166	1/1:151	0/1:119	0/1:194	0/1:105	0/1:73	0/1:84	0/0:176	0/1:109	0/0:97	0/0:118	0/1:130	0/1:108	0/0:121	0/1:96	0/0:95	0/1:199	0/1:109	0/0:59	0/0:91	1/1:95	0/1:101	0/1:133	1/1:143	1/1:141	0/1:127	0/1:121	1/1:73	0/0:43	0/0:30	0/0:56	0/1:162	0/1:138	0/1:156	0/1:74	1/1:152	0/0:126	0/0:209	0/0:126	1/1:199
supercont3.23	143829	8381	G	A	.	PASS	NS=93;AF=0.495	GT:DP	1/0:73	1/0:42	1/0:22	1/0:45	1/0:81	0/0:54	1/0:75	1/0:59	1/0:52	1/0:28	0/0:25	1/1:97	1/0:37	1/0:42	1/0:27	1/1:60	1/0:31	1/0:40	1/0:68	1/1:62	1/0:44	1/1:88	1/0:78	1/0:49	1/1:32	1/0:32	1/0:33	1/0:38	0/0:33	1/0:136	1/0:29	1/0:68	1/0:69	1/1:118	1/0:60	1/0:39	1/1:74	1/0:76	1/0:28	1/0:60	1/0:39	0/0:38	1/0:69	1/1:148	0/0:56	1/1:166	1/0:40	0/0:34	1/0:24	1/0:22	1/0:45	1/1:90	0/0:32	0/0:35	1/1:64	1/0:32	1/0:71	1/0:36	1/0:53	1/0:48	0/0:21	1/0:34	0/0:33	0/0:37	1/0:23	1/0:45	0/0:36	1/0:46	0/0:30	1/0:75	1/1:52	0/0:17	0/0:11	1/1:59	1/0:13	1/0:38	1/1:39	1/1:62	1/0:49	1/0:80	1/1:50	0/0:40	0/0:14	0/0:5	1/0:22	1/1:65	1/1:49	1/0:19	1/1:106	0/0:17	0/0:43	0/0:42	1/1:107
supercont3.23	452340	8395	CC	TT	.	PASS	NS=92;AF=0.478	GT:DP	0/1:60	0/1:37	0/1:16	0/1:24	0/1:28	0/0:7	0/1:17	0/1:49	0/1:29	0/1:11	0/0:6	1/1:64	0/0:14	0/1:29	0/1:11	1/1:22	0/1:18	1/1:34	0/1:57	0/1:35	0/1:16	1/1:47	0/1:34	0/1:22	1/1:11	0/1:25	0/1:26	0/1:18	0/0:39	0/1:88	0/1:40	1/1:47	0/1:30	1/1:41	0/1:37	0/1:19	1/1:35	0/1:43	0/1:22	0/1:35	0/1:9	0/0:18	0/1:91	1/1:61	0/0:68	1/1:34	0/1:45	0/0:22	0/1:19	0/1:40	0/1:23	1/1:24	0/1:17	0/0:76	1/1:36	0/1:20	0/1:35	0/1:52	0/1:27	0/1:60	0/0:19	0/1:40	0/0:48	0/0:24	0/1:17	./.:0	0/0:58	0/1:22	0/0:20	0/1:45	0/1:33	0/0:40	0/0:25	1/1:23	0/1:21	0/1:27	1/1:25	1/1:35	0/1:16	0/1:49	1/1:45	0/0:9	0/0:13	0/0:11	0/1:22	0/0:53	0/1:36	0/1:25	1/1:46	0/0:30	0/0:40	0/0:38	1/1:38
supercont3.23	676556	8407	C	T	.	PASS	NS=92;AF=0.467	GT:DP	0/1:135	0/1:41	0/1:48	0/1:81	0/1:90	0/0:82	0/1:58	0/1:27	0/1:58	0/1:115	0/0:90	1/1:160	0/1:35	0/1:69	0/1:36	1/1:97	0/1:64	0/1:79	1/1:61	0/1:56	0/1:54	1/1:121	0/1:70	0/1:44	0/1:30	0/1:60	0/1:57	0/1:10	0/0:93	0/1:168	0/0:55	0/1:78	0/0:112	1/1:93	0/1:90	0/1:124	1/1:183	0/1:81	0/1:53	0/0:123	0/1:58	0/0:115	0/1:67	1/1:79	0/0:200	1/1:254	0/1:73	0/0:128	0/1:55	0/1:58	0/1:71	1/1:101	1/1:19	0/0:79	1/1:55	0/1:46	0/1:118	0/1:91	0/1:59	0/1:57	0/0:84	0/1:63	0/0:66	0/0:23	0/0:62	0/1:66	0/0:98	0/1:49	0/0:43	0/1:52	0/1:69	0/0:52	0/0:57	1/1:30	0/1:59	0/1:70	1/1:34	1/1:113	0/1:52	0/1:60	1/1:78	0/0:165	./.:0	0/0:11	0/1:118	0/1:63	0/1:90	0/1:84	1/1:77	0/0:105	0/0:89	0/0:84	1/1:89
supercont3.23	872997	8417	C	T	.	PASS	NS=93;AF=0.500	GT:DP	0/1:81	0/1:65	0/0:99	0/1:77	0/1:64	1/1:134	0/0:53	0/1:69	0/1:81	0/1:71	1/1:23	0/0:104	0/1:42	0/1:51	0/1:46	0/0:83	0/1:69	0/1:60	0/1:101	0/0:47	0/1:27	0/0:82	0/0:69	0/1:72	0/1:71	0/1:59	0/1:68	0/1:43	1/1:116	0/1:78	0/1:54	0/1:113	0/1:71	0/0:59	0/1:111	0/1:142	0/0:60	0/1:117	0/1:57	0/1:68	0/1:59	1/1:57	0/1:83	0/0:69	1/1:102	0/0:111	0/1:91	1/1:105	0/1:80	0/1:46	0/1:76	0/0:86	0/1:63	1/1:137	0/0:13	0/1:88	0/1:80	0/1:64	0/0:66	0/1:92	1/1:50	0/1:98	1/1:76	1/1:80	0/1:45	0/1:92	1/1:99	0/0:52	1/1:50	0/1:91	0/1:112	1/1:80	1/1:80	0/0:63	0/1:60	0/1:97	0/0:34	0/0:62	1/1:72	0/1:82	0/0:64	1/1:78	1/1:16	1/1:31	0/1:98	0/1:130	0/1:57	0/1:49	0/0:96	1/1:56	1/1:86	1/1:84	0/0:153
supercont3.23	873880	8418	A	C	.	PASS	NS=85;AF=0.476	GT:DP	0/1:8	1/1:9	0/1:14	0/1:19	0/1:21	0/0:6	1/1:7	./.:0	0/1:11	0/0:5	0/0:34	1/1:15	0/1:19	./.:0	./.:0	1/1:7	0/1:9	0/1:12	1/1:8	0/1:11	0/1:9	1/1:12	0/0:5	0/1:9	1/1:5	0/1:20	1/1:13	1/1:5	0/0:20	0/1:48	1/1:11	0/1:9	0/1:38	1/1:14	0/0:33	0/1:21	1/1:29	0/0:8	./.:0	1/1:12	0/1:15	0/0:9	1/1:19	1/1:18	0/0:19	1/1:39	0/0:10	0/0:6	0/1:7	./.:0	0/1:10	1/1:17	0/1:7	0/0:33	1/1:10	0/1:6	0/1:8	0/1:16	0/1:27	0/1:16	0/0:15	0/1:13	0/0:14	0/0:15	0/1:8	./.:0	0/0:8	1/1:18	0/0:8	1/1:37	0/1:10	0/0:17	0/0:10	1/1:22	0/0:17	0/1:14	1/1:6	./.:0	0/0:6	0/0:10	./.:0	0/0:9	0/0:6	0/0:10	1/1:15	0/0:6	0/1:10	0/1:10	1/1:17	0/0:5	0/0:15	0/0:8	1/1:20
supercont3.23	1000287	8372	GCA	ATG	.	PASS	NS=93;AF=0.468	GT:DP	1/0:151	1/0:57	1/0:125	1/0:137	1/0:108	0/0:214	1/0:119	1/0:151	1/0:151	1/0:92	0/0:111	1/1:245	1/0:129	1/0:99	1/0:71	1/1:181	1/0:110	1/0:141	1/0:158	1/0:68	1/0:53	1/1:163	1/0:122	1/1:99	1/0:71	0/0:97	1/0:91	1/0:60	0/0:58	1/0:254	1/0:81	1/0:169	1/0:140	1/1:182	1/0:232	1/0:120	1/1:153	1/0:212	1/0:94	1/0:145	1/0:106	0/0:94	1/0:136	1/1:227	0/0:121	1/1:222	1/0:74	0/0:130	1/0:104	1/0:110	1/0:103	1/1:193	1/0:244	0/0:222	1/1:156	1/0:59	1/0:160	1/0:173	1/0:74	1/0:156	0/0:56	1/0:117	0/0:107	0/0:68	1/0:32	1/0:31	0/0:149	1/0:76	0/0:97	1/0:199	1/0:238	0/0:161	0/0:118	1/1:151	1/1:135	1/0:147	1/1:110	1/1:131	0/0:146	1/0:226	1/1:99	0/0:75	0/0:34	0/0:55	1/0:137	0/0:62	1/0:87	1/0:101	1/1:161	0/0:87	0/0:101	0/0:145	1/1:203
supercont3.23	1033160	8373	CTC	TCT	.	PASS	NS=92;AF=0.467	GT:DP	0/1:105	0/1:50	0/1:48	0/1:56	0/1:68	0/0:119	0/1:67	0/1:46	0/1:28	0/1:29	0/0:80	1/1:65	0/0:35	0/1:73	0/1:17	1/1:28	0/1:85	0/1:56	0/1:131	0/1:37	0/1:48	1/1:43	0/1:94	0/0:71	0/0:27	0/1:56	0/0:105	0/1:63	0/0:56	0/1:113	0/1:68	0/1:110	0/1:88	1/1:95	0/1:90	0/1:42	1/1:49	0/1:36	0/1:86	0/1:110	0/1:30	0/0:65	0/1:103	1/1:69	0/0:131	1/1:114	0/1:57	0/0:86	0/1:46	0/1:25	0/1:39	1/1:101	1/1:43	0/0:62	1/1:47	1/1:27	1/1:26	0/1:77	0/0:70	1/1:45	0/0:19	0/1:85	0/0:45	0/0:44	0/1:42	0/0:14	0/0:52	0/1:70	0/0:85	0/1:35	0/1:76	0/0:85	0/0:48	1/1:46	0/1:38	0/1:31	1/1:43	1/1:47	0/0:64	0/1:110	1/1:35	0/0:9	./.:0	0/0:36	0/1:38	1/1:67	0/1:77	0/1:31	1/1:86	0/0:32	0/0:35	0/0:76	1/1:79
supercont3.23	1238273	8376	T	C	.	PASS	NS=93;AF=0.462	GT:DP	1/0:194	1/0:84	1/0:105	1/0:148	1/0:122	0/0:84	1/0:174	1/0:174	1/0:279	1/0:119	0/0:60	1/1:166	1/0:87	1/0:107	1/0:177	1/1:139	1/0:164	1/0:202	1/0:155	1/0:140	1/0:90	1/1:147	1/0:184	1/0:122	1/0:119	1/0:138	1/0:180	1/0:133	0/0:153	1/0:177	1/0:178	1/0:232	1/0:218	1/1:210	1/0:200	1/0:126	1/1:271	1/0:200	1/0:111	1/0:175	1/0:203	0/0:178	1/0:317	1/1:188	0/0:287	1/1:179	1/0:180	0/0:128	1/0:174	1/0:139	1/0:142	1/1:194	1/0:78	0/0:190	1/0:124	1/0:163	1/0:135	1/0:209	1/0:206	1/0:150	0/0:96	1/0:228	0/0:258	0/0:109	1/0:82	1/0:94	0/0:130	1/0:106	0/0:102	1/0:253	1/0:138	0/0:172	0/0:177	1/1:173	1/0:75	1/0:130	1/1:109	1/1:216	0/0:111	1/0:142	1/1:88	0/0:110	0/0:19	0/0:89	1/0:150	1/0:118	1/0:114	1/0:132	1/1:93	0/0:120	0/0:96	0/0:230	1/1:199
supercont3.230	73089	8133	GT	GG,CT	.	PASS	NS=93;AF=0.328,0.022	GT:DP	1/1:81	0/0:41	0/0:56	1/0:73	1/1:82	1/0:95	1/0:98	1/0:80	1/0:66	1/0:52	1/0:65	0/0:176	1/1:24	0/0:45	1/1:52	0/0:70	1/0:30	1/0:63	0/0:139	0/0:81	1/0:51	0/0:105	1/0:112	1/1:28	0/0:39	1/1:42	0/0:57	1/0:61	1/0:48	1/0:133	1/1:30	1/0:95	1/0:62	1/1:130	1/0:110	1/0:117	0/0:187	1/1:125	1/0:69	0/0:76	0/0:55	0/0:74	1/0:100	1/0:170	1/0:186	0/0:153	0/0:89	0/0:115	1/0:42	1/0:44	1/1:27	1/0:117	0/0:16	1/0:217	0/0:63	1/1:36	0/0:93	0/0:48	0/0:33	0/0:66	1/0:53	1/0:66	1/0:54	0/0:40	1/0:41	0/0:15	1/0:78	1/0:54	1/0:38	0/0:75	0/0:59	0/0:34	0/0:67	0/0:73	0/0:16	0/0:82	0/0:44	1/0:59	1/0:52	1/0:86	2/0:97	0/0:30	0/0:15	0/0:14	2/1:57	2/0:62	1/0:55	0/0:34	0/0:47	0/0:68	0/0:98	1/0:31	2/0:179
supercont3.231	462525	8167	C	A	.	PASS	NS=92;AF=0.424	GT:DP	1/0:35	1/0:12	1/0:20	0/0:15	1/1:20	1/1:8	1/1:22	1/0:20	1/1:21	0/0:9	1/0:16	1/0:29	1/0:19	1/0:9	0/0:9	1/1:8	1/1:20	1/1:16	0/0:56	0/0:16	1/0:22	1/0:16	1/0:22	1/1:12	1/0:22	1/0:27	0/0:21	0/0:20	1/0:16	1/0:58	0/0:8	0/0:24	1/1:23	1/0:43	1/1:9	1/0:38	0/0:36	0/0:38	1/1:16	1/0:24	1/0:14	1/0:13	0/0:70	0/0:7	0/0:8	1/0:61	0/0:10	1/0:21	0/0:8	1/0:17	1/0:12	0/0:28	1/1:29	1/1:65	0/0:14	1/0:12	1/0:30	1/0:24	0/0:32	1/0:15	1/0:27	1/0:9	1/0:16	0/0:9	./.:0	1/0:14	1/0:26	1/0:26	1/1:9	0/0:27	1/0:13	1/0:8	1/0:15	0/0:15	1/0:9	0/0:16	0/0:18	1/0:25	1/1:13	1/0:33	1/0:29	1/0:23	0/0:14	0/0:7	0/0:11	1/0:44	1/0:21	1/0:19	0/0:9	1/0:42	0/0:39	1/1:15	0/0:36
supercont3.233	83089	8233	GT	TC	.	PASS	NS=91;AF=0.319	GT:DP	0/0:38	1/1:80	0/0:48	0/0:29	0/1:78	0/0:6	1/1:22	0/1:5	0/1:95	0/1:32	0/1:52	0/1:60	0/0:47	0/1:49	0/0:28	0/0:54	1/1:66	1/1:80	0/1:102	0/1:73	0/1:35	0/0:20	0/1:34	0/1:67	0/1:47	0/1:35	0/0:77	0/1:33	1/1:21	0/1:54	0/0:80	0/0:90	1/1:72	1/1:45	1/1:53	0/1:34	0/0:73	0/0:41	1/1:19	0/1:44	./.:0	0/0:47	0/0:32	0/1:45	0/0:155	0/0:39	0/0:8	0/1:58	0/0:75	0/0:8	0/0:23	0/0:44	1/1:19	0/0:27	0/0:35	0/0:13	0/0:8	1/1:40	0/0:76	0/0:15	0/0:20	1/1:54	0/0:17	0/0:25	0/0:7	0/1:49	0/0:131	0/0:47	0/0:25	0/0:65	1/1:16	0/0:5	0/0:32	0/1:39	1/1:26	0/0:53	0/0:36	0/0:37	0/0:34	0/0:31	0/1:65	./.:0	0/0:19	1/1:8	0/0:40	0/1:36	0/0:11	0/0:15	0/0:148	1/1:28	0/0:8	1/1:16	0/0:21
supercont3.235	109687	8267	GTTGAACAT	ACAACCAGC	.	PASS	NS=89;AF=0.309	GT:DP	0/0:57	0/0:20	0/0:62	0/0:10	0/0:39	0/0:17	1/0:58	1/0:54	0/0:21	0/0:58	0/0:8	1/1:33	0/0:38	1/0:20	1/0:23	1/0:48	1/0:52	1/0:46	1/0:21	1/0:49	0/0:18	0/0:16	0/0:24	1/1:10	0/0:20	0/0:33	./.:0	1/1:23	0/0:30	0/0:10	./.:0	1/0:55	1/1:74	0/0:6	0/0:128	0/0:8	1/0:41	0/0:38	0/0:39	1/0:32	0/0:23	0/0:8	0/0:116	1/0:57	0/0:33	1/0:34	0/0:39	1/0:45	1/1:29	1/0:63	1/0:19	1/1:36	0/0:30	1/0:35	1/0:41	0/0:32	0/0:25	1/0:112	0/0:84	1/0:32	0/0:24	1/1:22	1/0:20	0/0:31	1/1:5	1/1:51	0/0:42	1/0:24	0/0:27	0/0:28	0/0:58	0/0:23	0/0:35	0/0:67	./.:0	1/0:13	0/0:30	1/0:43	1/0:41	1/0:68	1/0:33	1/1:13	0/0:5	./.:0	0/0:19	0/0:27	1/0:22	1/0:38	1/1:32	0/0:8	1/0:93	0/0:31	1/1:44
supercont3.235	446369	8280	C	T	.	PASS	NS=92;AF=0.500	GT:DP	1/1:96	0/0:43	0/0:36	0/1:99	1/1:73	0/1:39	0/1:44	0/0:45	0/1:97	0/1:91	0/1:73	0/0:73	1/1:93	0/0:40	1/1:26	0/0:96	1/1:79	1/1:55	0/1:105	0/0:53	0/1:28	0/0:44	0/1:85	1/1:65	0/0:45	0/1:62	0/0:35	0/1:53	0/1:80	0/0:57	1/1:12	0/1:97	0/1:56	1/1:139	0/1:67	0/1:25	0/0:64	1/1:117	0/1:42	0/0:66	0/0:36	0/1:107	1/1:103	1/1:70	0/1:126	0/0:85	0/0:46	0/0:28	0/1:28	1/1:66	1/1:55	0/1:56	1/1:28	1/1:80	0/1:72	0/1:109	0/1:58	0/1:75	0/1:59	0/0:43	0/1:58	0/1:40	0/1:93	0/1:65	0/1:41	1/1:41	1/1:109	0/1:48	1/1:55	0/0:84	0/1:52	0/1:37	0/1:59	0/1:44	0/0:50	0/0:30	0/1:49	1/1:62	1/1:109	1/1:101	0/0:61	1/1:20	./.:0	0/0:30	1/1:54	0/0:56	1/1:23	0/1:37	0/0:39	0/1:97	0/1:36	1/1:58	0/0:75
supercont3.239	163043	8363	A	G	.	PASS	NS=90;AF=0.467	GT:DP	0/0:42	0/1:18	0/1:14	0/1:26	0/0:11	0/0:19	0/0:23	./.:0	0/1:14	0/1:20	0/0:50	1/1:44	0/1:17	0/1:13	0/1:12	0/1:41	0/1:40	0/1:16	0/1:29	0/0:14	0/0:18	1/1:35	0/1:45	0/1:10	0/1:15	0/1:7	0/1:19	1/1:7	0/0:9	0/0:40	0/1:17	0/1:45	0/1:20	1/1:28	0/1:42	0/1:25	1/1:56	0/1:43	0/1:20	1/1:33	1/1:22	0/0:13	0/0:30	1/1:29	0/0:43	1/1:31	0/1:16	0/0:24	0/1:27	0/1:21	1/1:6	1/1:28	0/1:31	0/0:19	0/1:12	0/1:17	./.:0	0/1:21	0/1:14	1/1:16	0/0:24	1/1:21	0/0:13	0/0:10	0/1:17	1/1:25	0/0:31	0/1:36	0/0:18	0/1:25	0/1:23	0/0:15	0/0:17	1/1:39	1/1:26	0/0:30	1/1:14	1/1:26	0/1:29	./.:0	1/1:31	0/1:35	0/0:6	0/0:7	0/1:7	1/1:28	0/1:17	0/1:13	0/1:35	0/0:11	0/0:41	0/0:12	1/1:38
supercont3.24	985170	8722	T	A	.	PASS	NS=93;AF=0.462	GT:DP	1/1:108	0/0:114	0/0:103	1/0:67	1/1:113	1/0:108	1/0:83	0/0:106	1/0:72	1/0:46	1/0:121	0/0:193	1/1:61	0/0:111	1/1:46	0/0:96	1/0:77	1/1:89	1/0:147	0/0:158	1/0:61	0/0:173	1/0:201	1/1:84	0/0:170	1/0:123	0/0:128	0/0:86	1/0:180	0/0:172	1/1:113	1/0:173	1/0:131	1/1:166	1/0:167	1/0:69	0/0:127	1/1:73	1/0:25	0/0:173	1/0:83	1/0:111	1/1:82	1/1:32	0/0:273	0/0:103	0/0:153	0/0:186	0/0:92	1/1:71	1/1:23	1/0:156	1/0:146	1/1:238	1/0:104	0/0:97	1/0:96	1/0:143	1/0:63	0/0:115	1/1:104	1/0:126	1/0:115	1/0:71	1/0:70	1/1:20	1/1:48	1/0:96	1/1:50	0/0:228	1/0:150	0/0:79	1/0:104	1/0:104	0/0:109	0/0:79	1/0:83	1/0:125	1/1:61	1/1:104	0/0:119	1/1:105	1/0:39	0/0:91	1/0:48	0/0:260	1/1:37	1/0:104	0/0:248	1/0:128	1/0:127	1/1:120	0/0:156
supercont3.24	1226442	8694	ACCTCTT	CTTCTGG	.	PASS	NS=87;AF=0.483	GT:DP	0/0:46	1/1:50	1/1:7	0/0:19	0/0:34	0/0:27	0/1:25	1/1:82	0/1:62	0/0:20	0/0:32	1/1:53	0/0:41	1/1:47	0/0:52	1/1:97	0/0:24	0/0:50	0/1:22	1/1:76	0/1:23	1/1:69	0/1:64	0/0:18	1/1:66	0/1:59	1/1:52	0/1:76	0/0:146	1/1:27	0/0:17	0/1:38	0/1:34	0/0:55	0/1:146	0/0:9	1/1:34	0/0:24	0/1:21	1/1:46	0/0:7	0/0:75	0/0:36	./.:0	0/1:57	1/1:35	1/1:60	1/1:39	1/1:70	0/0:10	0/0:63	0/1:61	./.:0	0/0:45	./.:0	0/1:25	0/1:23	1/1:38	0/0:35	1/1:65	0/0:16	0/1:55	1/1:13	0/0:11	0/0:30	0/0:25	0/0:33	1/1:21	0/0:70	1/1:56	0/1:60	1/1:33	0/1:33	0/1:57	1/1:37	1/1:96	0/1:84	0/1:49	0/0:20	0/1:58	1/1:40	0/1:14	./.:0	1/1:22	1/1:35	./.:0	0/0:68	0/1:63	./.:0	0/1:19	0/1:93	0/0:68	1/1:119
supercont3.24	1226872	8695	C	T	.	PASS	NS=93;AF=0.462	GT:DP	1/1:430	0/0:473	0/0:262	0/1:374	1/1:344	0/1:513	0/1:619	0/0:456	0/1:377	0/1:268	0/1:340	0/0:447	1/1:334	0/0:369	1/1:328	0/0:342	0/1:361	1/1:398	0/1:389	0/0:375	0/1:226	0/0:475	0/1:515	1/1:360	0/0:298	0/1:339	0/0:561	0/1:308	0/1:618	0/0:972	1/1:230	0/1:522	0/1:505	1/1:453	0/1:752	0/1:349	0/0:572	1/1:397	0/1:272	0/0:600	0/1:366	0/1:308	1/1:544	1/1:469	0/1:589	0/0:743	0/0:478	0/0:375	0/0:565	1/1:187	1/1:375	0/1:396	0/1:548	1/1:484	0/1:421	0/1:263	0/1:486	0/1:612	0/1:402	0/0:516	0/1:316	0/1:418	0/1:248	0/1:310	0/1:249	1/1:375	1/1:544	0/1:292	1/1:281	0/0:545	0/1:353	0/0:481	0/1:465	0/1:292	0/0:201	0/0:357	0/1:295	0/1:422	1/1:307	0/1:427	0/0:346	0/1:345	0/1:61	0/0:297	0/1:389	0/0:492	1/1:410	0/1:332	0/0:396	0/1:404	0/1:475	1/1:478	0/0:1011
supercont3.241	273650	8457	GT	AA	.	PASS	NS=93;AF=0.462	GT:DP	1/0:276	1/0:91	1/0:94	0/0:98	0/0:201	1/1:257	1/0:243	1/1:180	1/0:134	1/0:82	0/0:151	1/0:254	1/0:148	1/0:82	1/0:83	1/1:121	1/1:141	1/1:143	0/0:290	1/1:175	1/0:109	0/0:187	1/1:278	1/1:111	1/0:87	1/0:135	1/0:117	0/0:93	1/0:200	1/0:178	0/0:107	0/0:246	1/0:204	1/0:197	1/1:258	1/0:118	0/0:275	0/0:198	1/0:171	0/0:203	1/0:93	0/0:163	0/0:214	1/0:323	1/0:268	1/0:362	1/0:98	1/0:158	1/1:113	1/0:100	1/0:117	0/0:134	0/0:109	0/0:169	0/0:140	1/1:91	1/0:217	1/0:111	1/0:149	1/0:224	1/0:105	0/0:180	0/0:135	1/0:79	1/0:38	1/0:70	1/0:212	1/0:155	1/1:69	1/1:238	1/0:144	1/1:150	0/0:76	1/0:123	1/0:125	0/0:89	1/0:77	1/1:182	0/0:107	1/1:160	0/0:151	0/0:122	0/0:27	1/0:36	1/0:124	1/0:154	1/0:132	1/0:111	1/0:181	1/1:173	1/1:124	1/1:138	0/0:217
supercont3.242	305519	8482	GAG	AGA	.	PASS	NS=91;AF=0.473	GT:DP	1/0:26	1/0:14	1/1:26	0/0:35	0/0:28	1/0:22	1/0:14	1/1:26	1/0:24	0/0:16	1/0:30	1/1:15	1/0:42	1/0:23	1/0:27	1/1:48	1/1:28	1/1:27	0/0:39	1/1:24	0/0:25	1/0:44	1/1:25	1/1:9	1/1:23	1/0:5	1/0:26	0/0:11	1/1:23	1/0:33	0/0:31	0/0:44	1/0:18	1/0:19	1/1:12	1/0:26	0/0:19	0/0:36	1/0:25	1/1:34	1/0:33	0/0:29	0/0:50	1/0:83	1/0:17	1/1:6	1/0:44	1/0:18	1/1:22	0/0:14	0/0:29	0/0:29	0/0:7	0/0:36	0/0:32	1/1:29	1/0:21	1/0:10	0/0:10	1/0:19	0/0:17	1/0:12	0/0:37	1/0:15	1/0:9	1/1:5	1/0:35	1/0:22	1/1:22	1/0:16	1/0:22	1/1:37	0/0:42	1/0:61	1/0:31	0/0:15	1/0:21	./.:0	1/1:10	1/1:10	0/0:24	0/0:18	./.:0	1/1:5	0/0:17	1/0:54	1/1:6	0/0:20	0/0:30	1/1:16	0/0:12	1/1:34	0/0:63
supercont3.242	366654	8486	G	A	.	PASS	NS=92;AF=0.495	GT:DP	1/0:29	1/0:32	1/0:18	0/0:33	0/0:51	1/1:38	1/0:35	1/1:80	1/1:57	1/0:38	1/0:146	1/0:117	0/0:9	1/0:37	1/0:26	1/1:70	1/1:30	1/1:39	0/0:78	1/1:35	1/0:33	0/0:36	1/1:48	1/1:30	1/0:39	1/0:76	1/0:13	0/0:25	1/0:65	1/0:128	0/0:12	0/0:44	1/0:46	1/0:147	1/1:99	1/0:36	0/0:42	0/0:50	1/0:38	1/0:35	1/0:57	0/0:69	0/0:106	1/0:129	1/0:116	1/1:54	1/0:16	0/0:77	1/1:42	1/0:28	1/0:61	0/0:52	0/0:34	0/0:90	0/0:19	1/1:51	1/1:30	1/0:85	0/0:33	1/0:47	1/0:31	1/1:59	0/0:54	1/1:30	1/0:63	0/0:26	1/1:51	1/0:84	1/1:68	1/0:134	1/1:53	1/1:127	0/0:40	1/0:46	1/0:42	0/0:38	1/0:58	1/1:57	1/0:26	1/1:34	0/0:27	0/0:44	./.:0	1/0:10	0/0:35	1/0:81	1/0:59	1/1:11	0/0:75	1/1:127	1/1:80	1/1:37	0/0:57
supercont3.243	101615	8500	G	C	.	PASS	NS=88;AF=0.392	GT:DP	1/0:38	1/0:18	1/0:35	0/0:9	0/0:21	./.:0	1/1:40	1/0:10	1/1:61	0/0:25	1/0:29	1/0:24	./.:0	./.:0	0/0:28	1/1:20	1/1:27	1/1:16	0/0:18	1/0:28	0/0:5	1/0:9	1/0:24	1/1:9	1/0:9	0/0:34	0/0:9	0/0:22	1/0:27	1/0:44	0/0:20	0/0:47	1/1:27	1/0:32	1/1:35	1/1:34	0/0:35	0/0:38	1/1:26	1/0:46	1/0:15	1/0:50	0/0:54	1/0:49	0/0:34	0/0:11	1/0:21	1/0:21	0/0:11	0/0:11	0/0:22	0/0:36	1/1:33	1/0:49	0/0:16	0/0:35	0/0:19	1/0:10	0/0:23	1/0:53	1/0:19	1/0:34	1/0:52	0/0:7	1/0:17	0/0:20	1/0:22	1/0:25	1/0:24	0/0:65	1/0:48	1/0:60	1/1:17	0/0:35	1/0:12	0/0:73	0/0:48	1/0:50	1/1:23	0/0:12	0/0:7	1/0:40	./.:0	1/0:28	1/0:18	./.:0	1/1:21	1/1:13	0/0:39	1/0:12	0/0:34	1/1:17	0/0:48
supercont3.244	383639	8540	ACCG	GAAT	.	PASS	NS=92;AF=0.391	GT:DP	1/1:76	1/1:31	0/0:19	0/1:49	1/1:47	0/1:38	0/1:61	0/1:31	0/1:31	0/1:58	0/1:43	0/1:28	0/0:18	0/1:41	0/0:38	1/1:31	1/1:31	0/1:82	0/1:37	0/1:21	0/1:47	1/1:50	0/1:61	0/1:71	0/1:34	0/0:24	0/0:50	0/1:26	0/1:23	0/1:82	1/1:19	0/1:108	1/1:29	0/0:72	0/1:44	1/1:103	0/0:42	0/0:47	1/1:45	0/1:65	0/0:27	1/1:39	0/0:43	0/1:79	0/0:69	0/0:52	0/0:11	0/1:43	0/0:9	0/0:17	0/0:29	0/0:54	1/1:81	0/0:11	0/0:30	1/1:27	0/0:32	0/0:29	0/0:51	0/1:94	0/0:13	1/1:23	0/0:40	0/0:41	0/0:11	1/1:6	0/0:51	1/1:32	0/1:30	0/0:69	1/1:7	0/0:23	0/0:32	0/1:32	0/1:13	0/0:35	0/0:48	0/1:99	0/0:17	1/1:14	0/1:36	0/0:35	./.:0	1/1:15	0/0:19	0/0:22	0/0:9	0/0:7	0/0:19	1/1:25	0/0:53	1/1:25	0/0:59
supercont3.244	464595	8546	AAC	CCT	.	PASS	NS=90;AF=0.406	GT:DP	1/1:84	1/1:44	0/0:59	0/1:77	1/1:40	0/1:61	0/1:68	0/1:50	0/1:36	0/1:53	0/1:37	0/1:151	0/0:55	0/1:32	0/0:37	0/1:82	1/1:52	0/1:42	0/1:67	0/1:64	1/1:29	1/1:102	0/1:117	0/0:50	0/1:47	0/1:29	0/0:41	0/1:51	0/1:79	0/1:51	0/1:27	1/1:76	1/1:113	0/0:58	1/1:50	1/1:68	0/0:91	0/0:55	1/1:93	1/1:72	0/0:34	0/1:61	0/0:72	0/1:116	0/0:115	0/0:52	0/0:19	0/1:43	0/0:19	0/0:12	0/0:20	1/1:112	./.:0	0/0:31	0/0:88	1/1:20	0/0:25	0/0:12	0/0:23	0/0:40	0/0:8	1/1:52	0/0:27	0/0:48	0/0:32	0/1:51	0/0:114	1/1:15	0/1:29	0/0:107	1/1:37	0/0:30	0/0:86	0/1:50	1/1:59	0/0:47	0/0:52	0/0:25	0/0:24	1/1:15	0/1:46	0/0:6	1/1:9	1/1:24	0/0:12	./.:0	./.:0	0/0:14	0/0:106	1/1:42	0/0:71	1/1:18	0/0:71
supercont3.246	509330	8598	T	C	.	PASS	NS=93;AF=0.403	GT:DP	1/0:156	1/0:52	1/0:85	0/0:107	0/0:107	1/0:121	1/1:163	1/0:79	1/0:81	1/0:53	1/0:40	1/0:156	0/0:60	1/0:111	1/0:143	1/1:37	1/1:76	1/1:93	1/0:121	1/1:71	1/0:86	1/0:242	1/0:93	1/1:71	1/0:104	1/0:111	0/0:129	0/0:66	1/0:89	1/0:135	0/0:99	0/0:150	1/0:155	1/0:200	1/1:99	1/0:109	0/0:174	0/0:125	1/0:125	1/0:142	1/0:79	0/0:132	0/0:265	1/0:171	0/0:124	1/0:370	0/0:223	1/0:128	0/0:118	1/0:90	1/0:101	0/0:91	0/0:209	1/0:290	0/0:141	1/0:173	1/0:88	1/0:152	0/0:163	1/0:30	1/0:120	1/0:133	0/0:49	0/0:77	1/0:169	1/0:265	1/0:156	1/0:165	1/0:88	0/0:259	1/0:62	1/0:144	1/0:132	1/0:93	0/0:111	0/0:100	0/0:126	1/0:52	1/0:125	1/0:168	1/0:97	0/0:173	1/1:40	1/0:95	1/0:71	1/1:193	1/0:104	1/0:262	0/0:258	1/0:135	0/0:205	1/1:164	0/0:246
supercont3.247	322460	8627	G	A	.	PASS	NS=92;AF=0.418	GT:DP	1/1:21	1/0:12	0/0:18	0/0:28	1/1:27	1/0:60	1/0:80	1/0:35	1/0:31	1/0:36	0/0:24	0/0:34	1/1:19	1/0:34	1/1:24	0/0:33	1/0:34	0/0:13	1/1:63	0/0:39	0/0:32	0/0:65	0/0:35	1/1:15	0/0:35	1/1:26	0/0:18	0/0:21	1/0:29	1/0:18	1/1:33	1/0:62	0/0:35	1/1:19	0/0:53	1/0:72	0/0:53	1/1:53	1/0:31	0/0:53	0/0:43	1/0:38	1/0:57	1/1:8	0/0:73	0/0:96	0/0:52	0/0:99	1/0:26	1/1:10	1/1:6	1/0:33	1/0:112	1/0:115	1/0:28	1/1:11	1/0:45	1/0:55	1/1:18	0/0:36	1/1:28	0/0:15	0/0:44	1/0:20	1/0:33	./.:0	1/1:34	1/0:55	0/0:17	0/0:83	1/0:43	1/0:47	0/0:19	0/0:37	0/0:23	0/0:10	1/0:37	1/1:25	1/1:10	1/1:16	0/0:63	1/0:44	1/1:18	0/0:11	0/0:12	0/0:149	0/0:27	1/1:32	0/0:60	1/0:35	1/0:71	1/1:33	0/0:70
supercont3.248	159448	8649	GTCC	ACAT	.	PASS	NS=90;AF=0.300	GT:DP	1/0:62	1/0:16	0/0:23	0/0:30	0/0:25	0/0:23	1/0:39	1/1:36	0/0:10	1/0:42	0/0:17	0/0:17	0/0:63	0/0:50	0/0:23	./.:0	1/1:23	1/1:14	0/0:81	1/1:41	1/0:21	0/0:67	1/1:23	1/1:10	0/0:34	1/0:36	1/0:12	0/0:51	0/0:55	1/0:40	0/0:33	0/0:34	1/0:35	0/0:21	1/1:14	1/0:39	0/0:90	0/0:56	0/0:38	1/1:10	1/0:24	0/0:116	0/0:86	1/1:8	0/0:63	0/0:59	0/0:73	1/0:70	1/1:8	0/0:30	0/0:7	0/0:47	0/0:24	0/0:36	0/0:64	1/1:6	0/0:33	0/0:30	0/0:21	1/0:38	0/0:14	0/0:32	0/0:56	1/0:35	1/0:54	1/0:9	0/0:43	0/0:7	./.:0	1/0:48	1/0:34	1/1:12	0/0:88	0/0:29	0/0:77	0/0:52	1/0:43	1/1:15	0/0:95	1/1:18	0/0:49	0/0:35	0/0:10	./.:0	0/0:6	0/0:29	1/0:18	0/0:20	0/0:77	1/1:5	1/1:13	1/1:10	0/0:39
supercont3.248	411015	8654	GG	CA	.	PASS	NS=86;AF=0.384	GT:DP	1/0:18	1/0:14	1/0:13	0/0:32	0/0:22	0/0:23	1/1:11	1/1:11	1/0:16	1/0:9	1/0:7	1/0:42	0/0:34	1/0:13	1/0:21	1/1:6	1/1:8	./.:0	0/0:44	1/1:10	1/0:15	0/0:66	1/1:29	1/1:25	1/1:7	1/1:10	0/0:16	0/0:28	1/0:30	1/0:27	0/0:39	0/0:27	1/0:68	1/0:26	1/1:45	0/0:68	0/0:28	0/0:28	1/0:21	./.:0	0/0:17	0/0:5	0/0:47	1/0:16	0/0:8	1/0:20	0/0:17	1/0:19	1/1:10	1/1:13	./.:0	0/0:26	0/0:19	0/0:57	./.:0	./.:0	1/0:40	0/0:36	0/0:22	0/0:26	0/0:23	0/0:33	0/0:31	1/0:14	1/0:25	0/0:10	0/0:27	1/1:6	1/1:8	0/0:29	1/0:25	1/1:37	0/0:10	1/0:27	1/0:39	0/0:12	1/0:15	1/1:6	0/0:35	1/1:21	0/0:13	0/0:12	./.:0	1/0:10	1/0:11	0/0:10	1/0:15	0/0:5	0/0:7	./.:0	1/1:38	1/1:13	0/0:46
supercont3.25	937366	9020	G	A	.	PASS	NS=93;AF=0.468	GT:DP	1/0:813	1/0:371	1/0:290	0/0:426	0/0:624	1/0:788	1/0:602	1/1:452	1/0:503	1/0:265	1/0:543	1/0:756	1/0:319	1/0:353	1/0:366	1/1:538	1/1:531	1/1:434	0/0:588	1/1:495	1/0:324	1/0:785	1/1:635	1/1:462	1/0:390	1/0:327	1/0:561	0/0:335	1/0:755	1/0:740	0/0:429	0/0:599	1/0:812	1/0:673	1/1:716	1/0:346	0/0:893	0/0:694	1/0:488	1/0:676	1/0:748	0/0:536	0/0:1417	1/0:945	1/0:757	1/1:1257	1/0:342	1/0:613	1/1:481	1/0:249	1/0:413	0/0:567	0/0:673	0/0:1022	0/0:540	1/1:381	1/0:730	1/0:633	0/0:888	1/0:581	1/0:452	1/0:601	0/0:434	1/0:392	1/0:318	1/0:559	1/0:421	1/1:488	1/1:460	1/0:677	1/0:607	1/1:517	0/0:449	1/0:374	1/0:342	0/0:491	1/0:518	1/1:717	1/0:450	1/1:684	0/0:553	0/0:604	0/0:144	1/0:230	0/0:569	1/0:1021	1/0:551	1/0:579	0/0:763	1/1:581	1/0:655	1/1:497	0/0:831
supercont3.25	1154507	8968	A	G	.	PASS	NS=92;AF=0.391	GT:DP	0/0:45	0/1:25	0/1:22	0/0:89	0/0:42	0/1:41	0/0:48	1/1:44	0/1:37	0/1:25	0/1:37	0/1:77	0/1:45	0/1:23	0/1:35	1/1:29	1/1:29	1/1:51	0/0:237	1/1:71	0/1:48	0/0:74	1/1:83	1/1:62	0/1:34	0/1:20	0/1:42	0/0:38	0/1:34	0/1:43	0/0:14	0/0:47	0/1:60	0/1:92	1/1:21	0/0:40	0/0:33	0/0:55	0/1:20	0/0:23	0/0:58	0/0:59	0/0:97	0/0:90	0/1:59	1/1:42	0/0:63	0/1:15	1/1:20	0/1:38	0/1:17	0/0:115	0/0:36	0/0:40	0/0:39	1/1:52	0/1:40	0/0:27	0/0:77	0/0:89	0/0:60	0/1:29	0/0:57	0/1:38	0/1:21	./.:0	0/1:54	0/1:50	1/1:26	0/1:105	0/0:22	1/1:46	0/0:46	0/1:35	0/1:31	0/0:79	0/1:70	1/1:14	0/1:28	1/1:30	0/0:51	0/0:66	0/0:18	0/1:41	0/0:34	0/0:71	0/1:92	0/1:20	0/0:55	1/1:29	0/1:65	1/1:42	0/0:104
supercont3.250	175741	8727	C	T	.	PASS	NS=90;AF=0.478	GT:DP	1/1:19	0/1:11	0/0:12	1/1:20	0/0:27	./.:0	0/0:23	0/0:17	0/1:17	1/1:21	0/0:12	0/1:24	0/0:10	1/1:13	0/0:17	1/1:17	0/1:17	1/1:9	0/0:18	1/1:16	0/0:14	0/0:41	0/1:38	1/1:8	1/1:7	0/0:12	0/1:21	0/1:10	0/1:36	0/1:43	0/0:10	0/0:36	0/1:19	0/1:46	1/1:31	0/1:10	1/1:27	0/1:43	0/1:19	1/1:10	0/0:7	0/1:23	0/0:55	0/0:13	0/1:40	./.:0	0/1:38	1/1:8	1/1:17	1/1:9	0/0:17	0/0:14	1/1:27	1/1:31	0/1:22	0/0:12	0/1:27	1/1:31	0/0:21	./.:0	0/0:33	1/1:32	0/1:15	0/0:15	0/1:7	0/0:13	0/0:16	0/1:17	1/1:5	0/1:37	1/1:17	0/0:7	0/0:24	1/1:18	1/1:19	1/1:14	0/1:16	0/0:18	0/0:32	0/0:24	0/1:16	0/0:16	1/1:12	0/1:10	0/0:10	1/1:15	0/1:12	1/1:9	0/0:25	1/1:6	0/1:42	0/0:12	1/1:42
supercont3.250	340941	8737	CACCCG	GGTAAT	.	PASS	NS=92;AF=0.478	GT:DP	0/1:118	0/1:40	0/1:51	1/1:30	0/0:49	0/1:42	0/1:58	0/0:63	0/1:41	0/1:52	0/0:64	0/1:82	0/0:37	1/1:30	0/1:31	1/1:32	0/1:67	0/1:54	0/0:64	1/1:50	0/1:39	0/0:29	0/1:61	1/1:23	1/1:34	0/0:20	0/1:41	0/1:35	0/1:56	0/1:51	0/0:14	0/0:38	0/1:49	0/0:82	1/1:79	0/1:102	1/1:70	0/1:42	0/1:43	1/1:120	0/1:52	1/1:29	0/0:39	0/0:84	0/1:73	0/1:72	0/1:35	1/1:34	0/1:58	1/1:28	0/0:34	0/0:22	0/1:54	0/1:69	0/1:29	0/0:42	0/1:51	0/1:104	0/0:60	1/1:18	0/1:32	1/1:23	0/1:48	0/1:25	0/1:31	0/0:86	0/0:80	0/0:34	1/1:41	0/1:82	0/1:50	0/0:33	0/0:45	1/1:50	1/1:43	1/1:20	0/1:33	0/0:58	0/0:68	0/0:42	0/1:55	0/0:16	./.:0	0/1:15	0/1:29	1/1:53	0/1:46	1/1:21	0/1:30	0/1:40	1/1:46	0/0:54	1/1:118
supercont3.250	488317	8750	TTT	ACC	.	PASS	NS=93;AF=0.468	GT:DP	1/0:95	1/0:46	1/0:82	1/1:107	0/0:115	1/0:121	1/0:84	0/0:78	1/0:97	1/0:94	0/0:47	1/0:99	0/0:54	1/1:49	1/0:28	1/1:55	1/0:68	1/0:36	0/0:159	1/1:50	1/0:77	0/0:124	1/0:126	1/1:77	1/1:105	0/0:69	1/0:78	1/0:77	1/0:77	1/0:183	0/0:31	0/0:123	1/0:133	1/0:150	1/1:118	1/0:260	1/1:228	1/0:117	1/0:119	1/0:161	1/0:94	1/0:92	0/0:88	0/0:164	1/0:141	1/0:148	1/0:219	1/1:101	1/0:109	1/1:97	0/0:85	0/0:77	1/0:109	1/0:90	1/0:104	0/0:83	1/0:128	1/0:159	0/0:109	1/0:172	1/0:122	1/1:105	1/0:117	1/0:66	1/0:54	0/0:65	0/0:166	1/0:56	1/1:112	1/0:132	1/0:102	0/0:100	0/0:121	1/1:131	1/1:116	1/1:122	1/0:67	0/0:44	0/0:60	0/0:208	1/0:69	0/0:31	1/0:15	1/0:26	1/0:53	1/1:78	1/0:143	1/1:61	1/0:109	1/0:109	1/0:210	0/0:57	1/1:128
supercont3.251	429403	8769	T	A	.	PASS	NS=87;AF=0.431	GT:DP	1/1:37	1/1:21	0/0:35	1/0:16	1/1:49	./.:0	0/0:38	1/1:28	1/1:27	0/0:13	1/0:43	1/0:120	0/0:9	1/0:19	0/0:18	1/0:26	1/0:44	1/0:8	1/1:47	0/0:29	0/0:34	1/1:35	1/0:22	1/0:31	1/1:9	1/1:49	0/0:33	1/0:21	0/0:39	1/1:18	1/1:7	1/1:35	0/0:21	1/0:36	0/0:25	1/1:60	1/0:21	0/0:24	1/1:35	0/0:28	1/1:41	0/0:10	0/0:94	1/0:42	0/0:5	0/0:36	1/1:37	1/1:6	0/0:35	0/0:11	0/0:35	1/1:13	1/1:19	0/0:51	1/1:42	./.:0	0/0:10	0/0:6	0/0:15	0/0:11	1/1:16	0/0:26	1/1:14	0/0:18	./.:0	0/0:8	0/0:20	1/1:48	0/0:25	0/0:26	1/1:46	./.:0	0/0:16	1/0:34	./.:0	1/1:15	0/0:22	1/0:49	./.:0	1/1:5	1/0:24	0/0:27	1/1:9	0/0:5	0/0:6	1/0:20	0/0:8	0/0:7	0/0:25	1/1:20	0/0:53	1/1:36	0/0:41
supercont3.251	454304	8771	GT	TG	.	PASS	NS=92;AF=0.429	GT:DP	1/1:211	0/1:86	0/0:82	0/1:157	1/1:106	1/1:43	0/0:27	1/1:88	1/1:107	0/0:60	0/1:120	0/1:160	0/0:94	0/1:88	0/0:69	0/1:176	0/1:101	0/1:60	0/1:41	0/0:126	0/0:46	1/1:79	0/1:179	0/1:87	0/1:114	0/1:59	0/0:82	0/1:69	0/0:98	1/1:280	0/1:64	1/1:92	0/0:238	0/1:106	0/1:272	1/1:105	0/1:119	0/0:266	1/1:62	0/0:42	1/1:24	0/1:109	0/0:221	0/1:197	0/0:159	0/0:142	1/1:39	1/1:50	0/0:96	./.:0	0/0:107	0/1:169	1/1:60	0/0:109	0/1:110	1/1:83	0/0:16	0/1:288	0/0:176	0/0:21	1/1:52	0/0:88	1/1:55	0/0:97	0/0:34	0/1:150	0/0:156	1/1:12	0/1:120	0/0:81	0/1:192	0/0:45	0/0:107	0/1:156	1/1:19	0/1:89	0/0:75	0/1:114	0/0:74	1/1:82	0/1:70	0/0:6	1/1:22	0/1:59	0/0:17	1/1:13	0/0:78	0/0:65	0/0:214	1/1:25	0/0:141	1/1:46	0/0:162
supercont3.252	113319	8785	AG	TA	.	PASS	NS=90;AF=0.494	GT:DP	0/0:25	0/1:13	0/1:14	0/1:37	0/1:27	0/0:5	1/1:28	0/1:28	0/1:33	0/0:28	0/0:52	1/1:25	1/1:22	0/1:39	0/1:27	0/1:38	0/1:30	1/1:11	0/0:7	0/1:33	1/1:28	1/1:65	0/1:53	0/1:33	0/1:20	0/1:11	0/1:47	0/1:29	0/0:40	0/0:9	0/1:8	0/1:67	0/1:52	1/1:54	0/1:48	0/1:44	1/1:12	1/1:6	0/1:45	0/1:27	./.:0	0/0:30	0/1:61	1/1:74	0/0:11	1/1:66	0/1:36	0/0:15	0/1:27	0/1:20	1/1:9	1/1:44	./.:0	0/0:23	1/1:18	1/1:43	0/0:62	0/1:27	0/1:21	0/1:19	0/0:12	0/0:28	0/0:13	0/0:16	0/1:28	1/1:14	0/0:17	0/1:12	0/0:17	0/0:29	1/1:6	0/0:18	0/0:66	1/1:35	1/1:16	1/1:8	1/1:10	1/1:28	0/0:5	0/1:30	1/1:21	0/0:84	./.:0	0/0:24	1/1:27	0/1:51	0/0:64	1/1:7	1/1:107	0/0:12	0/0:23	0/0:31	1/1:25
supercont3.252	134927	8788	CT	GG	.	PASS	NS=93;AF=0.468	GT:DP	0/1:19	0/1:28	0/1:11	0/1:50	0/0:24	0/0:40	0/1:73	0/1:27	1/1:26	0/1:23	0/0:26	1/1:73	0/0:5	0/1:36	0/1:32	0/1:17	0/0:29	0/1:13	0/1:27	0/1:48	0/1:22	1/1:31	0/1:33	0/1:30	0/1:46	1/1:24	0/1:51	0/1:38	0/0:37	0/1:29	0/1:16	0/1:61	0/0:41	1/1:33	0/1:59	0/0:50	1/1:36	0/1:51	0/1:24	1/1:56	0/1:22	0/0:13	0/1:76	1/1:95	0/0:29	1/1:46	0/0:33	0/0:48	1/1:23	0/1:16	0/1:35	1/1:60	0/1:15	0/0:52	1/1:43	0/1:51	0/1:50	0/1:97	0/1:21	1/1:83	0/0:19	0/1:35	0/0:42	0/0:26	0/1:15	0/1:48	0/0:29	0/1:36	0/0:31	0/0:41	0/1:53	0/0:26	0/0:19	1/1:32	0/1:19	0/1:31	1/1:32	1/1:32	0/1:61	1/1:15	1/1:35	0/0:28	0/0:5	0/0:12	0/1:49	0/1:18	0/1:34	1/1:35	1/1:30	0/0:19	0/0:24	0/0:30	1/1:82
supercont3.252	143434	8789	CG	GA	.	PASS	NS=91;AF=0.473	GT:DP	0/1:17	0/1:14	0/1:12	0/1:33	0/0:28	0/0:50	0/0:21	0/0:20	0/1:33	0/0:11	0/0:20	1/1:35	0/1:32	0/0:12	0/1:30	1/1:13	0/1:49	0/1:13	1/1:30	1/1:30	0/1:30	1/1:24	0/1:34	0/1:26	0/1:20	0/1:8	1/1:17	0/1:36	0/0:14	0/1:25	0/0:18	0/0:29	0/1:46	1/1:20	0/1:25	0/1:38	1/1:39	0/1:37	1/1:6	0/1:32	0/1:18	./.:0	0/1:13	1/1:45	0/0:37	1/1:10	1/1:15	0/0:14	0/1:18	0/1:18	0/1:15	1/1:18	1/1:5	./.:0	1/1:34	0/1:34	0/1:29	0/1:47	0/1:13	0/0:15	0/0:15	0/1:20	0/0:19	0/0:20	0/1:21	0/1:14	0/0:46	0/0:17	0/0:17	0/1:32	0/1:46	0/0:28	0/0:16	1/1:27	0/1:20	1/1:39	1/1:10	1/1:13	0/0:8	0/1:10	1/1:16	0/0:20	0/0:7	0/0:13	0/1:8	1/1:26	1/1:19	0/1:37	0/1:15	0/0:15	0/0:17	0/0:21	1/1:33
supercont3.252	224450	8795	CTACA	TCCTG	.	PASS	NS=93;AF=0.468	GT:DP	0/1:775	0/1:614	0/1:411	0/1:765	0/1:743	0/0:626	0/1:743	0/1:577	0/1:848	0/1:592	0/0:434	1/1:769	0/1:657	0/1:594	0/1:503	0/1:840	0/1:747	0/1:645	0/1:657	0/1:616	0/1:397	1/1:491	0/1:656	0/1:574	0/1:501	0/1:424	0/1:912	0/1:859	0/0:849	0/1:1646	0/1:542	0/1:959	0/1:1189	1/1:882	0/1:856	0/1:718	1/1:757	0/1:664	0/1:422	0/1:1066	0/1:605	0/0:576	0/1:1280	1/1:792	0/0:1003	1/1:785	0/1:758	0/0:546	0/1:961	0/1:506	0/1:675	1/1:880	0/1:431	0/0:1069	1/1:890	0/1:520	0/1:798	0/1:650	0/1:678	0/1:613	0/0:511	0/1:718	0/0:543	0/0:489	0/1:476	0/1:800	0/0:539	0/1:807	0/0:526	0/1:1073	0/1:669	0/0:502	0/0:761	1/1:675	0/1:446	0/1:733	1/1:902	1/1:827	0/1:509	0/1:1288	1/1:531	0/0:500	0/0:149	0/0:436	0/1:670	0/1:722	0/1:689	0/1:598	1/1:717	0/0:543	0/0:638	0/0:911	1/1:1386
supercont3.253	222785	8826	G	A	.	PASS	NS=92;AF=0.348	GT:DP	0/0:87	0/0:20	1/1:34	0/0:49	0/0:56	0/0:27	0/0:54	1/0:76	1/0:74	1/1:28	0/0:42	1/0:32	0/0:17	0/0:32	1/0:36	1/0:64	0/0:40	1/0:23	0/0:31	1/0:40	0/0:33	0/0:44	0/0:55	0/0:50	1/1:12	0/0:6	0/0:62	1/0:50	0/0:72	0/0:101	0/0:22	1/0:125	1/0:74	1/1:52	1/1:37	1/0:60	0/0:22	0/0:11	1/1:30	1/0:36	1/0:89	0/0:33	1/1:16	1/1:124	0/0:68	1/0:46	0/0:57	0/0:33	1/0:53	1/0:33	0/0:21	1/0:64	0/0:14	0/0:54	1/0:43	1/0:45	0/0:64	1/0:70	1/1:33	0/0:50	0/0:44	1/0:55	1/0:11	0/0:66	0/0:26	1/0:36	0/0:60	1/0:18	0/0:52	0/0:153	1/0:112	0/0:38	0/0:40	1/1:26	1/0:47	1/0:57	1/0:64	1/1:56	1/1:62	0/0:17	1/1:23	1/0:44	./.:0	0/0:6	1/0:42	1/0:77	1/0:23	1/1:65	1/0:16	0/0:36	1/0:103	0/0:45	1/1:48
supercont3.253	379484	8836	GTT	ACG	.	PASS	NS=92;AF=0.353	GT:DP	0/0:95	1/0:44	1/0:67	0/0:62	0/0:108	0/0:16	0/0:56	1/0:64	1/0:48	1/0:43	0/0:32	1/0:98	0/0:36	0/0:46	1/0:25	1/0:50	0/0:27	1/0:87	1/0:75	1/0:58	0/0:44	0/0:70	0/0:47	1/0:23	1/0:38	0/0:32	0/0:66	1/0:66	0/0:28	0/0:70	0/0:37	1/0:105	1/0:43	1/1:57	1/0:49	1/0:86	1/0:116	0/0:55	1/0:52	1/0:54	1/1:50	0/0:61	1/0:130	1/1:176	0/0:93	1/0:56	0/0:74	0/0:57	1/0:41	1/0:31	1/0:53	1/0:61	0/0:22	0/0:88	1/0:53	0/0:50	0/0:22	1/0:53	1/0:49	1/0:67	0/0:41	1/0:60	1/0:35	0/0:30	1/0:58	1/1:49	0/0:49	1/0:49	./.:0	0/0:78	1/0:98	0/0:51	0/0:104	1/1:60	1/0:43	1/1:74	1/0:46	1/1:107	1/0:54	1/0:63	1/1:77	1/0:72	0/0:16	0/0:19	1/0:45	1/0:49	1/0:42	1/0:27	1/0:57	0/0:37	1/0:61	0/0:50	1/1:114
supercont3.253	505129	8839	TG	AA	.	PASS	NS=89;AF=0.371	GT:DP	0/0:22	1/0:8	1/0:23	0/0:22	0/0:21	0/0:25	0/0:39	1/0:21	0/0:24	1/0:17	0/0:33	1/1:58	0/0:34	0/0:12	1/0:14	1/0:30	0/0:18	1/0:34	1/0:49	1/0:9	0/0:9	0/0:38	0/0:75	1/0:18	1/0:14	0/0:10	0/0:39	1/0:27	0/0:15	0/0:20	0/0:10	1/0:27	1/0:19	1/1:39	1/0:45	1/0:33	1/0:48	0/0:16	1/0:20	1/0:26	1/0:50	0/0:21	1/0:51	1/1:21	0/0:48	1/0:52	0/0:19	0/0:25	1/1:24	./.:0	1/1:24	1/1:40	0/0:13	1/1:11	1/1:15	0/0:27	0/0:9	1/0:18	1/0:20	1/0:10	0/0:21	1/0:15	1/0:14	./.:0	1/0:15	0/0:7	0/0:24	1/0:21	0/0:49	0/0:19	1/0:17	0/0:45	0/0:40	1/1:37	1/0:23	1/0:35	0/0:19	1/1:16	1/0:37	1/0:20	1/1:17	1/0:35	./.:0	./.:0	1/1:8	1/1:69	0/0:29	1/1:18	1/0:49	0/0:12	0/0:9	0/0:31	1/1:30
supercont3.254	499695	8856	A	G	.	PASS	NS=87;AF=0.345	GT:DP	0/1:43	0/1:18	0/1:52	0/0:28	0/1:22	0/1:77	1/1:17	0/1:21	1/1:26	0/1:13	0/1:30	0/1:43	0/0:28	0/1:29	0/0:19	1/1:24	1/1:68	1/1:49	0/1:11	0/0:14	1/1:14	0/1:23	0/1:17	0/1:45	0/1:27	0/0:35	0/0:10	0/0:22	0/1:25	./.:0	0/0:28	0/0:45	1/1:44	0/1:27	1/1:19	0/1:48	0/0:55	0/0:40	1/1:37	0/1:43	0/0:10	0/1:39	0/0:8	1/1:45	0/0:48	0/1:59	./.:0	0/1:14	0/0:33	0/0:35	1/1:29	0/0:43	1/1:31	0/0:5	0/0:63	./.:0	0/0:47	0/1:56	0/0:62	1/1:5	0/0:15	./.:0	0/0:5	0/0:13	0/0:15	0/0:25	0/1:40	0/0:5	0/0:33	0/0:9	1/1:28	0/0:9	0/0:33	0/1:58	0/0:11	0/0:31	0/0:8	0/0:35	0/0:62	./.:0	1/1:6	./.:0	0/0:13	1/1:22	0/0:37	0/1:32	0/0:17	0/0:6	0/0:58	0/0:7	0/0:12	1/1:13	0/0:47
supercont3.2549	9571	8846	A	G	.	PASS	NS=87;AF=0.328	GT:DP	0/1:45	0/1:27	0/1:16	0/0:23	0/1:38	0/1:38	1/1:53	0/1:18	1/1:31	0/1:17	0/1:31	0/1:41	0/1:14	0/0:9	0/0:19	1/1:27	1/1:25	1/1:28	0/1:36	0/1:16	0/1:24	0/1:38	0/1:21	1/1:29	0/1:21	0/1:23	0/0:14	0/0:12	0/1:49	0/1:42	0/0:24	0/0:35	1/1:22	0/1:31	1/1:19	0/1:24	0/0:38	0/0:35	1/1:30	0/1:59	0/0:11	1/1:26	0/0:50	0/1:64	0/0:25	0/1:77	./.:0	0/1:26	0/0:16	0/0:7	./.:0	0/0:38	1/1:13	0/0:19	0/0:35	0/0:7	0/0:13	0/1:29	0/0:22	0/1:17	0/0:7	0/1:20	0/0:19	0/0:7	./.:0	0/1:39	0/1:32	0/0:19	0/1:10	0/0:47	0/0:8	0/0:18	./.:0	0/1:16	0/0:17	0/0:25	0/0:20	0/1:31	0/0:5	0/0:11	0/0:13	0/0:27	./.:0	./.:0	0/0:19	0/0:37	0/0:10	0/0:10	0/0:45	0/0:15	0/0:27	1/1:19	0/0:59
supercont3.259	440178	8953	A	T	.	PASS	NS=91;AF=0.467	GT:DP	1/1:25	0/1:24	0/0:30	0/0:14	1/1:16	0/1:36	0/1:22	0/0:30	0/1:15	0/1:33	0/1:19	0/0:46	1/1:12	0/1:9	1/1:5	0/0:25	0/1:23	1/1:34	1/1:6	0/0:36	0/0:25	0/0:56	0/1:34	1/1:16	0/0:7	1/1:33	0/1:18	0/0:25	0/0:36	1/1:18	1/1:9	0/1:8	1/1:6	0/1:28	0/0:22	0/1:66	0/0:31	1/1:11	0/1:21	0/0:26	0/0:8	0/1:26	1/1:8	1/1:65	1/1:30	0/0:32	0/0:7	0/0:11	0/1:24	1/1:5	1/1:29	0/1:47	0/1:51	0/0:29	1/1:12	1/1:19	0/0:9	0/1:66	1/1:5	0/0:26	1/1:15	0/0:29	1/1:41	0/0:10	0/1:34	1/1:6	1/1:55	0/1:20	0/1:37	0/0:29	0/1:57	0/0:9	0/1:20	0/0:16	0/0:33	0/0:9	0/0:16	1/1:15	1/1:45	1/1:28	0/0:61	0/1:32	0/1:22	0/0:23	0/1:14	./.:0	0/0:39	0/1:52	0/0:6	./.:0	0/1:70	1/1:23	0/0:16
supercont3.26	888797	9291	A	G	.	PASS	NS=91;AF=0.440	GT:DP	1/1:14	0/1:8	0/1:19	0/0:16	0/0:34	0/1:24	0/1:32	1/1:11	0/1:30	./.:0	0/0:21	0/1:57	0/1:10	0/0:15	0/1:14	1/1:25	1/1:18	1/1:16	0/0:45	1/1:6	1/1:9	0/1:59	1/1:22	1/1:28	0/1:14	1/1:18	0/1:15	0/0:11	0/1:24	0/0:50	0/0:12	0/0:39	0/1:23	0/0:43	1/1:40	0/1:22	0/0:33	0/0:33	0/1:35	0/1:12	./.:0	0/0:22	0/0:49	1/1:24	0/1:37	0/0:82	0/0:10	0/1:22	1/1:16	0/1:19	0/1:10	0/0:48	0/0:64	0/0:24	0/0:15	1/1:9	0/1:17	1/1:13	0/0:58	0/1:37	0/1:10	0/0:19	0/0:15	0/0:6	0/1:8	1/1:12	1/1:21	0/1:19	1/1:10	0/1:70	0/1:16	1/1:16	0/0:13	0/1:6	1/1:14	0/0:15	0/0:13	1/1:27	0/0:18	1/1:29	0/0:29	0/0:57	0/0:7	1/1:10	0/0:29	0/0:41	0/1:22	0/0:14	0/0:6	1/1:6	0/1:57	1/1:21	0/0:18
supercont3.26	1212664	9246	T	A	.	PASS	NS=87;AF=0.494	GT:DP	1/0:12	0/0:7	./.:0	0/0:21	1/1:16	1/0:20	1/0:15	1/0:18	1/0:7	1/0:12	1/0:12	1/0:19	1/1:12	1/0:7	1/1:7	0/0:18	1/0:11	1/0:12	1/1:21	0/0:18	1/0:7	1/1:11	1/0:13	0/0:5	0/0:5	1/1:14	1/0:18	1/0:9	1/0:13	1/0:34	1/1:10	1/1:12	1/0:18	1/0:9	0/0:22	1/0:21	0/0:29	1/1:23	1/0:12	0/0:23	1/0:6	0/0:7	1/0:14	1/1:26	1/0:46	0/0:13	1/0:13	0/0:7	1/0:6	1/0:10	1/1:16	1/1:17	1/0:25	1/0:29	1/0:16	./.:0	1/0:8	0/0:7	1/1:5	0/0:12	1/1:11	0/0:12	./.:0	1/0:7	1/1:8	1/1:9	1/1:22	1/1:10	0/0:5	./.:0	1/0:21	1/0:9	1/1:8	0/0:9	0/0:14	0/0:5	0/0:8	./.:0	1/1:17	1/1:17	0/0:16	1/0:12	./.:0	0/0:6	1/1:6	0/0:10	1/0:8	1/0:11	0/0:9	1/1:10	1/0:13	1/1:14	0/0:29
supercont3.2602	16835	9022	G	C	.	PASS	NS=93;AF=0.387	GT:DP	0/0:328	0/0:83	1/0:129	0/0:117	0/0:202	0/0:350	1/0:207	1/0:195	1/0:91	1/0:188	0/0:132	1/0:294	0/0:147	1/1:65	1/0:119	1/1:156	1/0:92	1/1:144	1/0:181	1/0:234	1/0:100	1/0:141	0/0:221	1/0:158	1/0:57	0/0:108	0/0:146	1/1:78	0/0:82	0/0:333	0/0:73	1/0:174	1/1:163	1/1:324	0/0:143	0/0:346	1/0:247	1/0:315	1/0:127	1/0:209	1/0:138	0/0:165	1/0:265	1/0:491	0/0:312	1/0:428	0/0:165	1/0:120	1/0:111	0/0:81	1/1:146	1/1:187	0/0:298	1/0:146	0/0:182	0/0:161	0/0:124	1/0:257	1/0:223	1/0:192	0/0:162	1/0:119	1/0:159	1/0:79	1/0:78	1/1:204	1/0:211	1/0:186	1/0:78	0/0:248	1/0:212	0/0:234	0/0:117	0/0:154	0/0:138	1/0:146	0/0:142	1/0:173	1/0:146	1/0:151	1/0:192	1/1:304	0/0:81	0/0:55	1/0:100	1/1:230	1/0:271	1/1:162	1/0:272	0/0:117	1/0:187	0/0:125	1/1:292
supercont3.266	512965	9179	C	T	.	PASS	NS=87;AF=0.460	GT:DP	0/0:19	0/0:12	0/0:11	0/1:12	0/1:29	0/0:21	0/1:17	0/1:22	1/1:18	1/1:9	0/0:16	0/1:26	1/1:6	1/1:9	0/1:18	1/1:12	1/1:12	1/1:25	0/1:25	0/1:25	0/1:13	0/1:35	0/0:29	0/1:16	./.:0	0/0:24	0/1:22	0/1:25	0/1:34	0/1:70	0/0:7	0/1:15	1/1:17	1/1:29	0/0:21	0/0:12	1/1:10	0/1:21	0/1:21	0/1:40	0/1:16	0/0:17	0/1:40	0/1:14	0/0:33	0/1:51	0/0:12	1/1:14	1/1:15	0/1:13	0/1:26	0/1:21	0/0:51	0/1:44	0/0:18	0/0:22	0/0:21	0/1:17	0/1:13	1/1:6	0/0:10	0/0:13	0/0:14	0/1:11	0/1:10	./.:0	1/1:31	0/1:18	0/1:13	0/0:66	0/1:11	1/1:20	0/0:16	0/0:11	0/0:5	0/1:19	0/0:14	./.:0	0/1:10	1/1:18	0/1:11	1/1:17	./.:0	./.:0	0/0:18	1/1:14	0/1:16	1/1:20	0/1:49	0/1:20	./.:0	0/0:19	1/1:29
supercont3.266	550629	9181	T	C	.	PASS	NS=91;AF=0.495	GT:DP	0/0:20	0/0:39	0/0:55	1/1:23	1/0:57	0/0:91	0/0:62	1/0:86	1/1:56	1/1:50	0/0:46	1/0:53	1/0:55	1/1:60	1/1:38	1/1:112	0/0:39	1/1:16	1/1:36	1/0:73	1/0:38	1/0:23	0/0:40	1/0:168	1/1:93	0/0:51	1/1:87	1/0:49	1/1:24	1/1:99	0/0:61	1/0:59	1/1:51	1/1:89	0/0:74	0/0:65	1/0:102	1/0:71	1/0:55	0/0:25	1/1:61	0/0:111	1/0:229	1/1:9	0/0:51	0/0:119	1/1:60	1/1:124	1/1:37	1/0:130	1/1:41	1/0:103	0/0:83	1/0:113	0/0:33	0/0:69	0/0:90	1/0:90	1/1:46	1/0:69	0/0:40	1/0:64	0/0:39	1/0:61	1/1:55	1/1:53	1/0:79	1/1:35	1/0:102	0/0:80	1/0:95	./.:0	0/0:5	0/0:36	0/0:42	1/0:82	0/0:59	0/0:11	1/1:81	1/1:55	1/0:32	1/1:21	0/0:13	./.:0	0/0:26	1/1:17	1/0:34	1/1:15	1/0:86	1/0:33	1/0:49	0/0:42	1/1:215
supercont3.267	345440	9192	T	C	.	PASS	NS=90;AF=0.444	GT:DP	1/0:18	1/0:31	1/0:9	1/1:29	0/0:20	1/0:25	1/0:20	1/0:14	1/0:20	0/0:14	./.:0	0/0:39	0/0:15	1/0:38	0/0:24	1/1:34	1/0:28	1/0:34	0/0:80	1/1:30	0/0:11	0/0:47	1/0:47	1/0:20	1/1:31	0/0:15	1/0:56	1/0:44	1/0:36	0/0:40	0/0:47	0/0:28	1/0:47	1/0:46	1/1:48	./.:0	1/1:35	0/0:25	1/0:16	1/1:76	1/0:66	0/0:25	1/0:37	0/0:19	1/1:10	0/0:18	1/1:36	1/1:12	1/0:15	1/0:33	0/0:13	0/0:19	1/0:33	./.:0	1/0:19	0/0:14	1/1:33	1/1:13	0/0:14	1/1:22	0/0:19	1/1:21	0/0:12	1/0:24	1/0:12	0/0:27	0/0:16	1/0:51	1/1:22	1/0:35	1/0:30	0/0:7	0/0:44	1/1:30	1/0:11	1/1:32	0/0:16	0/0:31	0/0:11	0/0:13	1/1:12	1/1:45	0/0:5	1/1:22	1/0:22	1/1:11	0/0:16	1/1:39	1/1:99	0/0:27	1/0:21	0/0:23	1/1:58
supercont3.268	9906	9229	T	A	.	PASS	NS=91;AF=0.495	GT:DP	0/0:57	1/1:7	1/1:50	1/0:38	0/0:87	1/1:20	1/0:19	1/0:56	0/0:91	1/0:19	1/1:12	1/0:55	1/0:21	0/0:18	0/0:24	1/0:65	1/1:76	1/1:31	1/1:28	1/0:39	1/1:39	1/0:43	1/1:43	0/0:18	0/0:51	1/0:61	1/0:31	1/1:63	0/0:53	1/0:65	1/1:43	1/1:55	0/0:36	1/0:51	1/1:91	1/1:20	1/1:29	0/0:60	1/1:53	1/1:124	0/0:20	0/0:39	1/1:125	1/0:52	1/0:116	1/1:138	1/0:20	0/0:46	1/0:104	0/0:42	1/0:53	0/0:30	0/0:15	1/1:56	1/1:106	1/1:63	1/1:5	1/0:45	1/1:77	1/1:70	1/1:15	0/0:27	1/1:54	0/0:45	1/0:20	0/0:21	0/0:5	0/0:32	0/0:37	0/0:93	1/0:20	0/0:8	1/1:66	0/0:27	0/0:89	0/0:31	0/0:41	1/1:44	1/0:46	1/0:115	1/0:10	0/0:27	1/1:13	./.:0	1/0:55	./.:0	1/1:55	0/0:9	0/0:19	1/0:16	0/0:74	1/1:62	0/0:128
supercont3.268	308421	9210	CC	TT	.	PASS	NS=91;AF=0.418	GT:DP	1/1:17	0/1:21	0/0:24	0/1:16	1/1:12	0/1:18	1/1:38	0/0:10	1/1:28	0/1:21	1/1:21	0/0:31	0/1:28	1/1:9	1/1:16	0/1:16	0/0:48	0/0:12	0/0:44	0/0:19	0/1:22	0/1:18	0/0:46	1/1:8	0/1:38	0/0:34	0/1:23	0/0:39	1/1:13	0/1:35	0/0:28	0/0:49	1/1:26	0/0:33	0/1:48	0/1:15	0/0:31	1/1:6	0/0:43	0/0:16	0/0:16	1/1:11	0/0:108	0/1:30	0/1:28	0/1:8	0/1:44	1/1:19	0/0:17	./.:0	0/1:13	0/1:28	0/0:16	0/0:21	0/0:7	0/0:15	0/0:39	1/1:30	0/1:40	0/1:10	0/1:19	1/1:7	0/0:25	0/1:22	0/1:13	0/1:37	0/0:18	1/1:8	1/1:24	1/1:28	0/1:27	0/0:26	0/0:40	0/1:22	1/1:7	1/1:16	0/1:11	0/0:24	0/1:18	0/0:28	0/1:18	0/0:38	0/1:11	0/0:9	0/0:20	./.:0	0/0:12	1/1:11	0/1:17	0/0:11	0/0:49	0/0:27	1/1:12
supercont3.268	308522	9211	GC	AT	.	PASS	NS=93;AF=0.495	GT:DP	1/1:77	1/0:63	0/0:100	1/0:95	1/1:62	1/0:85	1/0:53	1/0:42	1/1:80	1/0:46	1/0:59	1/0:80	1/0:55	1/1:55	1/1:43	1/0:61	0/0:56	0/0:77	0/0:51	1/0:82	1/0:37	1/0:37	0/0:70	1/1:60	1/1:39	1/0:88	1/0:75	0/0:128	1/0:90	1/0:230	0/0:55	0/0:88	1/1:91	1/0:86	1/0:127	1/0:83	0/0:150	1/1:135	0/0:132	0/0:70	1/0:31	1/1:9	0/0:78	1/0:154	1/0:131	1/0:96	0/0:77	1/1:41	1/0:43	1/1:47	1/0:87	1/0:44	1/0:107	0/0:80	0/0:76	0/0:131	0/0:98	1/0:113	1/0:77	1/0:73	1/0:132	1/1:83	0/0:112	0/0:18	0/0:35	0/0:44	1/0:39	1/1:27	1/1:49	1/1:89	1/0:41	1/0:45	0/0:92	1/0:82	1/1:114	1/1:117	1/1:48	0/0:65	1/0:59	1/0:34	1/0:36	1/1:102	1/0:39	1/0:53	1/0:42	1/1:50	0/0:47	1/1:86	1/0:47	1/0:87	1/1:32	0/0:103	1/1:85
supercont3.268	320695	9212	G	A	.	PASS	NS=86;AF=0.488	GT:DP	1/1:14	1/1:14	0/0:25	1/0:20	1/1:16	0/0:14	1/0:21	1/0:18	1/1:15	1/1:12	1/0:20	0/0:33	1/0:18	1/1:11	1/1:18	1/0:14	0/0:5	0/0:10	0/0:22	1/0:16	1/0:13	1/0:19	0/0:14	1/1:17	1/0:12	1/0:19	1/1:11	./.:0	1/0:15	0/0:5	0/0:8	0/0:18	1/1:38	1/0:24	1/0:25	0/0:16	0/0:49	1/1:29	0/0:12	0/0:8	0/0:19	1/1:31	0/0:60	1/1:22	1/0:52	1/0:89	1/1:21	1/1:53	1/1:10	1/1:12	0/0:13	1/0:47	1/1:32	./.:0	0/0:6	0/0:18	./.:0	1/0:38	./.:0	1/0:11	1/0:25	1/1:10	0/0:9	0/0:6	1/1:24	./.:0	1/0:19	./.:0	1/1:13	1/1:33	0/0:12	1/0:26	0/0:14	0/0:7	1/1:27	1/1:15	./.:0	0/0:14	1/0:15	1/0:27	0/0:30	1/0:44	1/0:11	1/0:8	0/0:23	1/1:11	0/0:16	1/1:11	1/0:27	0/0:20	1/1:13	0/0:24	1/1:9
supercont3.268	338716	9213	CC	GT	.	PASS	NS=93;AF=0.500	GT:DP	0/0:459	0/1:151	1/1:223	0/1:316	0/0:202	0/1:351	0/1:522	0/1:228	0/0:355	0/1:210	0/1:225	0/1:465	0/1:281	0/0:217	0/0:246	0/1:272	1/1:272	1/1:263	1/1:509	0/1:259	0/1:267	0/1:437	1/1:431	0/0:275	0/1:140	0/1:244	0/1:295	1/1:188	0/1:373	0/1:438	1/1:253	1/1:406	0/0:365	0/1:407	0/1:450	0/1:279	1/1:583	0/0:398	1/1:270	1/1:395	0/1:230	0/0:367	1/1:484	0/1:527	0/1:312	0/1:507	0/1:266	0/0:328	0/1:328	0/0:226	0/1:338	0/1:333	0/1:340	1/1:542	1/1:342	1/1:267	1/1:354	0/1:279	0/1:483	0/1:281	0/1:230	0/0:344	1/1:261	0/1:177	0/1:184	0/1:424	0/1:405	0/0:279	0/0:254	0/0:427	0/1:354	0/1:281	1/1:290	0/1:237	0/0:171	0/0:279	0/0:174	1/1:270	0/1:177	0/1:266	0/1:282	0/1:360	0/1:94	0/1:139	0/1:266	0/0:383	1/1:448	0/0:137	0/1:516	0/1:272	0/1:378	1/1:462	0/0:563
supercont3.268	338905	9214	TT	CC	.	PASS	NS=93;AF=0.478	GT:DP	0/0:90	1/0:80	1/1:56	1/0:143	0/0:70	1/1:46	1/0:120	1/0:110	0/0:100	1/0:122	1/0:48	1/1:78	1/0:148	0/0:70	0/0:56	1/0:60	1/1:56	1/1:81	1/1:111	1/0:127	1/0:68	1/0:161	1/1:59	0/0:87	1/0:64	1/0:145	1/0:42	1/1:78	0/0:130	1/0:94	1/1:70	1/1:182	0/0:112	1/0:104	1/0:170	1/0:111	1/1:136	0/0:187	1/1:29	1/1:67	1/0:64	0/0:144	1/1:97	1/0:187	1/0:73	1/0:168	1/0:63	0/0:120	1/0:101	0/0:67	0/0:84	1/0:51	0/0:58	1/1:173	1/1:118	1/1:66	1/1:204	1/0:121	1/0:68	1/0:135	1/0:37	0/0:81	1/1:117	1/1:44	1/0:173	0/0:39	1/0:229	0/0:27	0/0:118	0/0:83	1/0:118	0/0:104	1/1:108	1/0:52	0/0:49	0/0:125	0/0:54	1/1:40	1/0:163	1/0:179	1/0:76	1/1:27	0/0:5	1/0:128	1/0:96	0/0:105	1/1:44	0/0:28	0/0:100	0/0:8	1/0:117	1/1:177	0/0:104
supercont3.268	355921	9215	C	T	.	PASS	NS=88;AF=0.483	GT:DP	0/0:24	0/1:15	1/1:5	0/1:19	0/0:39	0/1:32	0/1:30	0/1:23	0/0:35	./.:0	0/1:12	0/1:38	0/1:9	0/0:14	0/0:8	0/1:18	./.:0	1/1:13	1/1:31	0/0:13	1/1:13	0/1:17	1/1:30	0/0:12	0/1:16	0/1:23	0/0:18	1/1:16	0/1:11	0/1:106	1/1:29	1/1:12	0/0:13	0/1:43	0/0:32	0/1:31	1/1:12	0/0:25	1/1:20	1/1:43	0/1:18	0/0:12	1/1:39	0/1:43	0/0:51	1/1:30	0/1:28	0/0:20	0/1:11	0/0:7	./.:0	1/1:20	0/0:40	1/1:55	1/1:19	1/1:15	1/1:17	0/0:22	0/1:18	0/1:11	0/1:10	0/0:6	1/1:17	0/1:18	0/1:11	0/0:14	1/1:11	0/0:9	0/0:18	0/0:28	0/1:38	0/1:18	1/1:6	0/1:32	0/0:14	0/0:31	0/0:26	1/1:23	0/1:8	0/1:16	0/1:34	0/1:28	./.:0	./.:0	1/1:7	0/0:54	1/1:18	0/0:16	0/1:42	0/1:9	0/1:20	1/1:23	0/0:43
supercont3.268	386024	9219	AG	GC	.	PASS	NS=93;AF=0.500	GT:DP	1/1:437	0/1:276	0/0:170	0/1:298	1/1:500	0/1:518	0/1:415	0/1:387	1/1:312	0/1:324	0/1:123	0/1:485	0/1:323	1/1:281	1/1:238	0/1:404	0/0:287	0/0:386	0/0:560	0/1:412	0/1:287	0/1:418	0/0:285	1/1:196	0/1:201	0/1:230	0/1:304	0/0:244	0/1:228	0/1:556	0/0:266	0/0:335	1/1:450	0/1:500	0/1:463	0/1:180	0/0:474	1/1:486	0/0:202	0/0:355	0/1:334	1/1:354	0/0:933	0/1:595	0/1:763	0/1:755	0/1:407	1/1:672	0/1:421	1/1:179	0/1:308	0/1:317	0/1:555	0/0:795	0/0:335	0/0:241	0/0:375	0/1:634	0/1:570	0/1:258	0/1:186	1/1:354	0/0:224	0/1:295	0/1:211	0/1:402	0/1:353	1/1:328	1/1:323	1/1:459	0/1:550	0/1:562	0/0:433	0/1:209	1/1:209	1/1:331	1/1:317	0/0:484	0/1:154	0/1:558	0/1:283	0/1:481	0/1:95	0/1:250	0/1:465	1/1:601	0/0:476	1/1:324	0/1:725	0/1:449	0/1:483	0/0:460	1/1:569
supercont3.268	434181	9221	AAGTGTA	GCACACG	.	PASS	NS=93;AF=0.500	GT:DP	0/0:69	0/1:57	1/1:50	0/1:48	0/0:55	0/1:35	0/1:65	0/1:54	0/0:28	0/1:56	0/1:46	0/1:99	0/1:32	0/0:70	0/0:64	0/1:81	1/1:58	1/1:72	1/1:132	0/1:65	0/1:59	0/1:67	1/1:91	0/0:66	0/1:51	0/1:65	0/1:88	1/1:86	0/1:86	0/1:208	1/1:49	1/1:92	0/0:82	0/1:56	0/1:168	0/1:90	1/1:56	0/0:139	1/1:46	1/1:116	0/1:75	0/0:118	1/1:79	0/1:111	0/1:61	1/1:48	0/1:77	0/0:98	0/1:51	0/0:67	0/0:51	0/1:79	1/1:20	1/1:58	1/1:48	1/1:34	1/1:130	0/1:44	0/1:48	0/1:74	0/1:52	0/0:88	1/1:137	0/1:117	0/1:41	0/1:81	0/1:55	0/0:69	0/0:103	0/0:168	0/0:122	0/1:72	1/1:98	0/1:86	0/0:52	0/0:57	0/0:68	1/1:44	0/1:59	0/1:116	0/1:53	1/1:72	0/1:10	0/1:19	0/0:22	0/0:51	1/1:63	0/0:16	0/1:46	0/1:69	0/1:118	1/1:114	0/0:106
supercont3.268	450454	9222	AAAG	TGCA	.	PASS	NS=93;AF=0.500	GT:DP	1/1:216	0/1:99	0/0:160	0/1:128	1/1:201	0/1:150	0/1:141	0/1:166	1/1:207	0/1:166	0/1:138	0/1:247	0/1:129	1/1:76	1/1:90	0/1:156	0/0:136	0/0:153	0/0:245	0/1:199	0/1:92	0/1:235	0/0:153	1/1:128	0/1:91	0/1:68	0/1:159	0/0:97	0/1:198	0/1:179	0/0:53	0/0:302	1/1:163	0/1:150	0/1:112	0/1:126	0/0:159	1/1:189	0/0:137	0/0:230	0/1:121	1/1:122	0/0:313	0/1:218	0/1:141	0/1:223	0/1:213	1/1:158	0/1:142	1/1:138	0/0:130	0/1:248	1/1:121	0/0:158	0/0:151	0/0:153	0/0:163	0/1:180	0/1:162	1/1:169	0/0:40	1/1:172	0/0:185	0/1:166	0/1:144	0/1:109	0/1:128	1/1:170	1/1:90	1/1:130	0/1:189	0/0:148	0/0:138	1/1:142	1/1:80	1/1:114	1/1:91	0/0:210	0/1:73	0/1:320	0/1:182	0/1:193	0/0:4	0/1:118	0/1:106	1/1:156	0/0:101	1/1:148	1/1:207	0/1:201	0/1:37	0/0:154	1/1:273
supercont3.269	455507	9238	AG	GA	.	PASS	NS=92;AF=0.500	GT:DP	0/1:46	0/1:14	0/1:29	1/1:25	0/0:35	0/1:39	0/1:21	0/1:36	1/1:24	0/1:24	1/1:9	0/1:71	0/0:16	0/1:31	0/0:25	1/1:52	0/1:35	0/1:41	0/0:48	1/1:34	1/1:25	0/0:21	0/1:62	1/1:25	1/1:20	0/0:34	0/1:37	0/1:42	0/1:41	0/0:37	0/0:19	0/0:38	0/1:66	0/1:41	1/1:46	0/1:46	1/1:58	0/1:39	0/1:33	1/1:33	0/1:21	0/1:38	0/0:76	0/0:42	0/1:34	1/1:52	0/1:16	1/1:15	0/1:42	1/1:27	0/0:16	0/0:48	0/0:23	0/1:40	0/1:20	0/0:41	0/1:48	1/1:17	0/0:22	0/1:27	0/0:29	1/1:16	0/1:26	0/1:11	0/1:16	0/0:16	0/0:28	0/1:24	1/1:19	0/1:22	0/1:44	0/0:48	0/0:14	1/1:29	1/1:27	1/1:28	0/1:11	0/0:29	0/0:36	0/0:35	0/1:32	1/1:33	./.:0	0/1:17	0/1:26	1/1:47	0/1:39	1/1:23	1/1:15	0/1:19	0/1:33	0/0:31	1/1:67
supercont3.27	1563605	9569	T	A	.	PASS	NS=93;AF=0.452	GT:DP	1/0:368	1/0:99	1/0:104	0/0:209	0/0:348	1/0:285	1/0:290	1/1:162	1/0:181	1/0:151	1/0:203	1/0:361	1/0:164	1/0:98	1/0:116	1/1:162	1/1:120	1/1:212	0/0:572	1/1:167	1/0:225	1/0:255	1/1:257	1/1:134	1/0:171	1/0:189	1/0:202	0/0:151	1/0:166	1/0:409	0/0:174	0/0:265	1/0:249	1/0:370	1/1:386	1/0:298	0/0:345	0/0:335	1/0:301	0/0:313	1/0:204	0/0:200	0/0:530	1/0:465	1/0:380	1/0:413	1/0:136	1/0:304	1/1:112	1/0:89	1/0:154	0/0:206	0/0:364	0/0:641	0/0:300	1/1:110	1/0:194	1/0:204	0/0:407	1/0:236	1/0:139	0/0:153	0/0:239	1/0:113	1/0:100	1/0:169	0/0:234	1/0:214	1/1:125	1/1:308	1/0:413	1/1:222	0/0:187	1/0:203	1/0:99	0/0:179	1/0:117	1/1:202	0/0:226	1/1:215	0/0:269	0/0:438	0/0:45	1/0:93	1/0:174	1/0:349	1/0:273	1/0:154	0/0:325	1/1:129	1/1:246	1/1:122	0/0:407
supercont3.270	514568	9317	CC	TT	.	PASS	NS=92;AF=0.429	GT:DP	0/0:133	0/1:37	0/1:114	0/0:103	0/0:45	0/0:44	0/1:80	1/1:66	0/1:110	0/0:74	0/1:69	0/1:53	0/1:97	0/1:53	0/1:50	1/1:87	1/1:74	1/1:50	0/0:141	1/1:86	0/1:107	0/1:116	0/1:114	1/1:36	0/1:109	0/1:72	0/1:127	0/0:63	0/1:136	0/1:35	0/0:57	0/0:116	0/1:62	0/0:208	1/1:92	0/1:127	0/0:217	0/0:206	0/1:89	0/1:110	0/1:109	0/0:74	0/0:231	0/1:221	0/1:209	1/1:219	0/1:65	0/1:161	0/1:63	0/1:71	0/1:99	0/0:125	0/0:91	0/0:118	0/0:125	0/1:134	0/1:134	0/1:98	0/0:234	1/1:89	1/1:68	0/1:115	0/0:94	0/1:37	0/1:100	./.:0	0/1:122	1/1:96	1/1:62	0/1:143	0/1:166	0/1:159	0/1:94	1/1:120	0/1:62	0/0:98	0/0:75	1/1:61	0/1:100	0/1:181	0/0:141	0/0:148	0/0:18	0/1:42	0/0:52	0/1:91	0/1:93	0/1:46	0/0:147	0/1:80	0/1:133	1/1:60	0/0:139
supercont3.271	24829	9325	AC	GT	.	PASS	NS=92;AF=0.495	GT:DP	0/0:221	1/1:44	1/1:92	0/1:145	0/1:113	0/0:182	1/1:101	1/1:80	1/1:125	0/1:71	0/1:68	1/1:102	0/0:78	1/1:67	0/0:203	1/1:101	0/1:121	0/0:156	0/0:190	1/1:27	0/0:75	1/1:137	0/1:90	0/0:90	1/1:70	0/0:115	1/1:145	0/1:126	0/0:241	1/1:76	0/0:132	0/0:162	0/1:219	0/0:251	0/1:288	0/0:135	1/1:171	0/1:110	0/0:74	1/1:76	0/1:117	1/1:88	0/0:305	0/0:264	0/1:271	1/1:154	1/1:73	1/1:67	1/1:84	0/0:134	0/0:178	0/1:106	0/1:110	0/0:428	0/1:143	0/1:107	0/0:190	0/0:144	0/1:159	1/1:57	0/1:152	0/1:169	0/1:103	0/0:52	0/1:146	0/0:143	0/0:262	0/1:66	0/0:195	1/1:133	0/1:242	1/1:65	0/1:107	0/1:147	1/1:91	1/1:83	0/1:69	0/1:99	0/0:317	0/1:112	1/1:90	0/0:43	./.:0	1/1:22	0/1:92	1/1:42	0/0:175	0/1:100	1/1:65	0/1:76	0/0:304	0/0:214	1/1:129
supercont3.272	431823	9366	A	T	.	PASS	NS=92;AF=0.462	GT:DP	0/1:98	0/1:58	0/1:85	0/0:71	1/1:57	0/0:24	0/1:44	0/0:33	0/1:79	0/1:27	0/1:32	0/1:68	1/1:45	0/1:56	1/1:25	0/0:65	0/1:56	0/1:67	1/1:101	0/0:56	0/1:37	1/1:109	0/1:99	0/0:28	0/0:31	1/1:49	0/1:143	0/1:63	0/1:61	0/1:191	1/1:71	1/1:123	0/1:83	0/1:54	0/0:82	0/1:73	0/0:65	1/1:120	0/1:34	0/0:64	0/1:112	0/1:56	0/1:74	1/1:27	0/1:25	1/1:133	0/0:102	0/0:90	0/0:48	0/1:72	1/1:39	1/1:153	0/0:49	0/1:152	0/1:92	1/1:38	0/1:60	0/0:96	1/1:53	0/0:105	1/1:46	0/0:104	0/1:86	0/1:33	0/1:27	./.:0	1/1:83	0/1:19	0/0:102	0/1:100	0/1:100	0/1:79	1/1:53	0/0:94	0/1:39	0/0:70	0/1:78	1/1:45	1/1:41	1/1:120	0/0:19	0/1:29	0/0:7	0/0:14	0/1:25	0/0:26	0/1:106	0/0:36	0/0:87	0/0:44	0/0:25	1/1:70	0/0:92
supercont3.2728	3605	9339	AGCA	GTTC	.	PASS	NS=91;AF=0.495	GT:DP	0/1:35	0/0:40	0/1:59	0/0:39	0/0:48	1/1:28	0/0:21	1/1:11	1/1:30	0/0:16	0/0:57	0/1:19	0/1:56	0/1:34	0/1:74	1/1:79	1/1:44	0/1:75	0/0:35	1/1:40	0/0:22	0/0:25	1/1:13	1/1:35	1/1:12	1/1:54	0/1:66	0/0:38	0/1:52	0/1:60	0/0:84	0/0:44	1/1:44	0/1:17	1/1:53	0/1:76	0/0:51	0/0:43	0/1:30	0/0:77	1/1:19	0/0:28	0/0:70	0/1:94	0/1:34	0/0:35	0/0:38	1/1:24	1/1:47	0/1:47	0/1:80	0/0:20	0/0:36	0/0:28	0/0:38	1/1:93	1/1:57	0/1:76	0/1:54	0/1:14	0/1:21	0/0:23	0/0:26	0/1:30	0/1:45	./.:0	0/1:71	0/1:40	1/1:32	1/1:63	1/1:34	1/1:70	0/0:22	1/1:31	0/1:10	0/0:28	0/1:28	1/1:23	0/0:49	1/1:33	0/0:16	0/0:64	./.:0	1/1:28	1/1:24	0/0:46	1/1:31	1/1:7	0/1:19	1/1:55	1/1:43	1/1:105	0/0:64
supercont3.273	9914	9397	A	T	.	PASS	NS=92;AF=0.435	GT:DP	1/1:133	0/1:54	0/0:82	0/1:76	1/1:75	0/1:32	1/1:49	1/1:72	0/1:76	0/0:27	0/1:72	0/1:85	0/0:23	0/1:92	0/0:41	0/1:69	1/1:91	0/1:49	0/1:81	0/0:94	0/0:57	1/1:58	0/1:61	0/1:43	0/1:52	0/1:88	0/0:85	0/1:85	0/0:141	1/1:198	0/1:40	1/1:93	0/1:135	0/1:87	0/1:149	1/1:37	0/0:85	0/0:113	1/1:88	0/0:68	1/1:28	0/1:49	0/0:28	0/1:43	0/0:119	0/0:28	1/1:35	1/1:11	0/0:55	0/0:16	0/0:28	0/1:157	1/1:27	0/0:51	0/0:109	1/1:36	0/0:28	0/0:24	0/0:61	0/1:22	1/1:47	1/1:38	1/1:69	0/0:29	0/0:21	0/1:40	0/0:105	1/1:38	0/1:55	0/0:165	1/1:45	0/0:9	0/0:31	1/1:75	1/1:25	0/1:82	0/0:59	0/1:44	0/0:49	1/1:58	0/1:64	0/0:68	./.:0	1/1:19	0/0:23	0/0:23	0/0:35	0/0:23	0/0:96	1/1:29	0/0:76	1/1:29	0/0:128
supercont3.275	133660	9436	A	C	.	PASS	NS=92;AF=0.435	GT:DP	0/1:226	0/1:56	0/1:127	0/0:129	0/0:66	0/1:100	1/1:72	0/1:72	0/1:71	0/1:15	0/1:101	0/1:113	0/1:51	0/1:99	0/1:72	1/1:109	1/1:87	1/1:234	0/0:104	1/1:180	0/1:95	1/1:105	0/1:144	1/1:72	0/1:99	0/1:112	0/0:171	0/0:155	0/1:158	0/1:152	0/0:104	0/0:171	0/1:138	0/1:112	1/1:78	0/1:73	0/0:133	0/0:97	./.:0	0/1:223	0/1:74	0/0:130	0/0:232	1/1:175	0/1:324	1/1:78	0/0:130	0/1:80	0/0:175	0/1:117	0/1:190	0/0:108	0/0:80	0/1:36	0/0:196	0/1:146	0/1:274	1/1:180	0/0:160	0/1:81	0/1:154	0/1:174	0/0:62	0/0:99	1/1:32	0/1:197	0/1:199	0/1:171	0/1:101	0/0:26	0/1:186	1/1:46	0/1:100	1/1:68	0/1:105	0/0:192	0/0:63	0/1:212	0/1:166	0/1:224	0/0:108	0/0:9	0/0:32	0/1:75	0/1:169	0/1:188	1/1:77	0/1:89	0/0:154	0/1:157	0/0:238	1/1:187	0/0:338
supercont3.28	276268	9799	GC	AT	.	PASS	NS=93;AF=0.409	GT:DP	1/0:492	0/0:304	1/0:280	0/0:409	0/0:287	1/1:194	0/0:326	1/1:90	1/0:373	0/0:154	0/0:367	1/0:481	1/0:271	0/0:134	0/0:150	1/1:205	1/1:192	1/0:324	0/0:259	1/1:202	1/0:255	0/0:266	1/1:231	1/0:344	1/0:267	1/1:107	0/0:148	0/0:333	1/0:488	0/0:147	0/0:120	0/0:432	1/0:447	0/0:202	1/1:264	0/0:174	0/0:379	0/0:318	0/0:94	0/0:450	1/0:354	0/0:410	0/0:474	1/0:582	1/0:582	1/0:260	1/0:290	1/1:357	1/1:401	1/0:269	1/0:308	1/0:521	0/0:286	0/0:339	0/0:318	1/1:322	1/1:362	1/0:557	1/0:449	1/0:257	1/0:364	0/0:389	0/0:348	1/0:208	1/0:239	1/1:204	1/0:441	1/0:256	1/1:243	1/1:371	1/0:296	1/1:349	0/0:257	1/0:322	1/0:151	0/0:371	1/0:302	1/1:618	0/0:316	1/1:549	0/0:230	0/0:337	1/0:65	0/0:89	1/0:306	0/0:110	0/0:99	0/0:180	1/0:482	1/1:159	1/1:184	1/1:281	0/0:565
supercont3.28	358643	9807	C	G	.	PASS	NS=92;AF=0.397	GT:DP	0/1:62	0/0:70	0/1:61	0/0:98	0/0:84	1/1:39	0/0:62	1/1:35	0/1:84	0/0:55	0/0:66	0/1:106	0/1:41	0/0:15	0/0:21	1/1:66	1/1:40	0/1:61	0/0:129	1/1:38	0/1:48	0/0:69	1/1:54	0/1:45	0/1:66	1/1:20	0/0:27	0/0:78	0/1:68	0/0:45	0/0:78	0/0:81	0/1:103	0/0:42	1/1:7	0/0:46	0/0:72	0/0:130	0/0:30	0/0:69	0/1:89	0/0:42	0/0:192	0/0:98	0/1:125	0/1:94	0/1:92	1/1:72	1/1:21	0/1:50	0/1:49	0/0:65	0/0:18	0/0:64	0/0:68	1/1:36	1/1:85	0/1:101	0/0:67	1/1:48	0/1:93	0/0:51	0/0:47	0/1:54	0/1:52	1/1:18	0/0:54	0/1:40	1/1:58	1/1:44	0/1:97	1/1:64	0/0:22	0/1:66	0/1:31	0/0:40	0/1:65	1/1:106	0/0:86	1/1:34	0/0:80	0/0:35	./.:0	0/0:14	0/1:72	0/0:26	0/0:40	0/0:23	1/1:69	1/1:12	1/1:60	1/1:37	0/0:71
supercont3.28	746712	9826	A	G	.	PASS	NS=93;AF=0.462	GT:DP	0/1:527	0/0:227	0/1:338	0/0:264	0/0:283	1/1:197	0/0:240	1/1:292	0/1:394	0/1:177	0/0:256	0/1:303	0/1:390	0/1:225	0/1:212	1/1:227	1/1:218	0/1:260	0/0:298	1/1:219	0/1:209	0/0:246	1/1:286	0/1:295	0/1:160	1/1:313	0/1:358	0/0:213	0/1:408	0/1:422	0/0:395	0/0:520	0/1:334	0/1:493	1/1:274	0/1:268	0/0:580	0/0:588	0/1:224	0/0:275	0/1:167	0/0:351	0/0:505	0/1:498	0/1:534	0/1:367	0/1:416	1/1:287	1/1:328	0/1:306	0/1:267	0/1:412	0/0:222	0/0:358	0/0:279	1/1:212	1/1:517	0/1:360	0/1:381	0/1:309	0/1:447	0/0:253	0/0:261	0/1:169	0/1:233	0/1:401	0/1:336	0/1:319	1/1:261	1/1:382	0/1:284	1/1:544	0/0:439	0/1:204	0/1:168	0/0:298	0/1:222	1/1:321	0/0:293	1/1:341	0/0:208	0/0:336	0/1:99	0/0:217	0/1:272	0/1:127	0/1:288	0/1:197	0/1:304	1/1:239	1/1:479	1/1:361	0/0:472
supercont3.28	1031261	9773	AC	TT	.	PASS	NS=93;AF=0.398	GT:DP	0/1:182	0/0:209	0/1:128	0/0:259	0/0:143	1/1:135	0/0:219	1/1:112	0/1:297	0/0:77	0/0:132	0/1:198	0/1:106	0/0:57	0/0:50	1/1:86	1/1:95	0/1:131	0/0:80	1/1:49	0/1:164	0/0:197	1/1:131	0/1:105	0/1:185	1/1:68	0/0:41	0/0:137	0/1:140	0/0:114	0/0:143	0/0:289	0/1:67	0/0:121	1/1:186	0/0:90	0/0:205	0/0:241	0/0:106	0/0:321	0/1:132	0/0:126	0/0:398	0/1:208	0/1:280	0/1:396	0/1:87	1/1:181	1/1:266	0/1:139	0/1:179	0/1:178	0/0:247	0/0:342	0/0:232	1/1:141	1/1:329	0/1:237	0/1:308	0/1:170	0/1:191	0/0:136	0/0:167	0/1:166	0/1:166	0/0:310	0/1:124	0/1:226	1/1:188	1/1:265	0/1:234	1/1:258	0/0:168	0/1:158	0/1:149	0/0:114	0/1:111	1/1:313	0/0:148	1/1:223	0/0:189	0/0:149	0/1:58	0/0:87	0/1:146	0/0:165	0/0:239	0/0:43	0/1:187	1/1:111	1/1:99	1/1:134	0/0:435
supercont3.280	21221	9610	A	G	.	PASS	NS=89;AF=0.416	GT:DP	1/1:26	0/1:26	0/0:20	1/1:35	1/1:15	0/1:10	0/0:51	1/1:18	0/0:16	0/0:20	1/1:8	0/1:42	0/0:32	0/0:39	0/0:32	0/1:31	1/1:41	0/1:57	0/1:19	0/0:50	0/0:48	1/1:29	0/1:27	0/1:23	0/1:61	0/0:9	0/0:19	1/1:15	0/0:26	1/1:16	1/1:9	1/1:27	1/1:77	0/0:18	1/1:31	1/1:24	0/0:22	0/0:53	1/1:17	1/1:10	0/0:10	0/1:60	0/0:54	0/1:34	0/0:31	0/0:24	0/0:44	1/1:20	0/0:26	0/0:18	./.:0	1/1:21	1/1:9	0/0:35	0/0:24	1/1:25	0/0:16	0/0:15	0/0:28	0/1:57	0/0:18	1/1:5	0/0:25	0/0:21	0/0:25	0/1:101	0/0:42	1/1:44	0/1:24	0/0:18	1/1:7	0/0:17	0/0:16	0/0:17	1/1:13	0/1:39	0/0:52	1/1:18	0/0:10	1/1:51	0/1:30	./.:0	./.:0	1/1:20	0/0:31	0/0:9	./.:0	0/0:13	0/0:87	1/1:13	0/0:35	1/1:22	0/0:20
supercont3.280	134848	9607	T	C	.	PASS	NS=92;AF=0.370	GT:DP	1/1:47	1/0:31	0/0:53	1/0:25	1/1:37	0/0:29	1/0:53	1/0:51	0/0:36	0/0:53	1/0:27	1/0:66	0/0:24	1/1:36	0/0:13	0/0:33	1/1:27	1/0:40	1/0:112	0/0:56	0/0:39	1/1:33	1/0:20	1/0:52	1/0:13	1/0:17	0/0:29	1/0:18	0/0:45	1/1:103	0/0:26	1/1:54	1/0:68	0/0:84	1/0:45	1/1:93	0/0:114	0/0:122	1/1:67	1/0:65	0/0:12	1/0:112	0/0:115	1/0:91	0/0:114	0/0:119	0/0:34	1/1:45	0/0:24	0/0:34	0/0:11	0/0:17	1/1:75	0/0:17	0/0:62	1/1:19	0/0:31	0/0:24	0/0:38	0/0:63	0/0:25	1/1:7	0/0:34	0/0:30	0/0:5	1/1:48	0/0:112	1/1:21	1/1:33	0/0:66	1/1:19	0/0:43	0/0:32	1/0:85	1/1:6	1/0:58	0/0:43	1/0:28	0/0:10	1/1:6	1/0:36	0/0:9	./.:0	1/1:5	0/0:17	1/1:13	0/0:32	0/0:28	0/0:54	1/1:13	0/0:49	1/1:31	0/0:85
supercont3.281	111390	9623	G	A	.	PASS	NS=93;AF=0.457	GT:DP	1/0:338	1/0:191	1/0:148	1/1:274	0/0:165	1/0:207	1/0:251	0/0:213	1/1:264	1/0:237	0/0:86	1/0:236	1/0:178	1/1:226	1/0:222	1/0:270	1/0:291	1/0:187	0/0:155	1/0:235	0/0:132	1/0:262	1/0:249	1/1:235	1/1:122	0/0:118	1/0:273	1/0:187	1/0:305	1/0:387	0/0:134	0/0:231	1/0:293	1/0:169	1/1:359	1/0:341	1/1:287	1/0:292	1/0:185	0/0:81	1/0:187	1/0:277	0/0:327	0/0:357	0/0:231	1/0:267	1/0:303	1/1:156	1/0:293	1/1:163	0/0:190	0/0:216	1/0:239	1/0:523	1/0:326	0/0:328	1/0:296	1/0:131	0/0:384	1/0:136	1/0:145	1/1:273	0/0:166	1/0:158	1/0:191	0/0:206	0/0:241	1/0:124	1/1:177	1/0:465	1/0:328	0/0:312	0/0:236	1/1:223	1/1:156	1/1:167	1/1:239	0/0:105	0/0:185	0/0:324	1/0:196	0/0:287	1/1:32	0/0:108	1/0:252	1/1:185	1/0:294	1/1:217	1/0:197	1/0:207	1/0:322	0/0:237	1/1:284
supercont3.281	194922	9625	ATG	TCA	.	PASS	NS=93;AF=0.462	GT:DP	0/1:53	0/1:47	0/1:50	1/1:33	0/0:48	0/1:101	0/1:83	0/0:62	1/1:39	0/1:45	0/0:57	0/1:86	0/1:36	1/1:46	0/1:55	0/1:31	0/1:80	0/1:27	0/0:101	0/1:78	0/0:54	0/1:92	0/1:135	1/1:54	1/1:37	0/0:39	0/1:100	0/1:46	0/1:54	0/1:99	0/0:57	0/0:37	0/1:70	0/1:114	1/1:80	0/1:93	1/1:90	0/1:72	0/1:59	0/0:104	0/1:46	0/1:60	0/0:156	0/0:53	0/0:103	0/1:152	0/1:61	1/1:42	0/1:72	1/1:25	0/0:30	0/0:65	0/1:126	0/1:114	0/1:90	0/0:76	0/1:78	0/1:98	0/0:50	0/1:51	0/1:56	1/1:41	0/0:61	0/1:19	0/1:56	0/0:44	0/0:45	0/1:43	1/1:46	0/1:77	0/1:57	0/0:105	0/0:90	1/1:74	1/1:50	1/1:33	1/1:46	0/0:65	0/0:56	0/0:46	0/1:41	0/0:77	1/1:6	0/1:22	0/1:15	1/1:23	0/1:91	1/1:37	0/1:129	0/1:79	0/1:45	0/0:55	1/1:159
supercont3.281	203843	9627	GTAATAGG	ACGCGGAC	.	PASS	NS=93;AF=0.468	GT:DP	1/0:56	1/0:40	1/0:24	1/1:44	0/0:86	1/0:64	1/0:63	0/0:53	1/1:31	0/0:41	0/0:62	1/0:81	1/0:28	1/1:40	1/0:10	1/0:45	1/0:27	1/0:28	0/0:106	1/0:35	0/0:29	1/0:47	1/0:62	1/1:31	1/1:16	0/0:51	1/0:44	1/0:28	1/0:26	1/0:138	0/0:35	0/0:66	1/0:99	1/0:48	1/1:102	1/0:55	1/1:50	1/0:85	1/0:32	0/0:75	1/0:32	1/0:43	0/0:122	0/0:72	0/0:39	1/1:39	1/0:38	1/1:20	1/0:33	1/1:16	0/0:30	0/0:71	1/1:77	1/0:124	0/0:26	0/0:22	1/0:43	1/0:38	0/0:48	1/0:28	1/0:48	1/1:42	0/0:21	1/0:24	1/0:27	0/0:17	0/0:39	1/0:36	1/1:30	1/0:43	1/0:46	0/0:23	0/0:40	1/1:26	1/1:48	1/1:32	1/1:17	0/0:44	0/0:31	0/0:44	1/0:71	0/0:53	1/1:10	1/0:16	1/0:25	1/1:46	1/1:20	1/1:31	1/0:67	1/0:14	1/0:36	0/0:17	1/1:44
supercont3.282	237540	9643	ACA	TTC	.	PASS	NS=93;AF=0.462	GT:DP	1/1:98	0/0:80	0/0:93	0/1:122	1/1:102	0/1:97	0/1:51	0/0:113	0/1:103	0/1:35	0/1:37	0/0:128	1/1:52	0/0:72	1/1:68	0/0:116	0/1:113	1/1:45	0/1:147	0/0:95	0/1:41	0/0:113	0/1:110	1/1:36	0/0:88	0/1:26	0/0:244	0/1:48	0/0:74	0/0:153	1/1:101	0/1:121	0/1:231	1/1:60	0/1:87	0/1:97	0/0:78	1/1:76	0/1:74	0/0:157	0/0:162	0/1:98	1/1:147	1/1:90	0/1:83	0/0:270	0/0:106	0/0:75	0/1:77	1/1:38	1/1:107	0/1:230	0/1:55	1/1:50	0/0:89	0/1:62	0/1:105	0/1:128	0/1:114	0/0:83	0/1:73	0/1:84	0/0:104	0/1:44	0/1:65	1/1:85	1/1:37	0/1:84	1/1:54	0/0:179	0/1:70	0/1:86	0/1:52	0/1:157	0/0:24	0/0:127	0/1:65	1/1:65	1/1:38	1/1:79	0/0:92	0/0:93	0/0:7	0/0:66	0/1:75	0/0:83	1/1:45	1/1:45	0/1:121	0/1:55	0/1:82	1/1:59	0/0:153
supercont3.2863	5548	9692	TTC	ACG	.	PASS	NS=87;AF=0.379	GT:DP	1/0:50	1/1:27	0/0:28	1/1:30	1/0:22	0/0:22	1/1:37	1/0:21	1/1:23	1/0:22	1/0:7	1/0:36	0/0:39	1/0:18	0/0:16	1/0:34	1/1:24	1/1:14	1/0:30	1/0:28	1/1:13	1/0:27	1/0:46	1/1:13	1/0:29	1/0:19	0/0:27	1/0:38	1/0:43	1/1:38	1/0:18	0/0:44	1/1:26	1/0:40	1/1:61	1/0:46	0/0:34	0/0:31	1/1:25	0/0:20	./.:0	1/0:14	0/0:73	1/0:51	0/0:51	0/0:9	0/0:10	0/0:13	0/0:15	./.:0	0/0:11	0/0:33	1/1:19	./.:0	0/0:58	0/0:28	./.:0	1/1:11	0/0:63	0/0:24	0/0:8	1/1:37	0/0:15	0/0:8	0/0:11	1/1:61	0/0:37	0/0:13	1/1:10	0/0:42	./.:0	0/0:23	0/0:21	1/0:24	./.:0	0/0:19	0/0:25	1/0:37	0/0:9	0/0:17	1/0:55	0/0:6	0/0:7	1/1:19	0/0:8	1/1:44	0/0:14	0/0:14	0/0:96	1/1:22	0/0:53	1/1:19	0/0:36
supercont3.287	50757	9722	G	A	.	PASS	NS=91;AF=0.434	GT:DP	1/0:33	0/0:16	1/0:14	0/0:32	1/0:29	0/0:84	1/1:27	1/0:27	1/1:28	1/1:16	1/0:42	1/0:54	1/0:28	0/0:27	0/0:12	1/1:63	1/1:26	1/1:33	1/1:54	1/0:42	1/0:29	0/0:13	1/0:38	1/1:21	1/0:72	1/0:21	0/0:31	0/0:29	1/0:74	1/0:41	0/0:9	0/0:97	1/1:71	1/0:40	1/1:45	1/0:32	0/0:10	0/0:51	1/1:17	1/0:31	1/0:31	0/0:38	0/0:29	1/0:85	0/0:43	1/1:73	1/0:39	1/1:45	0/0:21	1/0:32	1/1:37	0/0:60	1/1:23	1/0:42	0/0:31	0/0:46	1/0:55	0/0:38	0/0:86	1/0:20	1/0:39	0/0:21	0/0:29	0/0:31	1/0:37	0/0:53	1/0:44	1/1:21	1/0:40	0/0:35	1/1:21	1/0:33	1/0:51	1/1:57	1/0:29	0/0:24	0/0:10	0/0:36	1/0:46	1/0:37	1/0:33	0/0:62	./.:0	1/0:9	1/0:46	1/1:88	1/0:29	1/0:18	0/0:71	1/0:65	./.:0	1/1:40	0/0:23
supercont3.287	114597	9710	AT	GC	.	PASS	NS=86;AF=0.419	GT:DP	0/1:59	0/0:25	0/1:22	0/0:22	1/1:9	0/1:11	1/1:5	0/1:43	1/1:6	0/0:5	0/0:27	0/1:25	0/0:18	0/1:17	0/0:15	1/1:25	1/1:15	1/1:9	0/1:19	0/0:43	0/1:21	0/1:16	0/1:19	1/1:15	0/1:13	0/1:12	0/0:32	0/0:28	0/1:27	0/1:79	0/0:17	0/0:56	1/1:42	./.:0	1/1:19	0/1:15	0/0:18	0/0:35	1/1:15	1/1:43	1/1:7	./.:0	0/0:63	0/1:55	1/1:26	./.:0	0/1:16	0/1:46	0/0:28	1/1:18	1/1:22	0/0:20	./.:0	0/1:8	0/0:32	0/1:19	0/1:36	./.:0	0/0:21	1/1:48	0/0:10	0/0:22	0/0:31	0/0:11	0/1:17	0/1:15	0/1:27	0/1:26	./.:0	0/0:59	0/0:20	0/0:5	0/1:30	0/1:12	0/1:27	0/0:17	0/0:35	0/1:17	0/1:8	0/0:28	0/1:13	0/0:22	0/0:5	1/1:6	./.:0	1/1:23	0/1:15	0/0:9	0/0:65	1/1:18	0/0:15	1/1:12	0/0:35
supercont3.29	341405	10052	TT	CC	.	PASS	NS=90;AF=0.356	GT:DP	1/0:32	1/0:10	0/0:17	0/0:22	0/0:18	0/0:10	1/1:9	1/0:13	1/1:20	1/0:9	1/0:10	0/0:20	0/0:19	1/1:13	0/0:13	1/0:31	1/1:14	1/1:6	1/0:17	1/0:13	0/0:7	1/0:20	1/0:23	0/0:16	1/0:20	1/0:14	0/0:13	0/0:10	1/0:21	1/0:29	0/0:18	0/0:26	1/1:13	0/0:22	1/1:25	0/0:20	0/0:29	0/0:9	1/1:8	0/0:9	1/1:6	1/0:18	0/0:49	1/0:33	0/0:23	0/0:20	1/0:20	0/0:40	0/0:17	0/0:8	./.:0	0/0:18	1/1:10	0/0:17	0/0:17	0/0:7	0/0:16	0/0:25	0/0:24	1/0:23	1/0:14	1/1:14	1/0:16	0/0:9	1/0:7	0/0:8	1/0:16	1/0:21	1/0:22	0/0:26	1/1:26	1/0:28	1/1:13	1/0:19	0/0:7	0/0:17	0/0:24	1/0:5	1/0:19	1/0:12	1/0:15	0/0:28	./.:0	1/1:9	1/0:20	./.:0	1/0:9	0/0:12	0/0:33	1/1:7	0/0:28	1/1:12	0/0:28
supercont3.29	949815	10076	AA	GG	.	PASS	NS=93;AF=0.452	GT:DP	0/1:391	0/1:253	0/1:114	0/0:210	0/1:254	0/1:134	1/1:229	0/1:199	1/1:288	0/1:163	0/1:196	0/1:276	0/0:246	0/1:282	0/0:181	0/1:351	1/1:363	1/1:251	0/1:211	0/1:290	0/1:135	0/1:399	0/1:325	0/1:291	0/1:194	0/1:291	0/0:251	0/0:309	0/1:517	0/1:329	0/0:209	0/0:339	1/1:239	0/1:366	1/1:458	0/1:208	0/0:357	0/0:359	1/1:141	0/1:391	0/1:274	0/1:275	0/0:540	0/0:432	0/0:419	0/1:428	0/1:343	0/1:367	0/0:401	0/1:234	1/1:346	0/0:414	1/1:137	0/1:216	0/0:384	0/1:228	0/1:276	1/1:208	0/0:386	0/1:267	0/1:149	1/1:377	0/1:261	0/0:314	0/1:216	0/1:88	0/1:376	0/1:330	0/1:274	0/0:407	1/1:429	0/1:290	0/1:166	0/1:249	0/1:210	0/0:327	0/0:207	0/1:453	0/1:201	0/1:475	0/1:283	0/1:458	0/1:95	1/1:124	0/1:208	0/1:128	0/1:272	0/1:225	0/0:321	0/1:437	0/0:244	1/1:370	0/0:433
supercont3.292	100858	9879	A	G	.	PASS	NS=93;AF=0.452	GT:DP	0/1:367	0/1:203	0/1:269	1/1:296	0/0:214	0/0:307	0/1:177	0/0:276	0/1:309	0/1:171	0/0:197	0/1:310	0/1:157	1/1:123	0/1:257	0/1:417	0/1:264	0/1:286	0/0:239	0/1:388	0/0:203	0/1:198	0/1:356	1/1:171	1/1:121	0/0:253	0/1:409	0/1:284	0/1:258	0/1:339	0/0:207	0/0:303	0/1:308	0/1:204	1/1:386	0/1:274	1/1:202	0/1:432	0/1:245	0/1:345	0/1:195	0/1:178	0/0:459	0/0:298	0/1:444	0/1:287	0/1:244	1/1:165	0/1:265	1/1:215	0/0:336	0/0:379	0/1:321	0/1:297	0/1:345	0/0:320	0/1:283	0/1:406	0/0:263	0/1:407	0/1:143	1/1:428	0/1:248	0/1:195	0/1:203	0/0:85	0/0:210	0/1:341	1/1:314	0/1:416	0/1:405	0/0:276	0/0:222	1/1:367	1/1:182	1/1:255	0/1:223	0/0:280	0/0:391	0/0:344	0/1:181	0/0:208	0/0:88	0/1:144	0/1:309	1/1:186	0/1:378	1/1:219	0/1:557	0/1:173	0/1:229	0/0:382	1/1:498
supercont3.295	267816	9944	T	G	.	PASS	NS=93;AF=0.484	GT:DP	1/1:194	1/0:147	0/0:90	0/0:161	1/1:78	1/0:133	1/0:114	1/0:118	0/0:113	1/0:78	1/0:100	1/0:167	1/1:109	1/0:143	1/1:89	0/0:133	1/0:207	1/0:104	1/1:212	0/0:138	1/0:67	0/0:163	1/0:202	1/1:114	0/0:125	1/1:138	0/0:178	1/0:179	1/0:172	1/0:298	1/1:161	1/0:223	1/0:162	1/0:133	0/0:251	1/0:104	0/0:125	1/1:142	1/0:80	0/0:185	0/0:119	1/0:97	1/0:343	1/1:211	1/0:130	0/0:26	0/0:53	0/0:128	1/0:70	1/1:99	1/1:120	1/0:234	1/0:114	1/0:82	1/0:71	1/1:127	1/0:139	1/0:152	1/1:148	0/0:66	1/1:75	0/0:176	1/0:97	1/0:86	1/0:105	1/1:150	1/1:158	1/0:119	1/0:85	0/0:212	1/0:101	1/1:113	1/0:151	0/0:50	0/0:56	0/0:111	1/0:55	1/1:189	1/1:53	1/1:114	0/0:80	0/0:80	1/1:59	0/0:52	1/0:120	0/0:183	1/0:184	1/0:77	0/0:178	1/0:180	1/1:206	1/1:200	0/0:202
supercont3.298	436771	9992	GC	AT	.	PASS	NS=89;AF=0.326	GT:DP	1/0:38	1/0:19	1/0:19	0/0:26	1/0:35	1/0:59	1/1:49	1/0:34	1/1:27	1/0:28	1/0:21	1/0:32	0/0:42	1/0:16	0/0:16	1/0:24	1/1:30	1/1:28	0/0:23	1/0:51	1/0:15	1/0:41	1/0:39	1/0:8	0/0:19	1/0:52	0/0:48	0/0:15	1/0:44	1/0:39	0/0:57	0/0:37	1/1:40	1/0:75	1/1:52	1/0:47	0/0:70	0/0:72	1/1:43	1/0:37	0/0:31	1/0:54	0/0:74	1/0:16	0/0:26	1/0:106	0/0:18	1/0:14	0/0:15	0/0:14	./.:0	0/0:63	1/1:27	0/0:20	0/0:45	0/0:14	./.:0	1/0:41	0/0:31	1/0:31	0/0:12	1/1:11	0/0:36	0/0:9	0/0:10	0/0:26	1/0:20	0/0:29	1/0:24	0/0:61	1/1:27	0/0:13	0/0:28	1/0:43	1/0:26	0/0:28	0/0:17	1/1:10	0/0:14	0/0:38	1/0:15	0/0:11	./.:0	./.:0	0/0:10	1/0:31	0/0:8	0/0:13	0/0:56	0/0:23	0/0:78	1/1:7	0/0:31
supercont3.299	84456	10029	G	T	.	PASS	NS=93;AF=0.333	GT:DP	0/1:382	1/1:379	0/0:327	0/0:417	0/1:353	0/0:501	1/1:321	0/1:377	0/1:460	0/1:165	0/1:150	0/1:373	0/0:209	0/1:321	0/0:350	0/1:401	1/1:364	1/1:276	0/1:504	0/1:288	0/1:218	0/1:455	0/1:321	0/1:321	0/1:231	0/1:191	0/0:421	0/1:319	0/1:457	0/1:368	0/0:289	0/0:367	1/1:413	0/1:267	1/1:406	0/1:331	0/0:323	0/0:290	1/1:177	0/1:339	0/0:118	0/1:458	0/0:609	0/1:491	0/0:449	0/0:392	0/0:110	0/1:308	0/0:447	0/0:141	0/0:238	0/0:285	1/1:101	0/0:441	0/0:417	0/0:177	0/0:197	0/1:407	0/0:274	0/1:326	0/0:117	1/1:143	0/0:143	0/0:215	0/0:221	0/1:304	0/0:353	0/0:158	0/1:326	0/0:529	1/1:188	0/0:162	0/0:135	0/1:147	1/1:83	0/0:528	0/0:323	0/1:402	0/0:93	0/0:223	0/1:192	0/0:147	0/0:55	1/1:106	0/0:180	0/1:318	0/0:203	0/0:210	0/0:461	1/1:180	0/0:551	1/1:269	0/0:674
supercont3.299	413925	10023	AATGAA	GTGATG	.	PASS	NS=90;AF=0.322	GT:DP	0/1:90	1/1:69	0/0:47	0/0:54	0/1:77	0/0:59	1/1:86	0/1:117	0/1:75	0/1:44	0/1:62	0/1:135	0/0:65	0/1:64	0/0:19	0/1:56	1/1:127	1/1:69	0/1:90	0/1:58	0/1:46	0/1:72	0/1:87	0/1:34	0/1:72	0/1:91	0/0:32	0/1:36	0/1:104	0/1:56	0/0:63	0/0:62	1/1:97	0/1:95	1/1:155	0/1:90	0/0:56	0/0:41	1/1:61	0/1:137	0/0:48	0/1:122	0/0:90	0/1:115	0/0:125	0/0:96	0/0:27	0/1:114	0/0:40	0/0:31	0/0:30	0/0:62	1/1:6	0/0:62	0/0:63	0/0:30	0/0:17	0/1:38	0/0:132	0/1:20	0/0:41	1/1:36	0/0:54	0/0:26	0/0:26	0/1:36	0/0:92	0/0:21	0/1:50	0/0:263	1/1:62	0/0:50	0/0:41	0/1:84	1/1:15	0/0:61	0/0:75	0/1:95	0/0:45	0/0:34	0/1:60	0/0:51	./.:0	./.:0	0/0:14	0/1:10	0/0:40	0/0:45	0/0:67	./.:0	0/0:101	1/1:16	0/0:121
supercont3.3	426035	12234	ATTG	CCCT	.	PASS	NS=85;AF=0.435	GT:DP	0/0:23	0/0:8	1/1:8	0/1:22	0/0:16	0/1:43	0/1:17	0/1:13	0/0:19	0/1:5	0/1:28	0/1:8	0/1:13	0/0:12	0/0:19	0/0:13	1/1:26	1/1:5	1/1:13	0/1:25	0/0:7	0/1:17	1/1:9	0/0:13	0/0:9	./.:0	0/1:26	1/1:9	0/1:14	0/1:32	1/1:12	1/1:20	0/0:21	0/0:8	0/1:15	0/1:11	./.:0	0/0:18	./.:0	1/1:51	1/1:16	0/0:59	1/1:58	0/1:35	0/1:36	0/1:29	1/1:9	0/0:8	0/0:5	0/0:7	0/0:9	0/1:30	0/0:48	1/1:26	1/1:20	1/1:10	0/1:15	0/0:7	1/1:15	0/1:12	0/1:11	0/0:7	1/1:13	0/1:13	0/1:15	0/1:19	0/0:8	0/0:14	0/0:6	0/0:50	0/1:18	1/1:5	1/1:13	0/0:8	0/0:22	0/0:18	0/0:13	1/1:23	0/1:16	0/1:29	./.:0	0/0:9	./.:0	0/1:5	./.:0	./.:0	1/1:15	0/0:15	0/0:9	0/1:7	./.:0	1/1:14	0/0:35
supercont3.3	933103	12245	AT	GC	.	PASS	NS=91;AF=0.462	GT:DP	0/0:68	0/1:25	1/1:27	0/0:45	0/0:43	0/0:17	0/0:36	0/0:29	0/0:40	0/1:31	0/1:44	0/1:97	0/1:59	0/0:21	0/0:21	0/1:42	1/1:27	1/1:41	1/1:53	0/1:29	0/1:53	0/0:53	1/1:53	0/0:19	0/1:30	0/1:26	0/1:22	1/1:25	0/1:16	0/1:43	1/1:75	1/1:35	0/0:105	0/1:77	0/1:106	0/0:49	1/1:45	0/0:73	1/1:30	1/1:26	0/1:66	0/0:61	1/1:99	0/1:89	0/1:28	1/1:80	1/1:26	0/0:93	0/1:50	0/0:41	0/1:18	0/1:45	./.:0	1/1:106	1/1:91	1/1:39	1/1:86	0/1:41	0/1:56	0/1:69	0/1:42	0/0:57	1/1:16	0/1:28	0/1:30	0/0:98	0/1:86	0/0:59	0/0:27	0/0:24	0/1:67	0/1:45	1/1:46	0/1:19	0/0:21	0/0:54	0/0:19	1/1:85	0/1:43	0/1:86	0/1:30	1/1:19	./.:0	0/0:6	0/0:22	0/0:86	1/1:38	0/0:15	0/1:45	0/1:40	0/0:39	1/1:24	0/0:73
supercont3.3	1528626	12172	CC	TT	.	PASS	NS=93;AF=0.500	GT:DP	0/0:184	0/1:211	1/1:215	0/1:133	0/0:151	0/1:180	0/1:71	0/1:172	0/0:87	0/1:134	0/1:134	0/1:279	0/1:181	0/0:150	0/0:153	0/1:179	1/1:242	1/1:304	1/1:122	0/1:200	0/1:140	0/1:211	1/1:104	0/0:91	0/1:101	0/1:84	0/1:174	1/1:263	0/1:122	0/1:213	1/1:93	1/1:246	0/0:140	0/1:190	0/1:169	0/1:136	1/1:253	0/0:94	1/1:237	1/1:301	0/1:118	0/0:235	1/1:165	0/1:205	0/1:139	0/1:168	0/1:170	0/0:73	0/1:172	0/0:117	0/1:107	0/1:137	0/1:84	1/1:131	1/1:227	1/1:237	1/1:194	0/1:261	0/1:118	0/1:96	0/1:127	0/0:265	1/1:118	0/1:170	0/1:152	0/0:106	0/1:306	0/0:84	0/0:229	0/0:204	0/1:257	0/1:146	1/1:216	0/1:230	0/0:125	0/0:199	0/0:132	1/1:257	0/1:146	1/1:239	0/1:149	0/1:166	0/1:72	0/1:136	0/1:184	0/0:65	1/1:171	0/0:189	0/1:142	0/1:163	0/1:222	1/1:252	0/0:208
supercont3.3	1666983	12177	CG	TA	.	PASS	NS=92;AF=0.484	GT:DP	1/1:45	0/1:23	0/0:59	0/1:21	1/1:37	1/1:17	0/1:22	0/1:38	1/1:33	0/1:42	0/1:19	0/1:48	0/1:20	1/1:19	1/1:24	0/1:47	0/0:35	0/0:63	0/0:25	0/1:52	0/1:25	0/1:41	0/0:59	1/1:12	0/1:79	0/1:37	0/1:12	0/0:59	0/0:22	0/0:31	0/0:44	0/0:55	1/1:59	0/1:48	0/1:55	0/1:104	0/0:33	1/1:31	0/0:58	0/0:33	1/1:51	1/1:37	0/0:75	0/1:49	0/1:32	0/1:60	0/1:56	1/1:53	0/1:38	1/1:37	1/1:32	0/0:77	0/0:15	0/0:20	0/0:37	0/0:65	0/0:82	1/1:20	0/1:61	0/1:54	0/1:65	1/1:30	0/0:35	0/0:42	0/1:34	0/1:25	0/0:50	1/1:27	1/1:28	1/1:98	0/1:56	0/1:43	0/0:72	0/1:59	1/1:9	1/1:68	1/1:23	0/0:41	0/1:60	0/1:54	0/1:21	0/0:50	./.:0	0/1:20	0/1:41	1/1:31	0/0:37	1/1:28	0/1:49	0/1:41	0/1:36	0/0:55	1/1:47
supercont3.3	1715889	12181	G	C	.	PASS	NS=91;AF=0.451	GT:DP	1/1:60	1/0:72	0/0:25	1/0:32	1/1:49	0/0:19	1/0:44	1/0:34	1/1:47	1/0:41	0/0:43	1/0:7	1/0:54	1/1:28	1/1:66	0/0:23	0/0:61	0/0:67	./.:0	1/0:75	0/0:30	1/0:47	0/0:44	1/1:23	1/1:38	1/0:32	1/0:106	0/0:48	1/0:55	0/0:32	0/0:54	0/0:33	1/1:67	0/0:27	1/0:43	1/0:27	0/0:55	1/1:32	0/0:38	0/0:24	1/1:54	1/1:28	0/0:99	0/0:11	1/0:84	0/0:59	1/0:10	1/1:30	1/0:95	1/1:28	1/0:72	1/1:32	0/0:35	0/0:68	0/0:21	0/0:77	0/0:20	1/0:39	1/0:47	1/0:24	0/0:28	1/1:29	0/0:35	1/1:77	1/0:16	0/0:45	1/0:20	1/1:21	1/1:29	1/1:21	0/0:7	1/0:26	0/0:88	1/1:32	./.:0	1/1:39	1/1:28	0/0:34	0/0:41	1/0:66	1/0:52	1/1:16	0/0:8	0/0:97	1/0:15	1/1:29	0/0:26	1/1:33	0/0:49	1/0:13	1/1:37	0/0:68	1/1:122
supercont3.3	1758966	12182	TT	CC	.	PASS	NS=93;AF=0.495	GT:DP	1/1:88	1/0:47	0/0:66	1/0:81	1/1:51	1/0:152	1/0:86	1/0:104	1/1:74	1/0:54	1/0:75	1/0:138	1/0:76	1/1:39	1/1:41	1/0:68	0/0:71	0/0:107	0/0:106	1/0:73	1/0:77	1/0:118	0/0:117	1/1:32	1/0:39	1/0:117	1/0:46	0/0:74	1/0:106	1/0:143	0/0:67	0/0:119	1/1:40	1/0:118	1/0:130	1/0:99	0/0:147	1/1:90	0/0:98	0/0:97	1/0:125	1/1:63	0/0:115	0/0:95	1/0:102	1/0:89	1/0:132	1/1:65	1/0:62	1/1:42	1/0:71	1/0:102	1/0:79	0/0:163	0/0:88	0/0:47	0/0:115	1/0:76	1/0:48	1/0:85	1/0:53	1/1:56	0/0:84	1/0:35	1/0:48	1/0:104	1/0:80	1/1:67	1/1:35	1/1:64	1/0:92	1/0:70	0/0:83	1/0:80	1/1:47	1/1:80	1/1:36	0/0:110	1/0:85	1/0:70	1/0:45	1/0:71	1/0:17	1/0:34	1/0:59	1/1:30	0/0:85	1/1:31	1/0:127	1/0:41	1/0:126	0/0:75	1/1:86
supercont3.3	1880256	12186	A	T	.	PASS	NS=93;AF=0.500	GT:DP	1/1:514	0/1:300	0/0:295	0/1:424	1/1:387	0/1:337	0/1:492	0/1:372	1/1:458	0/1:338	0/1:268	0/1:445	0/1:402	1/1:270	1/1:396	0/1:441	0/0:563	0/0:495	0/0:422	0/1:463	0/1:224	0/1:524	0/0:427	1/1:385	0/1:281	0/1:188	0/1:353	0/0:358	0/1:548	0/1:736	0/0:190	0/0:540	1/1:393	0/1:584	0/1:546	0/1:310	0/0:283	1/1:301	0/0:261	0/0:538	0/1:363	1/1:490	0/0:896	0/1:720	0/1:569	0/1:557	0/1:449	1/1:543	0/1:490	1/1:294	0/1:418	0/1:471	0/1:335	0/0:708	0/0:389	0/0:314	0/0:458	0/1:425	0/1:478	0/1:295	0/1:180	1/1:485	0/0:437	0/1:403	0/1:158	0/1:261	0/1:333	1/1:445	1/1:202	1/1:677	0/1:504	0/1:525	0/0:460	0/1:353	1/1:425	1/1:449	1/1:241	0/0:630	0/1:410	0/1:812	0/1:476	0/1:678	0/1:125	0/1:183	0/1:450	1/1:446	0/0:411	1/1:577	0/1:560	0/1:522	0/1:588	0/0:560	1/1:780
supercont3.3	2612159	12213	A	T	.	PASS	NS=87;AF=0.454	GT:DP	0/0:25	0/1:9	1/1:18	0/1:13	0/0:14	./.:0	0/1:22	0/1:23	0/0:13	0/1:13	0/1:25	0/1:49	0/1:23	0/0:14	0/0:20	0/1:10	1/1:11	1/1:8	1/1:14	0/0:19	0/0:12	0/1:46	1/1:52	0/0:18	0/1:24	0/1:5	0/1:21	1/1:17	0/1:40	0/0:29	1/1:16	1/1:26	0/0:17	0/1:16	0/1:10	0/1:76	1/1:36	0/0:22	1/1:17	1/1:25	0/0:12	0/0:18	1/1:46	0/1:38	0/0:33	0/1:56	0/1:34	0/0:17	0/1:29	0/0:11	0/0:14	0/1:27	0/0:8	./.:0	1/1:11	1/1:16	1/1:24	0/1:45	0/0:5	0/1:51	0/1:25	0/0:21	1/1:32	0/0:11	0/1:18	1/1:5	0/1:35	0/0:21	0/0:5	0/0:10	0/1:30	./.:0	1/1:15	1/1:30	0/0:21	0/0:25	0/0:6	1/1:21	0/1:30	1/1:18	0/0:5	1/1:10	0/0:8	./.:0	./.:0	./.:0	1/1:50	0/0:21	0/0:7	0/0:14	1/1:14	1/1:20	0/0:18
supercont3.3	2654596	12215	ATCG	CCTC	.	PASS	NS=93;AF=0.392	GT:DP	0/0:226	0/0:141	1/1:60	0/1:159	0/0:336	0/1:214	0/1:198	0/1:127	0/0:236	0/0:78	0/0:60	0/1:204	0/1:128	0/0:208	0/0:164	0/1:211	1/1:64	1/1:122	1/1:136	0/1:185	0/0:111	0/1:208	1/1:111	0/0:194	0/0:59	0/1:163	0/0:158	1/1:71	0/0:218	0/1:289	1/1:28	1/1:82	0/0:316	0/1:190	0/0:228	0/1:171	1/1:137	0/0:192	1/1:68	1/1:85	0/1:214	0/0:155	1/1:114	0/1:181	0/1:287	0/0:140	0/0:120	0/0:254	0/0:142	0/0:228	0/1:163	0/1:159	0/0:187	1/1:95	1/1:98	1/1:56	1/1:86	0/0:144	0/1:146	0/1:127	0/1:93	0/0:226	1/1:76	0/0:135	0/1:73	0/1:249	0/1:167	0/0:243	0/0:174	0/0:253	0/1:190	0/1:183	1/1:58	0/0:169	0/0:159	0/0:187	0/0:192	1/1:60	0/1:148	0/1:251	0/1:133	0/1:163	0/0:22	0/0:94	0/0:82	0/0:285	1/1:103	0/0:169	0/0:212	0/1:143	0/0:104	1/1:59	0/0:265
supercont3.3	2734828	12223	G	T	.	PASS	NS=92;AF=0.462	GT:DP	1/1:49	0/1:26	0/0:43	0/1:51	1/1:15	0/1:61	0/0:27	0/1:46	1/1:25	0/1:23	0/1:17	0/1:58	0/1:38	1/1:20	1/1:13	0/1:43	0/0:50	0/0:34	0/0:29	0/1:43	0/1:21	0/1:23	0/0:58	1/1:21	0/1:27	0/0:10	0/1:12	0/0:45	0/1:33	0/0:29	0/0:19	0/0:76	1/1:37	0/1:37	0/1:45	0/1:49	0/0:41	1/1:26	0/0:56	0/0:46	0/1:36	1/1:32	0/0:97	0/1:86	0/1:29	0/1:50	0/1:46	1/1:29	0/1:53	1/1:24	0/1:20	0/1:63	0/0:21	0/0:34	0/0:49	0/0:28	0/0:32	0/1:46	0/1:23	1/1:24	0/1:41	1/1:30	0/0:60	0/1:36	0/1:30	0/0:15	0/1:40	1/1:14	1/1:30	1/1:28	0/1:77	0/1:71	0/0:44	0/1:17	1/1:8	1/1:31	1/1:49	0/0:53	0/1:50	0/1:21	0/1:24	0/0:46	./.:0	0/1:12	0/0:35	1/1:21	0/0:31	1/1:13	0/0:27	0/1:25	0/1:47	0/0:56	1/1:43
supercont3.301	476516	10197	GCCATAG	TTTGAGA	.	PASS	NS=93;AF=0.500	GT:DP	0/1:62	0/1:24	0/1:33	0/0:46	1/1:36	0/1:75	0/1:61	0/1:47	0/1:22	0/1:25	0/1:47	0/1:91	1/1:18	0/1:34	1/1:36	0/0:23	0/1:35	0/1:17	1/1:87	0/0:52	0/1:42	1/1:41	0/1:39	0/0:44	0/0:30	1/1:18	0/1:28	0/1:15	0/1:40	0/1:71	1/1:29	1/1:35	0/1:39	0/1:52	0/0:96	0/1:48	0/0:64	1/1:30	0/1:48	0/0:31	0/1:35	0/1:91	0/0:66	1/1:51	0/1:89	0/1:40	0/0:41	0/0:57	0/1:35	0/1:36	1/1:9	1/1:34	0/1:47	0/0:75	0/1:48	1/1:38	0/1:76	0/0:34	1/1:46	0/0:60	1/1:19	0/0:50	0/1:40	1/1:9	0/1:15	1/1:40	1/1:39	0/1:47	0/0:18	0/1:47	0/1:57	0/0:42	1/1:16	0/0:58	0/1:37	0/0:33	0/1:47	1/1:30	1/1:20	1/1:22	0/0:54	0/1:69	1/1:8	0/0:12	0/1:33	0/0:81	0/1:48	0/1:10	0/0:61	0/1:37	0/1:57	1/1:26	0/0:68
supercont3.302	364611	10209	CATTA	TGCGG	.	PASS	NS=92;AF=0.283	GT:DP	0/0:69	0/0:21	0/0:59	0/0:61	0/0:45	0/0:25	0/1:134	0/1:76	0/1:75	0/1:28	0/0:38	1/1:8	0/0:80	0/0:85	0/1:60	0/1:81	0/1:115	0/0:105	0/1:26	0/0:177	1/1:12	0/0:22	0/0:32	0/1:61	0/1:92	./.:0	0/0:100	1/1:63	0/0:45	0/0:73	0/0:27	0/1:148	1/1:49	1/1:33	0/0:134	0/0:65	0/1:69	1/1:44	0/1:64	0/1:59	0/1:102	0/0:169	0/1:145	0/0:130	0/0:151	0/0:66	0/0:184	1/1:92	0/0:87	0/0:73	1/1:53	0/1:173	0/0:197	0/0:260	0/0:112	0/0:145	0/0:136	0/1:135	0/0:105	0/1:45	0/0:49	1/1:132	0/0:111	0/1:48	0/1:75	1/1:19	0/0:102	0/1:90	0/1:97	0/0:162	0/0:63	0/0:132	0/0:137	0/0:62	0/0:126	0/1:48	0/0:66	0/0:126	0/1:60	0/0:194	0/0:44	0/0:17	0/0:11	0/0:20	0/1:103	0/0:72	0/0:75	1/1:15	0/1:136	0/0:16	0/1:142	0/0:47	1/1:75
supercont3.303	254294	10228	T	C	.	PASS	NS=93;AF=0.339	GT:DP	0/0:49	0/0:27	1/0:55	0/0:54	0/0:28	0/0:112	1/0:81	1/0:81	1/0:82	1/0:50	0/0:8	1/1:33	0/0:73	1/0:77	1/0:72	1/0:92	1/0:100	1/0:160	1/0:85	1/0:52	0/0:41	0/0:80	0/0:77	1/1:101	1/0:111	0/0:27	0/0:46	1/1:83	0/0:30	0/0:33	0/0:32	1/0:172	1/1:162	1/0:243	0/0:51	0/0:114	1/0:178	1/1:106	1/0:56	1/1:120	1/0:78	0/0:143	0/0:112	1/0:178	0/0:200	1/0:158	0/0:109	1/0:85	1/0:107	1/0:71	1/0:87	1/0:237	0/0:88	1/0:105	1/0:106	0/0:81	0/0:122	1/0:65	0/0:180	1/0:108	0/0:44	1/1:135	1/0:121	0/0:61	1/0:93	1/1:79	0/0:133	0/0:84	1/0:86	0/0:189	0/0:183	0/0:119	0/0:86	0/0:156	1/0:43	1/0:104	0/0:85	1/0:161	1/0:86	1/0:135	1/0:90	1/0:131	0/0:12	0/0:41	1/0:86	1/0:134	1/0:171	1/0:98	1/0:111	0/0:54	1/0:47	0/0:55	1/1:192
supercont3.303	468955	10238	AAA	GGC	.	PASS	NS=84;AF=0.381	GT:DP	0/0:5	0/0:10	0/1:12	./.:0	0/0:17	0/0:15	1/1:13	1/1:19	0/1:26	1/1:7	0/0:5	1/1:15	./.:0	0/1:20	0/1:32	1/1:24	0/1:21	0/1:25	0/1:9	0/1:9	0/0:5	./.:0	./.:0	0/0:7	0/1:12	0/0:9	0/0:18	1/1:21	0/0:8	0/0:8	0/0:18	0/1:22	1/1:44	0/1:24	0/0:16	0/0:8	1/1:13	1/1:12	1/1:13	0/1:17	0/1:14	0/0:12	0/0:11	0/1:29	0/0:12	./.:0	0/0:8	0/0:6	0/1:27	0/1:24	1/1:22	0/1:28	./.:0	0/1:17	0/1:45	0/0:26	0/0:18	1/1:17	0/0:21	0/1:32	0/0:21	1/1:21	0/0:13	0/0:20	0/1:9	1/1:20	0/0:35	0/0:17	1/1:28	0/0:23	0/0:13	0/0:15	0/0:20	0/0:15	0/1:22	0/1:31	0/0:18	0/1:27	0/1:35	0/1:39	0/1:23	./.:0	./.:0	0/0:7	0/1:23	0/1:12	0/1:27	0/1:26	0/0:24	./.:0	0/1:6	0/0:20	1/1:24
supercont3.304	271562	10245	T	A	.	PASS	NS=92;AF=0.473	GT:DP	1/0:37	1/0:15	1/0:9	0/0:30	0/0:20	0/0:30	1/1:20	1/0:25	1/1:17	1/0:27	1/0:12	1/1:26	1/0:56	1/0:10	0/0:27	1/1:35	1/1:16	1/1:27	1/0:32	1/0:16	1/1:34	1/0:26	1/1:18	1/1:15	1/1:18	1/0:19	0/0:22	0/0:28	1/0:58	1/0:42	0/0:25	0/0:29	1/1:54	0/0:13	1/1:81	1/0:17	0/0:5	0/0:41	1/1:10	1/1:23	1/1:33	0/0:18	0/0:11	1/0:50	1/0:136	1/1:64	1/0:55	1/0:41	0/0:32	0/0:12	1/0:24	0/0:33	1/1:49	1/0:60	0/0:16	1/0:16	1/0:45	1/0:20	0/0:12	0/0:12	1/0:46	1/1:40	1/0:22	0/0:13	1/1:49	1/1:32	1/0:37	1/0:22	0/0:5	0/0:26	1/0:55	1/1:9	0/0:32	1/0:32	1/1:12	0/0:5	0/0:35	1/0:27	0/0:10	1/1:8	1/0:33	0/0:10	./.:0	0/0:6	1/0:70	1/1:26	1/1:8	1/0:33	0/0:16	1/0:47	0/0:18	1/1:29	0/0:83
supercont3.304	372048	10250	TGGG	GTCA	.	PASS	NS=86;AF=0.343	GT:DP	0/0:13	1/0:8	./.:0	./.:0	1/0:13	0/0:12	1/1:18	1/1:18	1/1:15	./.:0	1/1:14	1/0:14	1/1:10	1/0:16	0/0:12	1/1:12	1/1:31	1/1:11	1/0:18	1/0:20	1/0:18	1/0:21	1/0:22	1/1:11	1/1:19	0/0:15	0/0:14	0/0:9	1/0:13	1/0:31	0/0:9	0/0:8	1/1:24	1/0:13	1/1:34	1/0:25	0/0:10	0/0:13	1/1:12	1/0:51	0/0:13	0/0:18	0/0:29	1/0:22	0/0:7	1/1:6	0/0:12	1/1:6	0/0:8	0/0:7	1/0:10	0/0:21	0/0:15	0/0:10	0/0:12	0/0:5	0/0:13	1/0:48	0/0:15	1/1:14	0/0:9	1/0:9	0/0:17	0/0:8	0/0:9	1/0:8	1/0:19	0/0:7	1/0:21	0/0:16	./.:0	0/0:8	0/0:10	1/0:7	1/0:15	0/0:13	0/0:29	1/1:12	0/0:14	0/0:9	0/0:11	0/0:11	./.:0	0/0:5	./.:0	0/0:22	0/0:11	./.:0	0/0:27	0/0:6	0/0:5	1/1:18	0/0:19
supercont3.308	102395	10306	GG	AA	.	PASS	NS=93;AF=0.473	GT:DP	1/0:132	1/0:82	1/0:78	1/1:76	0/0:114	1/0:30	1/0:80	1/0:77	1/0:173	1/0:67	0/0:68	1/0:57	0/0:53	1/0:146	0/0:134	1/1:107	1/0:164	1/0:65	0/0:61	1/1:60	1/0:131	0/0:111	1/0:97	1/1:112	1/1:158	0/0:54	1/0:145	1/0:82	1/0:86	1/0:167	0/0:135	0/0:94	1/0:113	1/0:65	1/1:77	1/0:38	1/1:114	1/0:93	1/0:49	1/1:144	1/0:38	1/0:65	0/0:117	0/0:42	0/0:97	1/0:110	1/0:106	1/1:61	1/0:76	1/1:78	0/0:66	0/0:117	1/0:87	1/0:175	1/0:72	0/0:111	1/0:103	1/1:86	0/0:69	1/1:54	0/0:43	1/1:145	0/0:51	1/0:92	1/0:170	0/0:86	0/0:102	1/0:61	1/1:97	1/0:106	1/0:73	0/0:79	0/0:151	1/1:20	1/0:108	1/1:96	1/0:81	0/0:98	0/0:177	0/0:122	1/0:111	1/0:66	1/1:29	1/0:66	1/0:63	1/1:70	1/0:78	1/1:89	1/1:59	1/0:64	1/0:124	0/0:244	1/1:383
supercont3.308	450773	10316	AG	GA	.	PASS	NS=85;AF=0.476	GT:DP	1/1:37	1/1:6	0/1:27	1/1:28	0/0:45	./.:0	0/1:11	1/1:22	1/1:7	0/1:39	0/0:44	1/1:26	0/0:36	0/0:11	0/0:16	./.:0	1/1:10	1/1:24	0/0:11	1/1:33	./.:0	0/0:10	0/1:48	1/1:23	1/1:17	0/0:28	0/1:39	0/1:51	0/1:30	0/1:25	0/0:34	0/0:33	1/1:8	0/1:22	1/1:44	0/1:49	1/1:63	./.:0	0/0:12	1/1:44	0/0:8	0/1:22	0/0:30	0/0:52	0/1:18	0/0:11	0/0:45	./.:0	0/1:17	1/1:24	0/0:45	0/0:31	1/1:12	0/1:54	0/0:28	0/0:52	1/1:20	1/1:43	0/0:26	1/1:40	0/0:24	1/1:14	0/1:47	1/1:17	0/1:49	0/0:14	0/0:21	1/1:25	1/1:26	0/1:83	0/0:13	./.:0	0/0:31	1/1:50	1/1:11	1/1:47	0/1:43	0/0:16	0/0:24	0/0:25	./.:0	0/0:12	0/0:6	0/1:15	0/0:28	1/1:29	./.:0	1/1:18	1/1:35	0/0:25	0/0:12	0/0:31	1/1:33
supercont3.31	1510126	10576	AA	TC	.	PASS	NS=88;AF=0.455	GT:DP	1/1:25	0/0:16	1/1:9	1/1:22	0/0:14	0/0:18	0/0:24	0/0:32	1/1:23	./.:0	0/0:36	1/1:11	0/1:20	1/1:5	0/0:7	./.:0	0/1:12	0/0:6	0/0:11	1/1:6	0/0:14	0/1:22	0/0:14	1/1:6	1/1:15	0/0:25	1/1:6	0/0:6	0/1:29	1/1:20	./.:0	0/0:36	1/1:20	0/1:19	1/1:26	0/1:14	1/1:39	0/1:27	0/0:9	0/0:15	0/0:9	0/1:15	0/0:35	0/0:18	0/0:19	0/0:12	1/1:24	1/1:18	1/1:8	1/1:14	0/0:19	0/0:15	0/1:18	0/1:24	0/1:24	0/0:16	0/0:30	1/1:19	0/0:11	0/1:81	0/1:20	1/1:28	0/0:17	0/1:9	0/0:7	./.:0	0/0:15	0/1:18	1/1:8	0/0:24	1/1:17	0/0:13	0/0:9	0/1:30	1/1:13	1/1:22	1/1:15	0/0:13	0/0:27	0/1:19	0/1:41	0/0:16	./.:0	0/0:5	0/1:13	1/1:6	0/1:7	1/1:14	1/1:5	0/0:11	1/1:17	0/0:16	1/1:34
supercont3.313	266059	10450	TATGA	GGCTG	.	PASS	NS=92;AF=0.418	GT:DP	1/1:365	1/0:95	0/0:87	0/0:145	1/1:185	1/0:105	1/0:160	1/0:136	1/0:170	1/0:111	1/0:130	1/0:123	1/1:154	1/0:83	1/1:127	0/0:99	1/0:152	1/0:178	1/1:220	0/0:151	1/0:72	0/0:97	1/0:161	1/1:277	0/0:87	1/1:146	0/0:153	1/0:108	1/1:195	1/0:228	1/1:170	1/0:180	1/0:181	1/1:125	0/0:156	1/0:177	0/0:157	1/1:215	1/0:103	0/0:119	0/0:66	0/0:77	1/1:217	1/1:198	1/0:229	0/0:287	0/0:160	0/0:108	1/0:108	1/1:59	1/1:122	1/0:219	0/0:8	1/0:161	0/0:59	1/1:162	0/0:112	0/0:76	1/1:193	0/0:119	1/0:128	0/0:111	1/0:101	0/0:48	1/0:106	1/1:90	1/1:101	1/0:144	1/1:46	0/0:151	0/0:46	0/0:114	0/0:53	0/0:157	0/0:102	0/0:83	0/0:76	1/1:137	1/1:85	1/1:204	0/0:137	0/0:24	./.:0	0/0:17	1/0:129	0/0:120	1/0:124	0/0:45	0/0:167	0/0:75	0/0:48	1/1:167	0/0:240
supercont3.314	13368	10460	CGG	TAA	.	PASS	NS=93;AF=0.478	GT:DP	0/0:102	0/1:50	0/1:41	0/0:28	1/1:73	0/1:141	0/1:100	0/1:80	0/1:105	0/1:46	0/1:67	0/1:104	1/1:44	0/1:65	1/1:44	0/0:92	0/0:47	1/1:36	1/1:102	0/0:58	0/1:42	1/1:32	0/1:68	0/0:58	0/0:91	1/1:32	0/1:55	0/1:37	0/0:103	0/1:80	1/1:69	1/1:124	0/0:71	0/1:149	0/0:144	0/0:20	0/0:184	0/1:89	0/0:35	0/0:92	0/1:46	0/1:36	1/1:82	1/1:121	0/0:38	0/0:220	0/1:49	0/0:79	0/1:41	0/0:67	1/1:54	1/1:101	1/1:7	0/1:95	0/1:53	1/1:62	0/1:99	0/0:130	1/1:24	0/1:105	1/1:15	0/0:87	1/1:13	0/1:35	0/1:40	1/1:15	1/1:105	0/1:46	0/0:37	0/1:157	0/1:51	1/1:33	1/1:22	0/0:37	0/0:45	0/0:32	0/1:85	1/1:52	1/1:44	1/1:60	0/0:73	0/0:71	0/1:20	0/1:26	0/1:27	0/0:121	0/1:43	0/0:79	0/0:119	0/1:76	0/1:38	1/1:34	0/0:169
supercont3.314	47624	10472	A	G	.	PASS	NS=90;AF=0.500	GT:DP	0/1:34	0/1:58	0/1:13	1/1:88	0/0:31	./.:0	0/1:48	0/0:46	0/1:51	0/1:13	0/1:35	0/1:19	0/0:26	0/1:64	0/0:36	1/1:41	1/1:39	0/0:39	0/0:31	1/1:83	0/1:20	0/0:17	0/1:96	1/1:11	1/1:36	0/0:20	0/1:20	0/1:57	0/1:15	0/1:104	0/0:24	0/0:65	0/1:77	1/1:38	1/1:53	1/1:52	1/1:44	0/1:59	0/1:67	1/1:119	0/1:17	0/0:18	0/0:67	0/0:122	0/1:97	1/1:31	0/0:32	1/1:22	1/1:27	1/1:30	0/0:38	0/0:51	1/1:40	./.:0	0/0:42	0/0:38	0/0:39	1/1:55	0/0:36	1/1:10	0/0:46	1/1:30	0/1:43	0/1:43	0/1:30	0/0:10	0/0:44	0/1:10	1/1:18	1/1:78	0/1:25	0/0:30	0/0:20	1/1:44	1/1:16	1/1:48	0/1:43	0/0:56	0/0:12	0/0:59	1/1:18	0/1:9	./.:0	0/1:45	0/1:18	1/1:21	0/1:34	1/1:30	1/1:70	1/1:16	0/0:18	0/0:44	1/1:64
supercont3.314	451106	10470	G	T	.	PASS	NS=93;AF=0.500	GT:DP	0/1:66	0/1:27	0/1:29	0/0:52	1/1:30	0/1:16	0/1:55	0/0:21	0/1:64	0/1:68	0/1:28	0/1:45	1/1:25	0/1:48	1/1:34	0/0:40	0/1:65	0/1:51	1/1:43	0/0:40	0/1:37	1/1:74	0/0:53	0/0:50	0/0:22	1/1:34	0/1:51	0/1:42	0/1:58	0/1:133	1/1:59	1/1:36	0/1:90	1/1:56	0/0:59	0/1:68	0/0:53	0/1:120	0/1:43	0/0:83	0/1:22	0/1:79	1/1:90	1/1:100	0/1:75	0/1:41	0/1:102	0/0:18	1/1:55	0/0:39	1/1:107	1/1:48	1/1:6	0/0:37	0/1:73	1/1:58	0/0:41	0/0:73	1/1:47	0/1:72	1/1:30	0/0:68	0/1:38	0/1:38	1/1:29	1/1:34	1/1:113	0/1:24	0/0:28	0/1:118	1/1:41	1/1:29	1/1:52	0/0:30	0/0:13	0/0:73	0/1:30	1/1:89	1/1:84	1/1:50	0/1:43	0/0:17	0/0:15	0/1:29	0/0:36	0/0:34	0/0:61	0/0:33	0/0:65	0/1:48	0/1:15	1/1:40	0/0:91
supercont3.316	246068	10486	C	T	.	PASS	NS=93;AF=0.419	GT:DP	0/0:71	0/1:29	0/1:42	0/1:69	0/1:48	0/0:163	0/0:77	0/0:67	0/1:48	0/1:30	0/0:33	1/1:75	1/1:48	0/1:46	0/1:49	0/1:60	0/1:74	0/1:47	0/1:125	0/1:89	0/0:64	1/1:65	0/1:78	0/1:36	0/1:55	0/0:34	0/1:40	0/1:30	0/0:27	0/0:86	0/1:67	0/1:94	0/1:87	1/1:107	0/1:103	0/1:96	1/1:57	0/1:124	0/1:45	0/1:67	0/0:31	0/0:116	0/1:181	1/1:128	0/0:53	1/1:15	0/1:77	0/0:101	0/1:43	0/1:25	0/1:31	1/1:100	1/1:12	0/0:180	0/0:64	0/1:20	0/0:107	0/1:30	0/0:68	0/0:57	0/0:89	0/1:11	0/0:66	0/0:38	0/1:49	1/1:32	0/0:103	0/1:24	0/0:74	0/1:74	0/1:51	0/0:94	0/0:76	1/1:81	0/1:22	0/1:26	1/1:74	1/1:53	0/1:53	0/1:71	1/1:63	0/0:85	0/0:40	0/0:51	0/1:28	0/1:86	0/1:61	1/1:15	0/1:55	0/0:88	0/0:197	0/0:35	1/1:106
supercont3.316	256267	10490	TACGTGC	CGTACAT	.	PASS	NS=93;AF=0.414	GT:DP	0/0:50	1/0:44	1/0:29	1/0:35	0/0:73	0/0:10	0/0:40	1/0:19	1/0:52	1/0:23	0/0:25	1/1:18	1/0:53	1/0:32	1/0:47	1/0:17	1/0:57	1/0:59	0/0:35	1/0:48	0/0:24	1/1:32	1/0:55	1/0:34	1/0:37	1/0:13	1/0:58	1/0:29	0/0:32	0/0:41	1/0:14	1/0:40	1/0:57	1/1:75	1/0:63	1/0:37	1/1:42	1/0:81	1/1:28	1/0:76	0/0:28	0/0:10	0/0:27	1/1:75	0/0:47	1/1:33	1/0:49	0/0:48	1/0:10	1/0:28	1/0:53	1/1:59	1/0:36	0/0:33	1/0:49	1/0:25	0/0:15	1/0:13	1/0:49	1/0:30	0/0:28	1/0:17	0/0:35	0/0:23	1/0:17	1/0:42	0/0:76	1/0:25	0/0:26	1/0:45	1/0:66	0/0:25	0/0:34	1/1:37	1/0:15	1/0:47	1/1:11	1/1:36	1/0:33	1/0:36	1/1:37	0/0:10	0/0:5	0/0:10	1/1:26	0/0:18	1/0:33	1/0:30	1/0:15	0/0:23	0/0:35	0/0:41	1/1:25
supercont3.316	389451	10496	TTAG	ACGA	.	PASS	NS=93;AF=0.468	GT:DP	0/0:89	1/0:72	1/0:62	1/0:143	1/0:113	0/0:84	0/0:115	1/0:103	1/0:172	1/0:96	0/0:46	1/1:129	1/1:106	1/0:52	1/0:63	1/0:124	1/0:178	1/0:93	1/0:174	1/0:87	0/0:56	1/1:132	1/0:151	1/0:112	1/0:101	1/0:111	1/0:89	1/0:167	0/0:105	0/0:100	1/0:41	1/0:250	1/0:120	1/1:195	1/0:138	1/0:65	1/1:199	1/0:151	1/1:63	1/0:137	1/0:71	0/0:96	1/0:183	1/1:162	0/0:116	1/1:200	1/0:100	0/0:92	1/1:143	1/1:136	1/1:168	1/1:271	1/0:84	0/0:89	1/0:126	1/0:112	0/0:76	1/0:143	1/0:208	1/0:69	0/0:111	1/0:137	0/0:105	0/0:68	1/0:94	1/1:77	0/0:113	1/0:119	0/0:83	1/0:230	1/1:171	0/0:105	0/0:59	1/1:141	1/0:48	1/0:116	1/1:133	1/1:177	1/0:123	1/0:129	1/1:109	0/0:91	0/0:20	0/0:34	1/0:73	1/0:58	1/0:147	1/0:104	1/0:142	0/0:53	0/0:69	0/0:69	1/1:235
supercont3.318	259630	10512	CT	AA	.	PASS	NS=93;AF=0.425	GT:DP	1/1:170	0/0:75	0/0:75	1/0:137	1/0:170	1/0:120	0/0:118	0/0:120	0/0:106	1/1:67	1/0:67	0/0:99	1/1:173	0/0:85	1/1:109	0/0:125	1/1:60	1/1:122	1/0:103	0/0:135	1/0:71	0/0:76	1/0:116	1/1:54	0/0:84	1/0:32	0/0:106	1/0:83	1/0:135	0/0:134	1/1:54	0/0:77	1/0:90	1/1:116	1/0:89	1/1:63	1/0:130	1/0:124	1/0:122	0/0:117	1/0:23	0/0:92	1/1:114	0/0:81	1/0:166	0/0:305	0/0:57	0/0:165	0/0:120	1/1:52	1/1:117	1/0:197	1/0:112	1/1:33	1/0:67	1/0:75	1/0:117	1/0:99	0/0:97	0/0:91	1/0:79	1/0:153	1/0:126	1/0:94	1/0:89	1/1:269	1/1:82	0/0:64	1/1:66	0/0:126	0/0:133	0/0:88	1/0:64	1/0:108	0/0:48	0/0:110	1/0:74	1/0:112	1/1:146	1/0:152	0/0:74	1/0:35	1/1:23	0/0:18	0/0:105	0/0:56	1/1:93	1/0:27	0/0:93	1/0:107	1/0:138	1/1:198	0/0:251
supercont3.318	463210	10519	G	A	.	PASS	NS=84;AF=0.476	GT:DP	1/0:19	1/0:13	0/0:17	./.:0	1/0:13	0/0:60	1/1:9	1/1:12	1/1:13	1/0:10	0/0:21	1/1:18	1/0:5	1/1:11	1/1:6	1/0:10	1/1:17	1/0:12	1/0:38	1/0:16	./.:0	1/1:13	1/0:22	./.:0	1/0:12	0/0:9	1/0:25	./.:0	0/0:16	1/0:21	1/1:6	0/0:22	1/0:13	1/1:36	1/0:20	0/0:27	1/1:22	1/0:12	1/0:11	1/0:23	1/1:5	0/0:18	1/0:15	1/1:10	0/0:17	1/1:26	1/0:18	0/0:23	./.:0	./.:0	0/0:13	1/1:19	1/0:21	0/0:8	1/0:28	0/0:17	0/0:8	1/0:10	1/0:33	0/0:5	0/0:11	1/0:16	0/0:24	0/0:8	1/1:7	./.:0	0/0:20	1/0:14	0/0:9	1/0:41	0/0:11	0/0:6	0/0:8	1/1:11	1/0:6	1/0:19	1/1:7	1/1:6	1/0:11	0/0:6	1/1:9	0/0:16	./.:0	./.:0	1/1:7	1/0:36	1/0:18	1/1:7	1/1:10	0/0:11	0/0:20	0/0:10	1/1:34
supercont3.32	928436	10812	C	T	.	PASS	NS=91;AF=0.473	GT:DP	1/1:273	0/0:74	0/0:103	0/1:192	0/0:144	1/1:102	0/0:126	1/1:137	0/0:118	0/1:140	0/0:58	1/1:136	0/1:217	0/1:135	0/1:95	1/1:138	1/1:146	./.:0	0/1:194	1/1:149	0/1:77	0/0:120	1/1:243	0/1:198	0/1:80	1/1:154	1/1:173	0/0:90	0/1:132	0/1:205	0/0:134	0/0:168	0/0:181	0/1:184	1/1:172	0/1:189	0/0:167	0/0:168	0/1:132	0/0:184	0/0:163	0/0:150	0/0:196	1/1:224	0/1:210	0/1:141	0/1:129	0/1:200	1/1:69	0/1:179	0/1:231	0/1:107	0/0:131	0/0:116	0/0:114	1/1:184	1/1:337	0/1:164	0/1:144	0/1:270	0/1:123	0/0:213	0/0:46	0/1:159	0/1:147	1/1:59	0/1:212	0/1:156	0/1:168	1/1:273	0/0:167	1/1:212	0/0:103	0/1:141	0/1:197	0/0:104	0/1:144	1/1:204	0/0:148	1/1:230	0/0:109	0/0:30	0/1:30	./.:0	0/1:126	0/1:94	1/1:63	0/1:53	0/1:95	1/1:174	1/1:88	1/1:269	0/0:238
supercont3.32	1047771	10749	CC	TG	.	PASS	NS=93;AF=0.414	GT:DP	1/1:219	0/0:277	0/0:191	0/1:206	0/0:213	1/1:110	0/0:251	1/1:114	0/0:266	0/0:73	0/0:234	1/1:81	0/1:163	0/0:99	0/0:124	1/1:146	1/1:183	0/1:216	0/1:449	1/1:146	0/1:256	0/0:286	1/1:142	0/1:303	0/1:182	1/1:69	1/1:111	0/0:207	0/1:280	0/0:249	0/0:165	0/0:269	0/0:252	0/0:199	1/1:152	0/0:107	0/0:294	0/0:335	0/0:127	0/0:491	0/0:212	0/0:317	0/0:254	1/1:363	0/1:438	0/1:263	0/1:184	0/1:388	1/1:232	0/1:210	0/1:222	0/1:365	0/0:305	0/0:384	0/0:261	1/1:261	1/1:248	0/1:252	0/1:197	0/1:214	0/1:152	0/0:265	0/0:307	0/1:129	0/1:345	0/1:318	0/1:426	0/1:167	0/1:243	1/1:360	0/0:242	1/1:165	0/0:255	0/1:221	0/1:164	0/0:271	0/1:281	1/1:329	0/0:182	1/1:267	0/0:169	0/0:227	0/1:45	0/0:125	0/1:200	0/0:153	1/1:183	0/0:94	0/1:279	1/1:119	1/1:167	1/1:133	0/0:416
supercont3.32	1289155	10766	A	G	.	PASS	NS=93;AF=0.462	GT:DP	1/1:226	0/0:146	0/0:147	0/1:177	0/0:318	1/1:253	0/0:193	1/1:299	0/0:296	0/1:138	0/0:181	1/1:273	0/1:244	0/1:232	0/1:190	1/1:221	1/1:289	0/1:288	0/1:233	1/1:197	0/1:180	0/0:271	1/1:310	0/1:215	0/1:118	1/1:187	1/1:216	0/0:251	0/1:369	0/1:307	0/0:275	0/0:329	0/0:282	0/1:296	1/1:328	0/1:259	0/0:300	0/0:252	0/1:252	0/0:270	0/0:212	0/0:145	0/0:482	1/1:442	0/1:445	0/1:457	0/1:223	0/1:334	1/1:310	0/1:170	0/1:127	0/1:394	0/0:292	0/0:350	0/0:271	1/1:198	1/1:212	0/1:322	0/1:292	0/1:210	0/1:152	0/0:276	0/0:238	0/1:222	0/1:159	0/1:316	0/1:232	0/1:244	0/1:150	1/1:277	0/0:313	1/1:222	0/0:180	0/1:187	0/1:101	0/0:226	0/1:202	1/1:198	0/0:178	1/1:249	0/0:239	0/0:279	0/1:57	0/0:80	0/1:148	0/1:144	1/1:219	0/1:156	0/1:330	1/1:212	1/1:278	1/1:238	0/0:327
supercont3.320	149110	10604	C	T	.	PASS	NS=93;AF=0.462	GT:DP	1/1:72	0/1:42	0/0:7	0/1:31	0/1:84	0/1:67	0/0:81	0/1:60	1/1:31	0/1:36	0/1:66	0/0:25	0/1:23	1/1:33	1/1:30	0/0:40	0/0:61	0/0:41	0/0:119	0/1:69	0/1:31	0/1:41	0/0:52	1/1:34	0/1:31	0/1:30	0/1:27	0/0:35	0/1:34	0/1:69	0/0:9	0/0:47	1/1:35	0/1:77	1/1:42	0/1:39	0/0:47	1/1:70	0/0:72	0/0:69	0/0:48	1/1:60	0/0:81	0/1:152	0/1:114	0/0:46	0/1:61	1/1:60	0/1:33	1/1:35	0/1:37	0/1:80	0/0:132	0/0:15	0/0:64	0/0:66	0/0:42	0/1:79	0/1:63	0/1:33	0/1:63	1/1:16	0/0:30	0/1:26	0/1:46	0/1:56	0/1:86	1/1:69	1/1:25	1/1:58	0/1:64	0/0:58	0/0:79	0/1:48	1/1:52	1/1:55	1/1:55	0/0:49	0/1:44	0/1:60	0/1:61	0/0:64	1/1:10	0/1:15	0/1:66	1/1:52	0/0:49	1/1:22	0/1:86	0/1:52	0/1:66	0/0:43	1/1:80
supercont3.320	258004	10606	T	A	.	PASS	NS=93;AF=0.495	GT:DP	1/1:231	1/0:118	0/0:103	1/0:150	1/0:183	1/0:205	1/0:144	1/0:140	1/1:112	1/0:116	1/0:81	1/0:177	1/0:117	1/1:113	1/1:75	1/0:152	0/0:121	0/0:108	0/0:162	1/0:119	1/0:91	1/0:185	0/0:154	1/1:112	1/0:107	1/0:147	1/0:158	0/0:94	1/0:190	1/0:247	0/0:124	0/0:268	1/1:183	1/0:216	1/1:216	1/0:194	0/0:183	1/1:172	0/0:77	0/0:285	1/0:157	1/1:181	0/0:354	1/0:206	1/0:290	1/0:362	1/0:162	1/1:169	1/0:136	1/1:110	1/0:179	1/0:137	0/0:222	0/0:195	0/0:197	0/0:134	0/0:183	1/0:123	1/0:232	1/0:180	1/0:99	1/1:176	0/0:116	1/0:88	1/0:88	1/0:167	1/0:221	1/1:151	1/1:118	1/1:199	1/0:148	1/0:162	0/0:145	1/0:127	1/1:101	1/1:97	1/1:149	0/0:156	1/0:80	1/0:143	1/0:125	1/0:183	1/0:27	1/0:90	1/0:96	1/1:48	0/0:83	1/1:123	1/0:185	1/0:121	1/0:226	0/0:140	1/1:283
supercont3.320	324711	10609	C	T	.	PASS	NS=85;AF=0.459	GT:DP	1/1:14	0/1:19	0/0:8	0/1:17	0/0:19	1/1:8	0/1:37	0/1:32	1/1:20	0/1:9	0/1:11	0/1:28	0/1:19	./.:0	1/1:7	1/1:15	0/0:19	0/0:17	0/0:18	0/1:38	0/1:19	0/1:15	0/0:7	1/1:26	./.:0	0/1:41	0/1:22	0/0:11	0/1:41	1/1:12	0/0:13	0/0:17	1/1:27	0/1:42	1/1:46	0/1:15	0/0:14	1/1:20	0/0:9	0/0:32	./.:0	1/1:6	0/0:24	0/0:35	0/0:28	0/0:45	1/1:5	1/1:20	0/1:17	1/1:10	0/1:11	0/1:23	./.:0	./.:0	0/0:13	0/0:18	0/0:10	0/1:10	0/0:12	0/0:30	0/0:6	1/1:19	0/0:15	0/1:9	0/1:18	0/1:21	0/0:29	1/1:12	1/1:17	1/1:61	1/1:5	0/1:18	0/0:13	0/1:24	1/1:12	1/1:10	1/1:14	0/0:24	0/1:31	0/0:8	0/0:18	0/1:12	./.:0	./.:0	0/1:18	1/1:10	0/1:14	./.:0	0/1:20	0/0:5	0/0:21	0/0:6	1/1:19
supercont3.322	240279	10630	GCC	AGA	.	PASS	NS=92;AF=0.457	GT:DP	0/0:143	1/0:57	1/1:106	0/0:188	1/0:97	1/0:92	1/0:153	1/0:52	0/0:74	1/0:18	0/0:44	1/0:79	0/0:106	0/0:81	0/0:94	1/0:53	1/1:63	1/0:73	1/1:107	1/0:131	1/0:85	0/0:83	1/1:65	0/0:69	0/0:71	1/0:96	1/0:48	1/1:43	1/0:71	0/0:100	1/1:92	1/1:100	0/0:191	1/0:56	0/0:66	1/0:119	0/0:136	1/0:72	1/1:68	1/1:188	1/0:56	0/0:127	1/1:133	1/1:178	1/0:89	1/1:70	0/0:62	0/0:107	1/0:68	0/0:59	1/1:86	1/0:124	0/0:62	1/1:98	1/1:44	1/1:49	1/1:38	1/0:89	1/1:30	0/0:39	0/0:86	0/0:93	1/1:62	1/0:61	1/0:96	0/0:10	1/0:129	0/0:47	0/0:67	1/0:62	1/1:66	1/0:47	1/1:90	1/0:38	0/0:170	0/0:175	0/0:70	1/1:87	1/1:89	1/0:149	1/0:59	1/1:119	./.:0	0/0:80	0/0:26	0/0:28	1/0:43	0/0:26	1/0:93	1/0:54	1/0:164	1/1:74	0/0:141
supercont3.322	427393	10635	TCGCAG	CTTTGA	.	PASS	NS=93;AF=0.484	GT:DP	0/0:76	1/0:50	1/1:73	0/0:75	1/0:67	1/0:95	1/1:40	1/0:33	0/0:111	1/0:114	0/0:45	1/0:174	1/0:63	0/0:83	0/0:57	0/0:76	1/1:64	1/0:113	1/1:145	1/0:63	1/0:115	1/0:53	1/1:69	0/0:59	0/0:35	1/1:146	1/0:80	1/1:33	1/0:41	1/0:75	1/1:44	1/1:73	0/0:120	0/0:58	0/0:49	1/0:114	1/0:88	0/0:61	1/1:82	1/1:27	1/0:63	0/0:202	1/1:9	1/1:112	1/0:77	1/1:28	1/0:119	0/0:145	0/0:44	0/0:60	1/1:72	1/0:135	1/0:23	1/1:165	1/1:81	1/1:94	1/1:75	1/0:60	1/1:46	1/0:100	1/0:71	0/0:38	1/1:46	0/0:20	1/0:78	1/0:15	1/0:116	0/0:59	0/0:71	1/0:43	1/0:162	1/0:107	1/1:27	0/0:105	0/0:78	0/0:101	0/0:30	1/1:43	1/1:76	1/0:68	1/0:61	1/1:105	0/0:16	1/1:22	0/0:38	0/0:91	1/0:96	0/0:55	1/0:103	1/0:119	1/0:166	1/1:51	0/0:169
supercont3.322	448035	10636	AGC	GAT	.	PASS	NS=92;AF=0.495	GT:DP	1/1:57	0/1:91	0/0:29	1/1:61	0/1:12	0/0:59	0/1:36	0/0:34	1/1:89	1/1:46	1/1:29	0/1:133	1/1:18	1/1:58	1/1:11	0/1:84	0/0:34	0/1:82	0/0:83	1/1:44	0/1:72	0/1:62	0/0:55	1/1:95	0/1:33	0/1:18	0/1:66	0/0:76	1/1:49	0/1:54	0/0:107	0/0:87	1/1:34	0/1:36	1/1:122	0/1:74	0/1:102	1/1:53	0/0:59	0/0:8	0/0:7	1/1:50	0/0:54	0/0:65	0/1:123	0/0:55	0/0:33	1/1:59	0/1:42	1/1:80	0/0:110	0/1:129	0/0:6	0/0:106	0/0:19	0/0:60	0/0:63	0/1:79	0/0:60	0/1:24	0/1:40	1/1:50	0/0:36	1/1:25	0/1:69	1/1:39	1/1:82	0/1:47	1/1:13	1/1:90	0/1:57	0/1:35	0/0:41	0/1:79	./.:0	1/1:91	1/1:49	0/0:87	0/0:42	0/1:12	0/1:28	0/0:44	0/1:36	0/0:16	0/1:94	1/1:48	0/1:65	1/1:20	0/1:166	0/1:186	1/1:96	0/0:102	1/1:178
supercont3.322	466927	10640	C	T	.	PASS	NS=85;AF=0.494	GT:DP	1/1:49	0/1:42	0/0:20	1/1:27	0/1:14	0/1:17	0/1:33	./.:0	1/1:21	0/1:19	0/1:15	0/1:10	1/1:8	1/1:23	1/1:6	0/1:19	0/0:12	1/1:10	0/0:14	1/1:12	1/1:19	1/1:14	0/0:16	1/1:15	0/1:18	1/1:8	1/1:17	0/0:41	0/0:21	0/1:22	./.:0	0/0:26	1/1:12	0/1:27	1/1:24	0/1:62	0/1:36	0/1:16	0/0:5	0/0:22	1/1:16	1/1:18	0/0:11	0/0:8	0/1:21	0/0:6	0/1:21	1/1:10	0/0:14	1/1:9	0/0:7	0/1:10	./.:0	0/0:73	0/0:20	0/0:30	0/0:22	./.:0	0/0:15	./.:0	0/1:23	1/1:22	0/0:9	0/0:20	0/0:12	1/1:5	0/1:18	./.:0	1/1:17	0/1:5	0/1:27	0/1:43	0/0:26	0/0:8	1/1:20	1/1:31	0/0:7	0/0:27	0/0:13	0/0:33	1/1:12	1/1:22	./.:0	1/1:5	0/0:18	1/1:6	0/1:7	1/1:15	0/0:9	0/1:42	./.:0	0/0:22	1/1:44
supercont3.329	353157	10739	C	T	.	PASS	NS=93;AF=0.446	GT:DP	1/1:107	0/1:51	0/1:68	0/0:48	0/0:88	0/0:52	1/1:145	1/1:90	0/1:81	0/1:52	0/1:81	0/1:112	0/1:42	0/1:40	0/1:40	1/1:116	1/1:77	1/1:89	0/1:84	1/1:106	0/1:74	0/1:146	0/1:169	1/1:73	0/1:64	0/1:90	0/0:52	0/0:50	0/1:71	1/1:148	0/0:25	0/0:38	1/1:98	0/1:118	1/1:187	0/1:162	0/0:134	0/0:78	0/1:62	0/1:126	0/1:37	0/0:118	0/0:159	0/1:153	0/0:134	0/1:118	0/1:94	0/1:118	0/0:152	0/1:28	0/1:74	0/0:92	0/1:45	0/0:97	0/0:57	0/1:68	0/1:91	0/1:111	0/0:60	0/1:65	0/1:61	0/1:69	0/0:39	0/0:61	0/1:71	0/1:75	0/1:102	1/1:54	1/1:42	0/0:73	1/1:76	0/1:114	0/1:128	0/1:39	1/1:66	0/0:94	0/0:48	0/1:29	0/1:129	0/1:88	0/0:66	0/0:111	0/0:7	1/1:5	0/1:51	0/1:162	0/1:91	0/1:66	0/0:151	1/1:50	0/0:161	1/1:77	0/0:231
supercont3.33	158635	10992	CAG	TTA	.	PASS	NS=93;AF=0.296	GT:DP	0/0:64	0/1:36	0/1:22	0/0:41	0/0:37	0/0:59	0/0:76	0/1:32	0/1:30	0/1:24	0/0:73	0/1:93	0/0:41	0/1:44	0/1:22	0/1:52	0/0:59	0/1:60	0/1:56	0/1:39	0/0:52	0/0:94	0/0:58	0/1:58	0/0:32	0/0:43	0/0:68	0/0:33	0/0:61	0/0:76	0/0:65	0/1:48	0/1:43	1/1:65	0/1:59	0/1:93	0/1:57	0/0:70	0/1:57	0/1:45	0/1:21	0/0:38	0/1:74	0/1:75	0/0:125	0/1:179	0/0:75	0/0:48	0/1:73	0/1:28	0/1:49	0/1:66	0/0:76	0/1:107	0/1:76	0/0:52	0/0:61	0/1:58	0/1:84	0/1:41	0/0:43	0/1:39	0/1:71	0/0:29	0/1:29	0/1:52	0/0:103	0/1:46	0/0:37	0/0:80	0/0:95	0/0:88	0/0:26	0/1:36	0/1:44	0/0:36	0/1:25	1/1:38	0/1:34	0/1:58	1/1:53	0/1:55	0/0:9	0/0:30	0/0:35	0/1:168	0/0:49	0/1:23	0/1:94	0/0:80	0/0:73	0/0:77	1/1:90
supercont3.33	206155	10994	C	T	.	PASS	NS=93;AF=0.306	GT:DP	0/0:114	0/1:51	0/0:61	0/0:47	0/0:41	0/0:53	0/0:93	0/1:61	0/1:90	0/1:43	0/0:36	0/1:90	0/0:35	0/1:56	0/1:64	0/1:51	0/0:38	0/1:80	0/1:51	0/1:60	0/0:47	0/0:72	0/0:63	0/1:84	0/0:33	0/0:57	0/0:40	0/1:59	0/0:55	0/0:85	0/0:37	0/0:63	0/1:98	1/1:91	0/1:54	0/1:48	0/1:107	0/0:53	0/1:35	0/1:126	0/1:61	0/0:113	0/1:59	0/0:46	0/0:179	0/1:61	0/0:59	0/0:105	0/1:96	0/1:28	0/1:137	0/1:57	0/0:78	0/1:94	0/0:54	0/0:96	0/0:35	0/1:34	0/1:64	0/1:60	0/0:56	0/1:50	0/1:63	0/0:83	0/1:68	0/1:69	0/0:96	0/1:47	0/0:48	0/0:83	0/0:82	0/0:54	0/0:22	0/1:56	0/1:18	0/1:69	1/1:37	1/1:140	0/1:57	0/0:100	1/1:105	0/1:85	0/0:24	0/0:57	0/1:35	0/1:63	1/1:56	0/1:88	0/1:71	0/0:70	0/1:70	0/0:84	1/1:194
supercont3.33	625036	11006	AT	GC	.	PASS	NS=84;AF=0.393	GT:DP	0/0:38	0/0:28	1/1:18	./.:0	0/0:30	0/0:23	0/0:18	0/1:28	0/1:21	0/1:13	0/0:35	1/1:18	./.:0	0/1:13	1/1:6	0/1:10	0/0:15	0/1:20	0/1:42	0/1:17	0/0:43	0/0:24	0/0:26	0/1:31	0/1:9	0/0:19	0/0:16	0/1:26	0/0:21	0/0:40	0/0:16	1/1:13	0/0:34	1/1:36	./.:0	0/1:42	0/1:98	0/0:34	0/1:8	./.:0	0/1:53	0/0:47	0/1:27	0/1:21	0/0:44	0/1:61	./.:0	0/0:20	0/1:32	1/1:6	0/1:27	0/1:19	0/0:7	0/1:26	0/1:20	0/0:29	0/0:25	0/1:11	0/1:24	0/0:5	0/0:25	0/0:25	1/1:18	0/0:28	0/1:28	./.:0	./.:0	0/1:35	0/0:21	0/0:24	0/0:65	0/0:48	0/0:14	0/1:30	0/1:17	1/1:24	1/1:17	1/1:34	0/1:44	0/1:49	1/1:58	0/1:29	./.:0	0/0:10	1/1:24	1/1:10	0/1:29	1/1:7	1/1:14	./.:0	0/1:51	0/0:43	1/1:45
supercont3.33	742327	11015	G	A	.	PASS	NS=93;AF=0.333	GT:DP	0/0:144	1/0:54	1/0:90	0/0:113	0/0:91	0/0:72	0/0:55	1/0:93	1/0:92	1/0:60	0/0:43	1/0:153	0/0:69	1/0:94	1/0:81	1/0:139	0/0:117	1/0:106	1/0:185	1/0:111	0/0:70	0/0:143	0/0:145	1/0:57	1/0:87	0/0:80	0/0:108	1/0:102	0/0:135	0/0:221	0/0:78	1/0:181	1/0:95	1/1:155	1/0:104	1/0:99	1/0:91	0/0:89	1/0:92	1/0:88	1/0:73	0/0:148	1/0:140	1/0:179	0/0:147	1/0:223	0/0:55	0/0:79	1/0:107	1/0:52	1/0:82	1/0:101	0/0:69	1/0:213	1/0:99	0/0:104	0/0:90	1/0:185	1/0:101	1/0:79	0/0:81	1/0:87	1/0:98	0/0:85	1/1:85	1/0:87	0/0:132	1/0:98	0/0:63	0/0:114	0/0:90	0/0:93	0/0:77	1/0:121	1/0:78	1/0:45	1/0:103	1/1:89	1/0:70	1/0:111	1/1:103	1/0:103	0/0:31	0/0:40	1/0:97	1/0:109	1/0:141	1/0:54	1/0:79	0/0:87	1/0:65	0/0:150	1/1:156
supercont3.33	1058485	10969	G	T	.	PASS	NS=87;AF=0.293	GT:DP	0/0:20	./.:0	0/1:16	0/0:13	0/0:17	0/0:13	0/0:12	0/0:5	0/1:16	./.:0	0/0:15	0/1:27	0/0:10	0/1:10	1/1:13	0/1:9	0/0:20	0/1:17	0/1:25	0/0:17	0/0:14	0/0:17	0/0:27	0/1:11	1/1:8	0/0:9	0/0:9	0/1:14	0/0:30	0/0:35	0/0:12	0/1:15	0/1:24	1/1:37	0/1:27	0/1:17	0/1:27	0/0:44	0/1:17	0/0:8	0/1:11	0/0:20	0/1:11	0/1:24	0/0:26	0/1:13	0/0:33	0/0:12	0/1:15	./.:0	0/0:17	0/1:25	0/0:21	0/1:40	0/1:19	0/0:19	0/0:24	0/1:22	1/1:11	0/1:15	0/0:22	0/0:6	0/0:14	./.:0	0/1:13	0/0:14	0/0:10	0/1:13	0/0:9	0/0:28	0/0:16	0/0:6	0/0:18	0/0:6	0/1:18	0/1:11	0/1:5	1/1:21	0/1:28	0/1:13	1/1:9	0/1:13	./.:0	0/0:10	0/0:15	./.:0	0/1:30	0/1:11	0/1:27	0/0:14	0/1:25	0/0:15	1/1:22
supercont3.33	1183986	10975	GC	AG	.	PASS	NS=93;AF=0.344	GT:DP	0/0:117	1/0:105	1/0:97	0/0:121	0/0:176	0/0:107	0/0:86	1/0:147	1/0:156	1/0:70	0/0:157	1/0:138	0/0:152	1/0:107	1/0:96	1/0:120	0/0:197	1/0:109	1/0:83	1/0:132	0/0:120	0/0:196	0/0:143	1/0:97	1/0:122	0/0:175	0/0:86	1/0:63	0/0:84	0/0:208	0/0:37	1/0:148	1/0:97	1/1:141	1/0:202	1/0:189	1/0:177	0/0:98	1/0:107	1/0:113	1/0:150	0/0:235	1/0:276	1/0:154	0/0:186	1/0:234	0/0:69	0/0:200	1/0:109	1/0:89	1/1:93	1/0:136	0/0:198	1/1:103	1/0:211	0/0:76	0/0:135	1/0:85	1/0:180	1/0:154	0/0:90	1/0:113	1/0:74	0/0:81	1/1:85	1/1:88	0/0:146	1/0:75	0/0:124	0/0:311	0/0:157	0/0:127	0/0:182	1/0:75	1/1:63	1/0:90	1/0:118	1/1:172	1/0:76	0/0:206	1/1:114	1/0:199	0/0:29	0/0:33	1/0:106	1/0:87	1/0:104	1/0:107	1/0:304	0/0:131	0/0:48	0/0:74	1/1:157
supercont3.330	62641	10837	GG	AA	.	PASS	NS=91;AF=0.429	GT:DP	1/0:32	1/0:14	1/0:20	0/0:14	1/0:38	1/0:23	1/1:11	1/0:44	1/1:21	1/0:9	./.:0	1/0:45	1/0:30	1/0:20	0/0:18	1/1:31	1/1:18	1/1:32	1/0:18	1/0:27	1/0:10	1/0:24	1/0:42	1/1:18	0/0:8	1/0:23	0/0:20	0/0:23	1/0:33	1/0:49	0/0:26	0/0:16	1/1:43	1/0:55	1/1:60	1/0:45	0/0:58	0/0:6	1/1:15	1/0:44	./.:0	0/0:26	0/0:41	1/0:38	0/0:46	0/0:16	1/0:58	1/0:38	0/0:8	0/0:18	1/0:14	0/0:42	1/1:47	1/1:74	0/0:9	1/1:6	1/0:39	1/1:27	0/0:21	1/0:31	1/0:22	1/0:16	1/0:32	0/0:9	1/0:20	0/0:39	1/0:30	1/0:25	1/0:15	0/0:44	0/0:32	0/0:27	1/0:31	1/0:25	1/0:19	0/0:10	0/0:23	1/0:18	1/0:13	1/0:34	1/0:30	1/0:60	1/0:14	1/0:23	1/0:23	1/0:53	1/0:14	1/0:9	0/0:36	1/1:20	0/0:38	1/1:24	0/0:40
supercont3.330	392421	10832	C	A	.	PASS	NS=93;AF=0.446	GT:DP	1/0:106	1/0:58	1/0:70	0/0:94	1/0:122	1/0:64	1/1:93	1/0:124	1/1:64	1/0:47	1/0:37	1/0:58	1/0:92	1/0:84	0/0:58	1/1:100	1/1:121	1/1:89	1/1:59	1/0:72	1/0:76	1/0:137	1/0:48	1/1:56	0/0:37	1/0:78	0/0:61	0/0:85	1/0:38	1/0:213	0/0:63	0/0:104	1/1:71	1/0:129	1/1:129	1/0:84	0/0:139	0/0:130	1/1:89	1/1:117	1/1:53	1/0:134	0/0:154	1/0:179	0/0:275	0/0:191	1/0:112	1/0:138	0/0:86	1/0:66	1/0:83	0/0:93	1/1:8	0/0:180	0/0:48	1/0:101	1/0:125	1/0:30	0/0:87	1/0:80	1/0:47	1/0:110	1/0:69	0/0:59	1/0:55	1/0:136	0/0:49	1/0:112	1/0:92	0/0:66	1/1:99	1/0:136	1/0:97	1/0:71	1/0:63	0/0:118	0/0:83	1/0:170	1/0:57	1/0:136	1/0:45	0/0:79	1/0:6	1/0:44	1/0:81	1/0:123	1/1:117	1/0:56	0/0:173	1/0:86	0/0:118	1/1:117	0/0:102
supercont3.331	51194	10854	C	G	.	PASS	NS=93;AF=0.317	GT:DP	0/0:52	0/0:32	0/1:43	0/0:37	0/0:83	0/0:42	0/1:85	0/1:82	0/1:48	0/1:27	0/0:24	0/1:35	0/0:118	0/1:37	0/1:25	0/1:65	0/1:48	0/1:57	0/1:103	0/1:52	0/0:76	0/0:91	0/0:86	0/1:44	0/1:48	0/0:85	0/0:73	0/1:51	0/0:50	0/0:135	0/0:59	0/1:64	1/1:94	0/1:83	0/0:146	0/1:93	0/1:114	0/0:33	0/1:63	0/1:71	0/1:57	0/0:72	0/0:183	0/1:103	0/0:103	0/1:80	0/0:61	0/1:38	0/1:47	0/1:35	0/1:48	0/1:131	0/0:40	0/0:101	0/1:54	0/0:70	0/0:44	0/1:38	0/0:40	0/1:42	0/0:51	1/1:80	0/1:40	0/0:47	0/1:33	0/1:44	0/0:23	0/1:47	0/0:54	0/0:106	0/0:101	0/0:70	0/0:91	0/0:61	0/1:64	0/1:60	0/1:39	0/1:45	0/1:41	0/1:81	0/1:35	0/1:53	0/0:9	0/0:38	0/1:69	1/1:52	1/1:50	0/1:61	0/1:60	0/0:30	0/1:97	0/0:46	1/1:97
supercont3.331	319443	10847	G	A	.	PASS	NS=93;AF=0.296	GT:DP	0/0:70	0/0:47	1/0:43	0/0:88	0/0:21	0/0:28	1/0:45	1/1:27	1/0:24	1/0:61	0/0:15	1/0:117	0/0:34	1/0:31	1/1:21	1/0:61	1/0:69	1/0:67	1/0:46	1/0:85	0/0:57	0/0:64	0/0:52	1/0:18	0/0:5	0/0:40	0/0:40	1/0:48	0/0:90	0/0:177	0/0:62	1/0:63	1/1:76	1/0:110	0/0:90	1/0:85	1/0:104	0/0:62	1/0:66	1/0:117	1/0:50	0/0:66	0/0:126	1/1:13	0/0:33	0/0:69	0/0:108	1/0:75	1/0:29	1/0:29	1/0:62	0/0:82	0/0:84	0/0:68	1/0:79	0/0:67	0/0:93	1/0:93	0/0:94	1/0:54	0/0:29	1/1:95	1/0:17	0/0:68	1/0:26	0/0:55	0/0:75	1/0:38	0/0:29	0/0:80	0/0:59	0/0:80	0/0:37	0/0:38	1/0:48	1/0:37	1/0:55	1/0:69	1/0:60	1/0:24	1/0:11	0/0:16	0/0:16	0/0:17	1/1:57	0/0:33	1/0:27	1/0:25	1/0:84	0/0:28	1/0:67	0/0:56	1/1:122
supercont3.332	132485	10859	C	T	.	PASS	NS=92;AF=0.500	GT:DP	0/1:115	0/1:55	0/1:45	1/1:99	0/0:52	0/1:57	0/1:63	0/1:58	0/1:87	0/1:63	0/0:39	0/1:124	0/0:109	1/1:113	0/1:119	1/1:125	0/1:90	1/1:46	0/0:50	1/1:57	0/1:55	0/0:62	0/1:62	1/1:73	1/1:51	0/0:55	0/1:102	0/1:118	1/1:69	0/1:181	0/0:76	0/0:183	0/1:171	0/1:102	1/1:75	0/1:47	1/1:78	0/1:102	0/1:65	1/1:105	0/1:120	0/1:62	0/0:123	0/0:70	0/1:86	0/1:85	0/1:72	1/1:26	0/1:99	1/1:52	0/0:48	0/0:119	0/1:59	0/1:141	1/1:91	0/0:79	0/1:107	1/1:138	0/0:73	0/1:47	0/0:45	1/1:85	0/1:112	0/1:69	0/1:82	0/0:43	0/0:72	0/1:55	1/1:91	0/1:102	1/1:84	0/0:98	0/0:107	1/1:77	1/1:89	1/1:142	0/1:60	0/0:111	0/0:121	0/0:96	0/1:38	0/0:62	./.:0	0/1:47	0/1:95	1/1:50	0/1:66	1/1:97	0/1:134	0/1:24	0/1:68	0/0:131	1/1:275
supercont3.333	164381	10877	GG	CA	.	PASS	NS=88;AF=0.375	GT:DP	1/0:106	1/0:37	1/0:67	0/0:77	1/0:51	0/0:76	1/1:57	1/1:45	1/1:58	0/0:31	1/0:55	1/1:17	0/0:30	1/1:37	0/0:48	1/0:36	1/1:65	1/1:134	1/0:94	1/1:46	0/0:44	1/1:78	1/0:66	1/0:26	1/0:41	1/0:23	0/0:16	0/0:73	1/0:47	1/0:45	./.:0	0/0:47	1/1:40	1/0:83	1/1:65	1/0:93	0/0:55	0/0:97	1/1:78	1/0:12	0/0:10	1/1:70	0/0:98	1/0:97	0/0:30	1/0:40	0/0:31	0/0:27	0/0:68	0/0:29	0/0:14	0/0:56	./.:0	0/0:10	0/0:34	0/0:35	0/0:22	1/1:44	0/0:29	1/0:92	0/0:50	1/1:14	0/0:33	0/0:51	0/0:25	1/0:52	0/0:50	./.:0	1/0:34	0/0:32	1/1:10	./.:0	0/0:15	1/1:67	1/1:56	0/0:16	0/0:28	1/0:30	0/0:11	0/0:31	1/0:31	0/0:15	./.:0	1/1:10	0/0:18	1/0:50	0/0:9	0/0:7	0/0:11	1/1:21	0/0:15	1/1:49	0/0:61
supercont3.334	79614	10905	CC	GG	.	PASS	NS=93;AF=0.457	GT:DP	0/1:133	0/1:69	0/1:68	1/1:34	0/0:95	0/1:137	0/1:101	0/1:110	0/1:85	0/1:43	0/1:93	0/1:140	0/0:131	0/1:86	0/0:78	1/1:98	0/1:106	0/1:93	0/0:140	1/1:72	0/1:88	0/0:180	0/1:129	1/1:108	1/1:37	0/0:55	0/1:127	0/1:71	0/1:86	0/0:77	0/0:36	0/0:121	0/1:104	0/0:125	1/1:114	0/1:129	1/1:134	0/1:178	0/1:78	1/1:106	0/1:47	0/1:114	0/0:130	0/0:106	0/1:186	0/1:284	0/1:171	1/1:60	0/1:56	1/1:35	0/0:100	0/0:84	0/0:154	0/1:90	0/0:69	0/0:71	0/1:122	1/1:148	0/0:140	0/1:54	0/0:51	1/1:78	0/1:103	1/1:80	0/1:82	0/0:71	0/0:76	0/1:74	1/1:62	0/1:145	0/0:77	0/0:66	0/0:149	1/1:111	1/1:140	1/1:33	0/1:35	0/0:198	0/0:67	0/0:84	0/1:96	1/1:114	0/1:26	0/0:22	0/1:58	1/1:13	0/0:51	1/1:44	1/1:220	0/1:65	0/1:62	0/0:176	1/1:205
supercont3.336	285879	10922	T	C	.	PASS	NS=92;AF=0.435	GT:DP	1/1:89	0/0:103	0/0:68	0/0:22	1/1:55	1/0:72	0/0:63	0/0:90	0/0:21	1/0:44	1/0:58	0/0:29	1/1:71	0/0:57	1/1:13	0/0:55	1/0:58	1/1:73	1/0:64	0/0:92	1/0:87	0/0:60	0/0:71	1/1:91	0/0:43	1/0:108	0/0:80	0/0:33	1/0:52	0/0:120	1/1:40	1/0:131	1/0:109	1/1:36	1/0:107	1/0:134	1/0:97	1/0:41	1/1:126	0/0:133	1/0:92	0/0:37	1/1:29	1/1:130	1/0:184	0/0:69	0/0:7	0/0:157	0/0:83	1/1:50	1/1:92	1/0:40	1/1:139	1/1:181	0/0:61	1/0:83	1/0:167	1/0:120	1/0:113	0/0:32	1/0:63	1/0:48	1/0:84	1/0:24	1/0:47	1/1:221	1/1:86	./.:0	1/1:29	0/0:133	1/0:69	0/0:88	1/0:111	1/0:52	0/0:68	0/0:73	1/0:68	1/0:79	1/1:33	1/0:60	0/0:102	1/0:160	1/1:10	0/0:24	1/0:56	0/0:31	1/1:21	1/0:43	0/0:72	0/0:28	1/0:103	1/1:70	0/0:95
supercont3.337	135462	10925	A	G	.	PASS	NS=93;AF=0.430	GT:DP	0/0:112	0/1:42	0/1:57	0/0:49	0/0:38	0/1:80	0/0:42	1/1:49	0/1:54	1/1:47	0/1:81	0/1:99	0/1:39	0/1:50	0/1:45	1/1:61	1/1:56	1/1:78	0/0:47	1/1:54	0/1:37	0/1:51	1/1:89	1/1:57	0/1:23	0/1:51	0/1:66	0/0:29	0/1:94	1/1:105	0/0:33	0/0:116	0/0:47	0/1:37	1/1:102	0/1:61	0/0:78	0/0:143	0/1:64	0/0:122	0/1:47	0/0:56	0/0:80	0/1:70	0/1:104	0/1:42	0/1:47	0/0:27	1/1:28	0/1:46	0/1:51	0/0:85	0/0:59	0/0:104	0/0:92	1/1:63	0/0:48	0/1:104	0/1:52	0/1:76	0/1:29	0/0:47	0/0:29	0/1:59	0/1:51	0/1:82	0/0:136	0/0:50	1/1:36	1/1:117	0/1:83	1/1:96	0/0:37	0/1:65	0/1:60	0/0:58	0/0:18	1/1:113	0/0:50	1/1:107	0/0:35	0/0:64	0/0:11	0/1:24	0/1:45	0/1:100	0/1:50	0/1:44	0/0:48	1/1:33	1/1:71	1/1:73	0/0:62
supercont3.338	324724	10943	T	A	.	PASS	NS=84;AF=0.446	GT:DP	1/1:41	1/1:10	0/0:18	1/0:33	1/1:39	1/0:83	1/0:50	1/1:26	0/0:12	1/1:17	1/0:22	1/0:52	0/0:15	1/0:18	0/0:12	1/0:25	1/1:34	1/0:12	1/0:68	1/0:34	1/0:43	1/1:48	1/0:46	1/0:22	1/0:17	1/0:15	0/0:16	1/0:8	1/0:22	1/0:63	1/0:9	1/0:15	1/1:31	0/0:34	1/0:24	1/1:71	0/0:18	0/0:35	1/1:34	1/0:19	./.:0	1/1:35	0/0:55	1/1:45	0/0:44	0/0:28	0/0:12	1/1:13	0/0:19	./.:0	./.:0	1/0:30	1/1:33	0/0:37	0/0:21	1/1:10	0/0:10	0/0:10	0/0:21	1/1:30	0/0:5	1/1:16	0/0:20	0/0:7	./.:0	1/0:26	0/0:19	1/1:11	1/1:15	0/0:41	1/1:12	0/0:17	0/0:13	1/0:27	./.:0	0/0:9	0/0:8	1/0:18	./.:0	./.:0	1/0:23	0/0:21	1/1:5	./.:0	./.:0	1/1:33	0/0:12	0/0:9	0/0:27	1/1:12	0/0:21	1/1:9	0/0:31
supercont3.339	342496	10956	A	G	.	PASS	NS=93;AF=0.500	GT:DP	0/0:98	1/1:38	1/1:11	1/1:65	0/0:38	0/1:20	0/1:37	0/1:28	0/1:27	0/0:30	0/1:83	0/0:92	0/0:20	0/1:55	0/0:41	1/1:26	0/1:100	0/1:26	0/0:47	1/1:42	0/0:17	1/1:77	0/1:73	0/0:20	1/1:26	0/0:46	0/1:29	0/0:23	0/0:52	0/1:101	0/0:14	0/1:60	0/1:58	0/1:97	1/1:30	0/1:85	1/1:26	0/0:94	0/1:37	1/1:65	1/1:14	0/1:22	0/1:48	0/0:44	0/1:68	1/1:44	1/1:27	1/1:23	1/1:41	0/0:52	0/0:17	0/1:27	0/1:20	0/0:61	1/1:62	0/0:15	0/1:35	0/1:54	0/0:49	1/1:52	0/0:38	1/1:34	1/1:37	0/0:28	0/0:17	0/0:12	0/0:97	0/1:16	1/1:28	1/1:43	0/1:24	0/1:35	0/0:84	1/1:41	1/1:50	1/1:70	0/1:48	0/0:82	0/0:56	0/0:51	1/1:14	0/1:55	1/1:8	1/1:35	1/1:37	1/1:35	0/0:55	0/1:66	1/1:36	0/1:24	0/1:20	0/0:59	1/1:20
supercont3.34	329305	11203	AG	GA	.	PASS	NS=93;AF=0.392	GT:DP	0/1:215	0/1:25	0/1:99	0/0:200	0/0:101	1/1:43	1/1:98	0/1:66	0/1:149	0/1:142	0/1:83	0/1:87	0/1:149	0/1:123	0/1:92	1/1:121	1/1:69	1/1:84	0/1:219	1/1:138	1/1:55	0/1:221	0/1:109	1/1:119	0/1:114	0/1:112	0/0:104	0/0:103	0/1:108	0/1:195	0/0:102	0/0:96	0/1:85	0/1:183	1/1:105	0/1:120	0/0:136	0/0:196	0/1:103	0/1:105	0/1:68	0/0:153	0/0:240	0/1:259	0/1:115	0/1:217	0/0:186	0/1:185	0/0:68	0/0:88	0/1:131	0/0:205	0/0:87	0/1:210	0/0:125	0/1:148	0/1:84	0/1:120	0/0:161	0/1:80	0/1:119	0/1:179	0/0:110	0/0:55	0/1:67	0/1:249	0/1:109	0/1:64	0/0:96	0/0:164	0/1:157	0/1:143	0/1:130	0/1:128	0/1:112	0/0:196	0/0:80	0/1:141	0/1:137	0/1:202	0/0:85	0/0:110	0/0:23	0/1:88	0/1:84	0/0:78	0/1:85	0/1:127	0/0:205	0/1:112	0/0:110	1/1:115	0/0:253
supercont3.340	131623	11029	C	A	.	PASS	NS=90;AF=0.350	GT:DP	0/0:50	0/0:23	0/0:31	1/0:31	1/0:37	0/0:28	1/0:61	0/0:9	1/1:18	1/1:6	0/0:23	1/0:76	0/0:11	1/1:8	1/0:30	1/1:16	1/0:37	1/1:9	0/0:15	1/0:28	1/0:16	1/0:42	0/0:44	1/0:11	1/1:19	0/0:20	1/0:24	1/0:24	0/0:50	1/0:61	0/0:14	1/0:15	1/1:55	1/1:16	0/0:60	0/0:36	1/0:28	1/0:24	1/0:30	1/0:37	1/0:16	0/0:29	0/0:90	1/0:98	0/0:65	0/0:59	0/0:19	1/0:13	1/0:38	0/0:13	1/0:34	1/0:61	0/0:59	0/0:12	0/0:23	0/0:43	0/0:87	1/0:57	1/0:19	1/0:41	0/0:18	1/0:11	0/0:51	1/0:25	./.:0	./.:0	1/0:24	1/0:37	1/0:14	0/0:40	1/0:12	1/1:19	0/0:23	0/0:43	0/0:20	1/0:19	0/0:35	0/0:40	1/1:19	0/0:32	1/0:25	1/1:8	./.:0	0/0:14	0/0:12	0/0:5	1/0:27	1/1:9	0/0:63	1/0:28	0/0:29	0/0:19	1/1:18
supercont3.340	260459	11033	TCTTC	CGACG	.	PASS	NS=93;AF=0.430	GT:DP	0/0:120	0/0:47	0/0:75	1/0:23	0/0:79	0/0:86	1/0:86	1/0:81	1/1:100	1/1:67	0/0:93	1/0:224	1/0:39	1/1:32	1/0:49	1/1:25	1/0:72	1/1:56	1/0:212	1/0:86	1/0:91	1/0:94	0/0:111	1/0:46	1/1:43	0/0:53	1/0:58	1/1:38	1/0:36	1/0:144	0/0:30	1/0:58	1/1:97	1/1:126	0/0:77	0/0:106	1/0:102	1/0:95	1/0:54	1/0:126	1/0:30	0/0:74	1/0:56	1/0:134	0/0:90	1/1:147	0/0:86	0/0:34	1/0:31	1/0:93	0/0:19	1/0:77	1/0:37	1/0:47	0/0:73	0/0:85	0/0:48	1/0:21	1/0:67	1/0:53	1/0:60	1/0:64	0/0:40	1/0:43	1/0:84	1/1:41	1/0:61	1/0:57	1/1:19	0/0:127	1/0:38	1/1:43	0/0:136	0/0:41	0/0:19	1/0:34	0/0:52	0/0:51	1/1:40	1/0:41	1/0:76	1/1:148	0/0:7	0/0:28	0/0:108	1/0:95	1/0:81	1/1:24	1/0:84	1/0:45	1/0:54	0/0:119	1/1:138
supercont3.341	166662	11047	TC	AT	.	PASS	NS=92;AF=0.332	GT:DP	1/0:96	1/1:58	0/0:33	0/0:135	1/0:23	1/1:58	1/1:89	1/0:80	1/0:105	1/0:52	1/0:44	1/0:60	0/0:51	1/0:101	0/0:82	1/0:118	1/1:93	1/1:66	1/0:112	0/0:84	1/0:45	1/0:152	1/0:100	1/0:56	1/0:67	1/0:57	0/0:83	1/0:62	1/0:116	1/0:205	0/0:138	0/0:168	1/1:202	1/0:85	1/1:106	1/0:70	0/0:116	0/0:111	1/1:70	1/1:105	0/0:69	0/0:54	0/0:101	1/0:180	0/0:108	0/0:42	0/0:31	1/0:83	0/0:107	0/0:30	0/0:68	0/0:90	1/1:21	0/0:19	0/0:183	0/0:25	0/0:62	1/0:143	0/0:162	0/0:72	0/0:24	1/1:21	0/0:20	0/0:71	./.:0	1/0:35	0/0:90	0/0:85	1/0:72	0/0:162	1/1:89	0/0:48	0/0:12	1/0:75	1/0:53	0/0:39	0/0:49	1/0:91	0/0:29	0/0:105	1/0:75	0/0:30	0/0:6	1/1:12	0/0:51	1/0:119	0/0:33	0/0:34	0/0:54	1/1:57	0/0:125	1/1:46	0/0:171
supercont3.341	293905	11054	T	G	.	PASS	NS=91;AF=0.484	GT:DP	1/0:28	1/0:23	1/0:35	1/1:54	0/0:35	1/0:43	1/0:38	1/0:40	1/1:49	./.:0	1/0:46	1/0:34	0/0:28	1/0:20	0/0:54	1/1:20	1/0:19	1/0:37	0/0:127	1/1:52	1/1:9	0/0:36	1/0:90	1/1:43	1/1:13	0/0:77	1/0:62	1/0:33	1/1:42	1/0:96	0/0:34	./.:0	1/0:31	1/0:94	1/1:61	1/0:42	1/1:79	0/0:86	0/0:33	1/1:104	1/0:6	1/0:29	0/0:81	0/0:41	1/0:119	1/1:9	1/1:14	1/1:47	0/0:68	1/0:26	0/0:48	0/0:71	0/0:24	0/0:143	1/0:69	0/0:58	1/0:77	1/1:12	0/0:33	1/1:47	0/0:32	1/1:25	1/0:26	1/0:36	1/0:30	0/0:36	0/0:35	0/0:9	1/1:93	1/1:58	1/0:61	0/0:56	0/0:42	1/1:15	0/0:33	1/1:52	0/0:21	0/0:29	0/0:24	0/0:57	1/1:28	1/0:29	1/0:28	1/1:17	1/0:28	1/1:109	1/0:13	1/1:17	1/1:33	0/0:15	1/1:64	0/0:83	1/1:39
supercont3.342	292443	11065	G	A	.	PASS	NS=90;AF=0.383	GT:DP	0/0:19	0/0:10	1/0:26	0/0:10	0/0:9	0/0:8	1/1:26	1/0:22	1/0:44	1/0:26	./.:0	1/1:26	0/0:13	1/0:15	1/0:17	1/0:32	1/0:50	1/0:30	1/1:21	1/0:35	1/1:20	0/0:20	0/0:23	0/0:36	1/0:24	0/0:31	0/0:13	1/1:34	0/0:32	0/0:16	0/0:27	1/0:59	1/1:42	1/0:46	0/0:29	0/0:26	1/0:55	1/1:51	1/0:15	1/0:36	1/1:18	0/0:26	1/0:31	1/0:78	0/0:43	1/0:34	0/0:16	1/0:34	1/0:25	0/0:23	1/1:24	1/0:36	0/0:27	1/0:42	0/0:44	0/0:24	0/0:45	1/0:18	1/0:39	1/0:43	0/0:7	1/1:24	0/0:40	1/0:8	1/0:30	1/1:25	0/0:22	1/0:14	1/1:29	0/0:29	0/0:40	0/0:8	0/0:52	0/0:41	1/0:25	1/0:11	0/0:32	1/0:22	1/1:24	1/0:36	1/0:25	1/0:15	./.:0	./.:0	0/0:12	1/0:40	1/0:30	1/1:27	1/0:87	0/0:14	1/0:24	0/0:24	1/1:99
supercont3.346	89134	11121	G	A	.	PASS	NS=89;AF=0.371	GT:DP	1/0:48	0/0:6	0/0:12	0/0:11	0/0:27	1/0:18	1/1:21	1/0:29	./.:0	1/0:21	1/0:24	0/0:18	0/0:9	1/0:26	1/0:8	1/1:8	1/1:18	1/1:13	0/0:12	1/1:33	1/0:11	1/1:31	1/0:51	1/1:10	0/0:27	1/0:40	0/0:23	0/0:22	1/0:32	1/0:12	0/0:22	0/0:24	1/0:9	0/0:36	1/1:10	1/0:28	0/0:41	0/0:39	1/0:29	1/0:16	1/0:15	0/0:10	0/0:64	1/0:78	0/0:44	0/0:77	0/0:37	1/0:41	0/0:25	1/0:10	0/0:9	0/0:17	1/1:88	1/1:69	./.:0	0/0:13	1/0:70	1/1:35	0/0:32	1/0:34	1/0:30	0/0:16	0/0:14	0/0:6	1/1:7	1/0:18	1/1:9	1/0:13	1/0:23	0/0:19	1/0:26	0/0:9	1/0:30	1/1:17	1/0:22	0/0:10	0/0:28	1/0:27	1/0:18	1/0:52	1/1:20	0/0:42	./.:0	./.:0	1/0:16	0/0:5	1/0:23	0/0:28	0/0:28	0/0:22	0/0:29	1/1:6	0/0:54
supercont3.348	102266	11147	AATCT	TGAAA	.	PASS	NS=93;AF=0.478	GT:DP	1/1:686	0/1:448	0/0:317	0/0:504	1/1:552	0/1:804	0/1:521	0/1:508	0/1:570	0/1:426	0/1:454	0/1:771	1/1:409	0/1:324	1/1:316	0/0:456	0/1:460	0/1:469	1/1:767	0/0:503	0/1:311	0/0:641	0/1:629	1/1:462	0/0:328	1/1:520	0/0:376	0/1:462	0/1:617	0/1:1250	1/1:325	0/1:585	0/1:549	0/1:700	0/0:813	0/1:341	0/0:841	1/1:816	0/1:540	0/0:708	0/0:388	0/1:437	0/1:1083	1/1:1224	0/1:838	0/0:807	0/0:723	0/0:427	0/1:601	1/1:403	1/1:427	0/1:585	0/1:874	0/1:744	0/1:539	1/1:376	0/1:562	0/1:580	1/1:698	0/0:461	1/1:328	0/0:314	0/1:412	0/1:332	0/1:345	1/1:620	1/1:407	0/1:396	0/1:592	0/0:562	0/1:502	0/1:598	0/1:423	0/0:493	0/0:320	0/0:525	0/1:396	1/1:512	1/1:475	1/1:666	0/0:504	0/1:557	0/1:153	0/0:177	0/1:525	0/0:740	0/1:490	0/1:337	0/0:596	0/1:547	0/1:786	1/1:615	0/0:916
supercont3.348	102335	11148	CTAA	AATG	.	PASS	NS=93;AF=0.478	GT:DP	1/1:353	1/0:136	0/0:107	0/0:249	1/1:455	1/0:351	1/0:299	1/0:355	1/0:303	1/0:179	1/0:194	1/0:422	1/1:171	1/0:218	1/1:247	0/0:213	1/0:309	1/0:247	1/1:334	0/0:258	1/0:188	0/0:264	1/0:279	1/1:236	0/0:196	1/1:264	0/0:333	1/0:192	1/0:340	1/0:346	1/1:167	1/0:460	1/0:370	1/0:360	0/0:496	1/0:189	0/0:577	1/1:301	1/0:223	0/0:470	0/0:216	1/0:283	1/0:687	1/1:539	1/0:582	0/0:333	0/0:185	0/0:274	1/0:224	1/1:293	1/1:327	1/0:345	1/0:499	1/0:416	1/0:263	1/1:200	1/0:213	1/0:326	1/1:302	0/0:208	1/1:254	0/0:196	1/0:226	1/0:166	1/0:121	1/1:135	1/1:227	1/0:216	1/0:176	0/0:356	1/0:495	1/0:343	1/0:243	0/0:245	0/0:205	0/0:192	1/0:214	1/1:317	1/1:210	1/1:287	0/0:229	1/0:208	1/0:31	0/0:165	1/0:276	0/0:323	1/0:209	1/0:161	0/0:327	1/0:185	1/0:294	1/1:256	0/0:333
supercont3.35	283422	11387	GAG	AGA	.	PASS	NS=90;AF=0.467	GT:DP	1/0:34	1/0:19	1/0:14	0/0:33	1/1:15	0/0:8	1/1:28	1/0:33	1/1:30	./.:0	1/1:28	1/1:10	1/1:10	1/0:33	0/0:22	1/1:14	1/1:35	1/1:38	1/0:14	1/0:35	1/0:28	1/0:32	1/0:33	./.:0	1/0:10	1/1:8	0/0:23	0/0:18	1/0:25	1/0:27	0/0:11	0/0:8	1/1:20	1/0:42	1/1:36	1/0:32	0/0:32	0/0:26	1/1:9	0/0:39	1/0:10	1/0:16	0/0:32	1/0:14	0/0:9	1/1:22	1/0:19	1/0:23	0/0:13	1/0:13	1/1:15	0/0:20	1/1:33	1/1:22	0/0:45	1/0:39	1/0:24	1/0:27	0/0:5	1/0:37	1/0:9	1/0:27	1/0:54	0/0:16	1/0:17	1/1:12	1/0:50	1/0:12	1/0:39	0/0:29	1/0:16	1/0:37	0/0:17	1/0:10	1/0:19	0/0:37	0/0:14	1/1:24	1/0:25	1/0:23	1/0:10	0/0:12	1/0:5	0/0:6	1/1:19	0/0:7	1/1:6	./.:0	0/0:23	0/0:6	0/0:31	1/1:22	0/0:21
supercont3.35	577737	11402	C	T	.	PASS	NS=90;AF=0.456	GT:DP	0/1:58	0/1:22	0/1:34	0/0:44	0/1:81	0/1:124	1/1:40	0/1:62	1/1:35	0/1:19	1/1:14	0/1:69	0/1:26	0/1:26	0/0:33	1/1:55	1/1:34	1/1:51	0/1:53	0/1:34	0/1:37	1/1:53	0/1:55	1/1:42	0/1:58	1/1:30	0/0:51	0/0:13	0/1:29	0/1:49	./.:0	0/0:64	1/1:50	0/1:65	1/1:77	0/1:102	0/0:74	0/0:108	1/1:85	1/1:29	1/1:41	0/1:39	0/0:94	0/1:137	0/0:92	0/0:7	0/1:86	1/1:88	0/0:54	0/1:5	1/1:25	0/0:65	1/1:78	0/0:93	0/0:40	0/1:49	0/1:18	0/1:44	0/0:47	1/1:17	0/1:81	0/1:32	0/1:18	0/0:38	0/1:24	1/1:108	0/1:38	0/1:47	0/1:22	0/0:75	0/1:42	0/0:34	0/0:68	./.:0	0/1:48	0/0:59	0/0:48	0/1:56	1/1:30	0/1:91	0/0:52	0/1:27	./.:0	0/0:14	0/1:22	0/0:91	0/0:73	0/0:10	0/0:41	0/1:54	0/0:5	1/1:44	0/0:120
supercont3.35	898710	11411	ATT	GCT,GCA,GTT	.	PASS	NS=87;AF=0.379,0.172,0.052	GT:DP	0/0:14	0/1:16	0/0:16	0/0:16	1/1:45	1/1:17	0/1:17	0/0:5	0/1:19	0/1:12	./.:0	0/1:13	1/1:10	0/0:14	1/1:8	0/0:18	0/1:20	0/1:22	1/1:22	0/0:17	0/1:10	1/1:20	1/1:9	1/1:34	0/0:15	1/1:25	0/1:33	0/1:17	1/1:18	1/1:8	1/1:10	1/1:30	0/1:30	1/1:9	0/0:32	0/1:47	0/0:10	1/1:23	0/1:13	0/0:27	0/0:18	0/2:7	1/1:26	2/1:36	0/1:30	1/1:49	./.:0	0/0:22	0/1:7	2/2:8	1/1:16	2/1:20	0/2:13	1/1:7	./.:0	2/1:24	0/2:15	0/0:30	2/1:17	0/0:9	2/1:30	0/0:15	1/1:15	./.:0	0/1:11	2/2:9	2/1:26	0/1:11	./.:0	0/0:33	0/2:13	2/2:7	2/2:19	0/0:13	0/0:9	0/0:26	0/0:13	2/2:12	2/1:23	2/1:34	0/3:13	0/2:17	./.:0	3/3:6	2/3:10	3/3:5	2/3:27	0/0:14	0/3:17	2/2:18	2/2:9	2/1:15	0/3:21
supercont3.350	393016	11245	TG	AA	.	PASS	NS=93;AF=0.382	GT:DP	1/0:279	1/0:69	1/0:97	0/0:260	0/0:356	1/0:307	1/1:308	1/1:155	0/0:101	1/0:159	0/0:184	1/0:361	1/0:175	1/0:157	1/0:154	1/1:228	1/1:105	1/1:233	1/0:331	1/1:226	1/0:171	0/0:237	1/0:147	1/1:115	1/0:164	1/0:139	0/0:205	0/0:144	1/0:276	1/0:319	0/0:133	0/0:220	1/0:227	1/0:174	1/1:259	1/0:228	0/0:257	0/0:272	1/0:194	1/0:329	0/0:58	0/0:346	0/0:310	1/0:400	1/0:289	0/0:147	1/0:338	1/0:224	0/0:154	1/0:117	1/0:162	0/0:378	1/0:187	0/0:433	0/0:259	1/0:127	1/0:212	1/0:199	0/0:313	1/0:159	1/0:191	1/0:135	0/0:220	0/0:56	1/0:210	1/0:140	0/0:192	1/0:180	1/1:51	0/0:273	1/0:266	1/0:227	1/0:212	1/0:218	1/0:80	0/0:269	0/0:146	1/0:201	1/0:256	1/0:194	0/0:201	0/0:273	0/0:45	1/0:96	1/0:140	1/0:139	1/0:304	1/0:219	0/0:261	1/0:298	0/0:236	1/1:135	0/0:582
supercont3.351	114251	11252	A	G	.	PASS	NS=93;AF=0.468	GT:DP	1/1:107	0/1:179	0/0:88	1/1:139	0/1:258	1/1:188	0/1:120	0/1:210	1/1:185	1/1:116	0/1:124	0/1:173	0/1:133	1/1:144	1/1:118	0/1:131	0/0:194	0/1:198	0/0:244	0/1:245	0/0:119	0/1:117	0/1:207	1/1:185	0/1:115	0/1:130	0/1:173	0/0:169	0/1:193	0/1:401	0/0:95	0/0:247	1/1:164	0/1:285	1/1:187	0/1:88	0/1:208	0/1:286	0/0:159	0/0:207	0/1:156	0/1:265	0/0:220	0/0:113	0/1:215	0/0:123	0/1:102	1/1:81	0/1:117	1/1:176	0/0:68	0/0:338	0/1:107	0/0:133	0/1:127	0/0:138	0/0:144	0/1:114	0/0:181	0/1:52	0/1:104	1/1:238	0/0:79	1/1:156	0/1:116	0/0:453	0/0:210	0/1:229	1/1:146	0/1:319	0/1:272	0/1:222	0/0:305	0/1:134	1/1:76	1/1:161	1/1:137	0/0:157	0/0:80	0/1:134	0/1:172	0/1:143	0/0:41	0/1:106	0/1:117	1/1:62	0/0:135	1/1:92	0/1:193	0/1:139	0/1:110	0/0:266	1/1:209
supercont3.354	6907	11300	CA	GG	.	PASS	NS=93;AF=0.457	GT:DP	0/0:73	0/1:61	0/1:69	0/0:45	0/1:62	0/1:85	1/1:52	0/1:65	1/1:142	0/1:92	0/1:74	0/1:122	0/1:90	0/1:78	0/0:70	1/1:119	1/1:105	1/1:94	0/1:176	0/1:101	0/1:54	0/1:97	0/1:180	1/1:83	0/1:91	0/1:88	0/0:75	0/0:67	0/1:62	0/1:251	0/0:64	0/0:155	1/1:133	0/1:126	1/1:59	0/1:82	0/0:190	0/0:138	1/1:45	0/1:105	0/1:27	0/1:125	0/0:150	0/0:154	0/0:139	1/1:107	0/1:77	0/1:106	0/0:88	0/1:48	1/1:81	0/0:125	1/1:76	1/1:47	0/0:148	0/0:108	0/1:113	0/1:114	0/0:161	0/1:213	0/1:55	0/1:95	0/1:41	0/0:111	0/1:80	0/1:131	0/1:73	0/1:88	0/1:113	0/0:208	0/1:206	0/1:78	0/1:113	0/1:83	0/1:40	0/0:120	0/0:98	0/1:81	0/0:78	0/1:137	0/1:87	0/1:129	1/1:13	1/1:42	0/1:124	1/1:14	0/1:100	0/1:82	0/0:193	0/1:118	0/0:139	1/1:100	0/0:254
supercont3.361	191169	11428	CT	TC	.	PASS	NS=93;AF=0.446	GT:DP	1/1:268	0/0:91	0/0:103	0/1:211	0/1:89	0/1:108	0/0:80	0/0:135	0/0:166	0/1:99	0/1:74	0/0:139	1/1:162	0/0:91	1/1:123	0/0:325	1/1:149	1/1:190	0/1:239	0/0:65	0/1:107	0/0:152	0/0:140	1/1:137	0/0:137	0/1:144	0/1:165	0/1:135	0/1:208	0/0:129	1/1:196	0/1:152	0/1:266	1/1:187	0/1:97	0/1:208	0/1:201	0/1:197	0/1:181	0/0:173	0/1:165	0/0:129	1/1:260	0/1:301	0/1:369	0/0:226	0/0:113	0/0:156	0/0:113	1/1:176	1/1:216	0/1:142	0/0:44	1/1:105	0/1:146	0/0:149	0/1:159	0/1:197	0/1:130	0/0:217	0/1:117	0/1:114	0/1:197	0/1:119	0/1:238	1/1:135	1/1:94	0/1:63	1/1:154	0/0:300	0/1:203	0/0:108	0/1:255	0/1:127	0/0:128	0/1:177	0/1:121	0/1:140	1/1:178	0/1:175	0/0:122	0/1:205	0/1:54	0/0:43	0/1:181	0/1:346	1/1:128	0/1:81	0/1:127	0/1:124	0/1:118	1/1:197	0/0:254
supercont3.361	367965	11439	TG	GA	.	PASS	NS=91;AF=0.489	GT:DP	1/1:25	0/0:5	0/0:7	1/1:7	1/0:35	1/0:32	0/0:17	0/0:9	0/0:14	1/0:20	1/0:21	0/0:9	1/1:35	0/0:16	1/1:9	0/0:5	1/1:12	1/1:29	1/1:5	0/0:16	1/0:22	0/0:16	0/0:22	1/1:8	0/0:6	1/0:20	1/0:13	1/1:8	1/0:27	0/0:16	1/1:8	1/0:33	1/0:22	1/1:30	1/0:28	1/0:44	1/0:12	1/0:43	1/0:14	0/0:17	1/0:20	0/0:7	1/1:45	1/0:30	1/0:17	0/0:36	0/0:8	0/0:8	0/0:16	1/1:16	1/1:22	1/0:18	0/0:39	1/1:36	1/0:11	1/0:23	1/1:28	1/0:14	1/0:11	0/0:13	1/0:21	1/1:9	1/0:17	0/0:7	1/0:12	1/1:15	1/1:21	1/0:10	1/1:19	0/0:28	1/0:11	0/0:11	1/0:26	1/1:16	0/0:5	1/1:13	1/1:7	1/0:15	1/1:12	0/0:17	0/0:13	1/0:11	./.:0	0/0:5	1/1:7	1/1:22	./.:0	1/0:8	1/0:12	1/0:16	1/0:5	1/1:14	0/0:14
supercont3.363	312616	11462	C	T	.	PASS	NS=91;AF=0.412	GT:DP	0/0:70	0/1:43	0/1:62	0/0:71	0/0:73	0/0:23	0/0:21	0/1:32	0/0:48	0/1:77	0/0:94	1/1:106	0/0:53	0/1:38	0/0:55	0/1:143	0/0:41	1/1:38	1/1:32	0/1:46	0/0:42	1/1:32	0/1:33	0/0:14	0/1:67	0/0:49	1/1:62	0/1:71	0/0:74	0/0:12	0/1:58	0/1:78	0/0:22	1/1:55	0/1:62	0/1:67	1/1:87	0/1:21	1/1:31	0/1:47	0/1:15	0/0:70	0/1:51	1/1:85	0/0:34	1/1:8	0/1:74	0/0:33	0/0:43	0/1:39	1/1:62	0/1:115	./.:0	./.:0	0/1:60	0/1:66	0/0:81	0/1:93	0/0:55	0/1:82	0/0:50	0/1:33	0/0:37	0/0:31	0/1:45	1/1:36	0/0:107	1/1:31	0/0:44	0/1:101	0/0:66	0/0:12	0/0:112	1/1:68	0/1:47	0/1:94	0/1:34	1/1:48	1/1:31	0/1:41	1/1:18	1/1:23	0/0:6	0/0:24	0/0:64	1/1:31	0/1:60	0/1:62	0/1:27	0/0:41	0/0:32	0/0:71	1/1:54
supercont3.366	114651	11498	GGGG	AGGC,AGAG,AAGG	.	PASS	NS=91;AF=0.253,0.209,0.181	GT:DP	2/1:60	2/0:160	2/0:140	2/1:201	3/0:104	2/1:75	3/1:131	3/0:67	2/1:119	3/1:119	3/0:93	2/0:161	2/0:112	2/1:151	3/1:144	2/0:199	2/0:230	3/1:142	3/3:66	3/1:303	3/0:76	3/1:132	3/1:158	2/1:97	2/1:102	3/3:101	3/1:118	3/0:172	3/1:48	2/0:144	3/3:124	3/0:100	3/1:142	2/0:86	2/1:211	3/1:164	2/1:277	2/0:96	./.:102	3/0:70	2/0:139	1/0:88	0/0:182	0/0:116	0/0:130	2/2:267	2/0:325	2/1:160	2/0:251	2/1:121	0/0:53	0/0:147	1/0:209	2/0:58	1/0:243	0/0:99	0/0:82	2/0:231	0/0:116	0/0:135	1/0:29	2/1:164	0/0:152	1/0:83	0/0:104	0/0:112	0/0:132	2/0:74	2/1:94	2/0:159	1/0:281	0/0:232	0/0:108	2/2:114	2/2:109	2/1:74	2/1:87	0/0:167	0/0:97	1/0:138	3/1:118	3/3:78	./.:0	3/1:112	3/1:110	1/1:156	1/1:84	1/1:110	3/1:129	3/1:212	3/1:135	3/0:178	2/1:181
supercont3.369	48124	11536	G	A	.	PASS	NS=93;AF=0.414	GT:DP	1/1:94	0/0:80	0/0:96	1/0:78	1/0:46	1/0:136	0/0:65	0/0:97	0/0:107	1/0:45	1/0:47	0/0:76	1/1:54	0/0:107	1/1:32	0/0:156	1/1:81	1/1:108	1/0:134	0/0:105	1/0:63	0/0:119	0/0:115	1/1:25	0/0:53	1/0:94	0/0:81	1/1:69	0/0:63	0/0:212	1/1:39	1/0:127	1/0:82	1/1:56	1/0:129	1/0:88	1/0:80	1/0:163	1/0:61	0/0:126	1/0:98	0/0:115	1/1:103	1/0:93	1/0:154	0/0:150	0/0:96	0/0:73	0/0:93	1/1:34	1/1:55	1/0:89	0/0:147	1/1:77	1/0:139	0/0:74	1/0:90	1/0:61	1/0:68	0/0:86	1/0:54	1/0:129	1/0:71	1/0:98	1/0:73	1/1:20	1/1:77	0/0:58	1/1:66	0/0:249	1/0:87	0/0:82	1/0:78	0/0:79	0/0:84	1/0:119	1/0:77	1/0:152	1/1:78	1/0:127	0/0:113	0/0:90	0/0:15	0/0:54	1/0:116	1/0:46	1/1:34	1/0:75	1/0:63	0/0:60	1/0:115	1/1:78	0/0:221
supercont3.37	138086	11763	T	C	.	PASS	NS=93;AF=0.468	GT:DP	1/0:33	1/0:26	1/0:52	0/0:55	1/1:25	1/0:46	1/0:21	1/0:26	1/0:88	0/0:27	0/0:50	1/0:98	1/1:35	1/0:54	1/1:18	0/0:56	1/0:48	0/0:42	1/1:38	0/0:63	1/0:32	1/1:37	1/0:67	0/0:32	0/0:69	1/1:49	1/0:92	1/0:104	1/0:67	1/0:97	1/1:7	1/1:22	0/0:81	1/1:46	0/0:121	1/0:81	0/0:100	1/1:55	1/0:39	0/0:68	1/0:76	1/0:31	0/0:61	1/1:29	0/0:62	1/0:29	0/0:47	0/0:73	1/0:96	1/0:42	1/1:32	1/1:48	1/0:25	0/0:38	1/0:94	1/1:45	1/0:62	0/0:36	1/1:41	0/0:51	1/1:42	0/0:58	1/0:117	1/0:77	1/0:52	1/1:7	1/1:105	1/0:60	0/0:71	0/0:25	1/0:35	1/0:31	1/1:38	0/0:84	1/0:39	0/0:67	1/0:63	1/1:32	1/1:58	1/1:51	0/0:52	1/0:10	1/1:14	0/0:19	0/0:6	0/0:24	1/0:14	1/0:7	0/0:65	1/1:50	0/0:25	1/1:51	0/0:124
supercont3.37	558101	11803	TG	CT	.	PASS	NS=89;AF=0.438	GT:DP	1/0:31	1/0:21	1/0:18	1/1:33	0/0:48	1/0:34	./.:0	1/0:38	1/0:30	1/0:19	1/0:15	1/0:57	0/0:11	1/0:27	0/0:29	1/1:29	0/0:19	0/0:36	0/0:41	1/1:18	1/0:17	0/0:50	0/0:44	1/1:9	1/1:23	0/0:28	0/0:29	1/0:22	1/0:44	0/0:28	0/0:35	0/0:48	1/0:43	1/0:64	1/1:25	0/0:42	1/1:31	0/0:53	1/0:18	1/1:14	1/0:21	1/0:11	1/0:39	0/0:58	1/0:85	1/0:13	1/1:23	1/1:12	1/0:34	1/0:23	0/0:11	0/0:33	0/0:28	./.:0	1/0:22	0/0:21	1/0:14	1/1:24	0/0:20	1/1:14	0/0:9	1/1:23	1/0:31	1/0:9	1/0:16	0/0:29	0/0:39	1/0:37	1/1:9	1/0:47	1/0:10	1/0:30	0/0:26	1/1:32	1/0:14	1/1:26	1/0:21	0/0:51	0/0:19	0/0:38	1/1:18	1/0:24	1/0:5	./.:0	1/0:25	./.:0	1/0:20	1/0:15	1/1:8	0/0:8	1/0:34	0/0:24	1/1:27
supercont3.37	1076011	11740	TT	CC	.	PASS	NS=92;AF=0.495	GT:DP	1/0:55	1/0:18	1/0:18	0/0:20	1/1:60	0/0:53	1/0:49	1/0:60	1/0:28	1/0:67	1/0:32	1/0:59	1/1:16	1/1:23	1/1:23	0/0:35	1/0:18	1/0:18	1/1:38	0/0:10	1/0:24	1/1:56	1/1:63	0/0:43	0/0:41	1/1:60	1/0:37	0/0:17	1/0:39	1/0:51	1/1:27	1/1:28	0/0:41	1/0:35	0/0:65	1/0:147	0/0:43	1/1:33	1/0:59	0/0:61	1/1:31	1/0:41	1/0:15	1/1:21	0/0:61	1/1:29	0/0:48	0/0:59	1/0:30	1/0:24	1/1:11	1/1:38	0/0:10	0/0:8	1/0:37	1/1:47	1/0:60	0/0:19	1/1:54	0/0:43	1/1:25	0/0:23	1/0:13	1/0:34	1/0:14	1/1:29	1/1:42	1/0:61	0/0:23	1/0:104	0/0:32	1/0:84	1/1:41	0/0:13	1/1:38	0/0:54	1/0:28	1/1:8	1/1:54	1/1:7	0/0:33	1/0:70	0/0:12	./.:0	1/0:32	0/0:56	1/0:15	1/0:17	0/0:90	1/0:5	1/0:48	1/1:21	0/0:54
supercont3.37	1358999	11762	AT	TA	.	PASS	NS=93;AF=0.478	GT:DP	0/1:77	0/1:28	0/1:47	1/1:28	0/0:62	0/1:54	0/1:82	0/1:16	0/1:94	0/0:67	0/1:42	0/1:74	0/0:52	0/1:54	0/0:49	1/1:65	0/1:34	0/1:35	0/0:78	1/1:56	0/1:64	0/0:115	0/1:128	1/1:33	1/1:37	0/0:70	0/1:27	0/1:30	0/1:59	0/1:102	0/0:76	0/0:49	0/1:58	0/1:121	1/1:92	0/1:61	1/1:130	0/0:79	0/1:31	1/1:20	0/1:35	0/1:74	0/1:73	0/0:132	0/1:132	0/1:109	1/1:69	1/1:70	0/1:39	0/1:43	0/0:81	0/0:179	0/1:105	0/1:129	0/0:61	0/0:73	1/1:38	1/1:27	0/0:47	1/1:59	0/0:34	1/1:32	0/1:30	0/1:54	0/0:44	0/0:85	0/0:88	0/1:53	1/1:37	0/1:43	0/1:64	0/1:74	0/0:80	1/1:50	0/1:53	1/1:45	0/1:22	0/0:92	0/0:73	0/0:102	1/1:62	1/1:40	0/0:16	1/1:13	0/0:90	1/1:36	0/1:85	0/1:43	1/1:99	0/1:32	0/1:91	0/0:75	1/1:71
supercont3.370	180082	11620	A	C	.	PASS	NS=92;AF=0.473	GT:DP	0/1:37	0/1:31	0/1:26	0/0:41	1/1:16	0/0:57	0/1:14	1/1:35	0/0:26	0/0:62	1/1:34	0/1:59	1/1:20	0/0:30	0/1:14	0/0:74	0/1:22	0/1:27	1/1:85	0/0:66	1/1:6	1/1:23	0/1:77	0/0:31	0/0:34	1/1:7	0/1:21	0/1:36	0/1:22	0/1:44	1/1:12	1/1:5	0/1:18	0/0:129	0/0:65	0/1:84	0/0:50	0/0:57	0/1:23	0/1:24	0/0:6	0/1:68	1/1:33	1/1:22	0/1:92	0/0:14	0/1:47	0/0:96	0/1:35	0/0:31	1/1:33	1/1:45	0/1:20	0/0:77	1/1:17	1/1:43	0/1:45	0/1:48	1/1:22	0/0:54	0/1:38	0/0:26	0/1:24	0/1:21	0/1:23	./.:0	1/1:21	0/1:40	0/0:53	1/1:57	0/0:6	1/1:24	1/1:12	0/0:69	0/0:66	0/0:72	0/0:12	1/1:25	1/1:48	1/1:18	0/1:58	1/1:61	0/0:10	0/1:10	0/0:21	0/0:65	0/1:31	0/0:49	0/0:51	0/1:32	1/1:10	1/1:21	0/0:40
supercont3.373	183761	11648	T	C	.	PASS	NS=89;AF=0.461	GT:DP	1/1:6	1/0:26	0/0:16	1/1:5	0/0:51	1/1:46	./.:0	0/0:52	1/1:36	1/1:30	1/0:42	1/0:61	1/1:44	1/1:23	1/1:12	1/1:16	0/0:22	1/0:65	0/0:16	1/0:58	0/0:45	1/0:59	1/0:34	1/1:96	1/1:16	1/0:35	0/0:19	0/0:5	0/0:12	0/0:21	./.:0	0/0:16	1/1:39	0/0:18	1/1:38	1/0:61	1/1:148	1/0:51	0/0:56	0/0:62	1/0:25	1/0:64	0/0:26	0/0:72	0/0:66	0/0:70	1/1:12	1/1:25	0/0:19	1/1:19	0/0:22	0/0:83	1/0:78	0/0:41	1/1:45	0/0:36	0/0:24	1/1:23	0/0:14	1/1:45	1/0:49	1/1:27	0/0:46	1/1:16	1/0:40	./.:0	0/0:31	0/0:13	1/1:8	1/0:106	0/0:18	0/0:17	0/0:39	1/0:16	1/1:22	1/1:19	1/1:39	0/0:13	0/0:37	0/0:15	1/0:19	1/0:68	1/1:7	1/1:10	1/0:38	./.:0	1/0:62	1/1:38	0/0:18	1/0:41	0/0:41	0/0:22	1/1:14
supercont3.376	193997	11702	CC	TT	.	PASS	NS=93;AF=0.495	GT:DP	0/1:48	0/0:102	0/0:95	0/0:76	0/0:40	1/1:91	0/0:71	1/1:34	0/0:80	0/1:50	0/0:29	1/1:66	0/1:24	0/1:52	0/1:69	1/1:52	1/1:30	0/1:100	1/1:75	1/1:46	0/1:56	0/0:82	1/1:53	1/1:24	0/1:61	1/1:23	1/1:37	0/0:42	1/1:21	0/1:58	0/0:63	0/0:38	0/0:47	0/1:71	1/1:51	0/1:57	0/0:108	0/0:97	0/1:45	0/0:154	0/0:111	0/0:39	0/0:55	1/1:40	0/1:167	0/1:23	1/1:42	1/1:58	1/1:45	0/1:59	0/1:32	0/1:40	0/0:84	0/0:58	0/0:123	1/1:100	1/1:90	0/1:89	0/1:87	0/1:24	1/1:50	0/0:31	0/0:86	0/1:38	0/1:39	0/0:55	0/1:64	1/1:8	0/1:43	1/1:70	1/1:74	1/1:69	0/0:83	1/1:22	0/1:23	0/0:75	0/1:63	1/1:24	0/0:68	1/1:28	0/0:16	0/0:27	0/1:5	0/0:49	0/1:37	0/1:69	1/1:24	0/1:16	0/0:30	1/1:10	1/1:203	1/1:63	0/0:130
supercont3.377	414563	11716	A	T	.	PASS	NS=85;AF=0.424	GT:DP	1/1:102	1/1:90	0/0:55	0/1:43	1/1:33	0/1:55	0/1:66	1/1:22	0/1:128	0/0:82	0/1:40	0/1:60	0/0:27	1/1:101	0/0:52	0/0:41	1/1:57	0/1:72	1/1:77	0/1:80	0/1:60	1/1:74	0/1:64	0/1:60	0/1:41	0/0:27	0/0:109	0/1:84	1/1:80	1/1:68	1/1:60	1/1:137	1/1:48	0/0:43	0/1:101	1/1:134	0/0:55	0/0:46	1/1:87	0/1:130	./.:0	0/1:51	0/0:37	0/1:95	0/0:95	0/0:27	0/0:11	0/1:69	0/0:40	./.:0	0/0:39	0/1:94	1/1:11	0/0:61	0/0:106	./.:0	./.:0	0/0:23	0/0:55	0/0:49	./.:0	1/1:46	0/0:23	0/0:39	0/0:67	0/1:38	0/0:102	1/1:14	1/1:50	0/0:97	1/1:54	0/0:45	0/0:46	0/1:30	./.:0	0/1:65	0/0:66	0/1:116	./.:0	1/1:16	0/1:45	0/0:27	1/1:6	./.:0	0/0:11	0/0:32	0/0:6	0/0:57	0/0:71	1/1:12	0/0:51	1/1:56	0/0:145
supercont3.38	44670	11989	T	A	.	PASS	NS=88;AF=0.381	GT:DP	0/0:13	0/0:10	./.:0	0/0:10	0/0:13	0/0:45	1/0:21	0/0:6	1/0:33	1/0:14	0/0:8	1/0:24	0/0:21	1/1:8	1/1:10	1/1:25	1/1:8	1/1:9	0/0:13	1/0:19	1/0:20	1/0:21	0/0:34	0/0:6	1/0:10	0/0:9	1/0:10	1/1:13	1/1:17	0/0:7	0/0:13	1/0:29	1/1:23	1/1:21	0/0:36	0/0:30	1/0:29	1/0:13	0/0:17	1/1:20	./.:0	0/0:23	1/0:61	0/0:19	0/0:23	1/0:11	1/0:10	1/0:21	1/0:16	0/0:9	1/1:9	1/0:31	0/0:56	1/0:100	0/0:13	0/0:10	0/0:39	1/0:13	0/0:23	./.:0	0/0:6	1/0:14	1/0:12	1/0:10	1/0:5	1/1:14	1/1:8	1/1:15	1/0:8	0/0:22	1/0:8	0/0:7	0/0:16	0/0:23	0/0:13	1/0:9	0/0:12	1/0:18	0/0:13	1/0:14	1/0:13	1/1:22	./.:0	./.:0	0/0:12	0/0:48	1/0:22	1/1:24	1/0:47	0/0:9	1/0:14	0/0:9	1/1:28
supercont3.38	1335546	11978	A	T	.	PASS	NS=88;AF=0.466	GT:DP	0/0:40	1/1:15	1/1:27	0/0:16	0/0:25	1/1:36	0/1:35	0/1:12	0/0:64	1/1:16	0/1:79	0/1:27	0/0:15	0/0:19	0/0:25	0/0:31	1/1:35	1/1:52	1/1:22	0/0:33	0/0:17	0/1:27	1/1:12	0/0:25	0/1:24	0/0:24	0/1:22	1/1:41	0/0:65	0/1:9	1/1:44	1/1:33	0/0:32	0/0:35	0/0:15	0/1:71	1/1:36	0/0:13	./.:0	./.:0	0/1:15	0/0:22	1/1:8	0/1:33	0/0:38	0/1:5	0/1:58	0/0:47	0/0:20	0/0:15	1/1:6	1/1:61	1/1:24	1/1:9	1/1:28	1/1:52	1/1:12	0/1:33	0/1:46	0/1:38	0/1:18	0/0:18	1/1:10	0/1:16	1/1:35	1/1:12	0/0:51	0/0:12	0/0:17	0/0:29	0/1:39	0/0:65	1/1:49	1/1:18	0/0:50	0/0:15	0/0:17	1/1:44	0/1:52	0/1:48	0/0:12	./.:0	1/1:8	0/1:16	./.:0	./.:0	0/0:16	0/0:17	1/1:72	0/1:38	0/1:50	1/1:20	0/0:50
supercont3.382	201507	11846	ACT	GAC	.	PASS	NS=93;AF=0.392	GT:DP	0/1:221	0/0:250	0/1:144	0/0:207	0/0:57	1/1:81	0/0:209	1/1:18	0/1:192	0/0:78	0/0:94	0/0:58	0/1:186	0/0:44	0/0:34	1/1:33	1/1:119	0/1:123	0/0:58	1/1:5	0/1:146	0/0:156	1/1:91	0/1:91	0/1:134	1/1:62	0/0:37	0/0:93	0/1:54	0/0:32	0/0:79	0/0:87	0/0:85	0/0:99	1/1:76	0/0:34	0/0:196	0/0:175	0/0:33	0/0:253	0/0:217	0/0:91	0/0:292	0/1:178	0/1:142	0/1:177	0/1:122	1/1:86	1/1:151	0/1:128	0/1:156	0/1:170	0/0:115	0/0:239	0/0:164	1/1:323	1/1:104	0/1:131	0/1:114	0/1:99	0/1:162	0/0:211	0/0:117	0/1:162	0/1:161	1/1:42	0/1:199	0/1:69	1/1:115	1/1:254	0/1:72	1/1:103	0/0:197	0/1:172	0/1:134	0/0:189	0/1:118	1/1:186	0/0:297	1/1:164	0/0:128	0/0:109	1/1:40	0/0:36	0/1:218	0/0:36	0/0:187	0/0:40	0/0:89	1/1:96	1/1:45	1/1:126	0/0:441
supercont3.382	313179	11850	AC	CA	.	PASS	NS=93;AF=0.403	GT:DP	0/1:543	0/0:279	0/1:291	0/0:323	0/0:367	1/1:278	0/0:379	1/1:73	0/1:628	0/0:121	0/0:227	0/1:534	0/1:271	0/0:129	0/0:120	1/1:139	1/1:309	0/1:300	0/0:386	1/1:280	0/1:246	0/0:397	1/1:260	0/1:368	0/1:324	1/1:190	0/0:245	0/0:427	0/1:446	0/0:411	0/0:273	0/0:711	0/1:475	0/0:189	1/1:316	0/0:165	0/0:549	0/0:477	0/0:157	0/0:454	0/1:241	0/0:437	0/0:487	0/1:545	0/1:647	0/1:754	0/1:332	1/1:539	1/1:416	0/1:370	0/1:481	0/1:526	0/0:544	0/0:701	0/0:378	1/1:404	1/1:483	0/1:497	0/1:435	0/1:384	0/1:298	0/0:345	0/0:259	0/1:284	0/1:288	0/1:272	0/1:534	0/1:501	1/1:228	1/1:541	0/1:441	1/1:379	0/0:407	0/1:180	0/1:334	0/0:397	0/1:361	1/1:475	0/0:391	1/1:489	0/0:233	0/0:136	0/1:123	0/0:195	0/1:415	0/0:240	0/0:146	0/0:119	0/1:512	1/1:199	1/1:305	1/1:270	0/0:392
supercont3.384	88629	11889	A	C	.	PASS	NS=93;AF=0.484	GT:DP	1/1:232	0/0:152	0/0:110	0/1:70	1/1:139	0/1:113	0/1:81	0/0:82	0/1:180	0/1:69	0/1:77	0/0:234	1/1:138	0/0:72	1/1:81	0/0:93	0/1:139	1/1:95	0/1:97	0/0:139	0/1:62	0/0:128	0/1:218	1/1:79	0/0:145	1/1:103	0/0:168	0/1:131	0/1:190	0/0:320	1/1:127	0/1:270	0/1:209	1/1:171	0/1:311	0/1:109	0/0:138	1/1:218	0/1:104	0/0:239	0/0:172	0/1:128	1/1:258	1/1:244	0/1:280	0/0:252	0/0:160	0/0:136	0/1:100	1/1:104	1/1:122	0/1:167	0/1:159	0/1:232	0/1:74	0/1:73	0/1:249	1/1:102	0/1:146	0/0:130	0/1:152	0/1:109	0/1:134	0/1:135	0/1:64	1/1:137	1/1:231	0/1:156	1/1:125	0/0:170	0/1:115	0/1:169	0/1:84	0/1:92	0/0:142	0/0:150	0/1:89	1/1:156	1/1:131	1/1:270	0/0:67	0/1:112	0/1:20	0/0:59	0/1:101	0/0:86	1/1:156	0/1:138	0/0:240	0/1:120	0/1:142	1/1:122	0/0:202
supercont3.384	96104	11892	AG	TC	.	PASS	NS=93;AF=0.473	GT:DP	1/1:164	0/0:104	0/0:83	0/1:144	1/1:133	0/1:172	0/1:185	0/0:178	0/1:121	0/1:64	0/1:105	0/0:156	1/1:96	0/0:118	1/1:119	0/0:189	0/1:118	1/1:171	0/1:149	0/0:197	0/1:112	0/0:156	0/1:115	1/1:83	0/0:128	0/1:150	0/0:175	0/1:111	0/1:229	0/0:370	1/1:97	0/1:193	0/1:123	1/1:121	0/1:173	0/1:105	0/0:180	1/1:164	0/1:154	0/0:190	0/0:76	0/1:148	1/1:249	1/1:340	0/1:406	0/0:255	0/0:225	0/0:187	0/1:198	1/1:126	1/1:149	0/1:232	0/1:39	0/1:184	0/1:158	0/1:118	0/1:171	0/1:255	0/1:126	0/0:100	0/1:135	0/1:246	0/1:99	0/1:101	0/1:77	1/1:67	1/1:184	0/1:187	1/1:111	0/0:186	0/1:248	0/1:165	0/1:142	0/0:87	0/0:124	0/0:143	0/1:139	1/1:181	1/1:104	1/1:199	0/0:92	0/1:178	0/1:55	0/0:110	0/1:189	0/0:180	1/1:129	1/1:56	0/0:115	0/1:152	0/1:179	1/1:209	0/0:255
supercont3.384	122416	11875	AA	GG	.	PASS	NS=93;AF=0.484	GT:DP	1/1:140	0/0:70	0/0:137	0/1:91	1/1:176	0/1:53	0/1:59	0/0:87	0/1:148	0/1:114	0/1:75	0/0:60	1/1:59	0/0:243	1/1:112	0/0:195	0/1:136	1/1:160	0/1:151	0/0:99	0/1:109	0/0:91	0/1:112	1/1:56	0/0:47	0/1:119	0/0:197	0/1:209	0/1:200	0/0:121	1/1:63	0/1:250	0/1:139	1/1:174	0/0:119	0/1:75	0/0:200	1/1:185	0/1:97	0/0:160	0/0:69	0/1:99	1/1:250	1/1:39	0/1:142	0/0:69	0/0:34	0/0:104	0/1:175	1/1:176	1/1:104	1/1:93	0/1:94	1/1:37	0/1:157	0/1:209	0/1:121	0/1:143	1/1:129	0/0:72	0/0:202	0/1:152	0/1:221	0/1:139	0/1:123	1/1:165	1/1:71	1/1:120	1/1:109	0/0:228	0/1:200	0/1:107	0/1:57	0/1:194	0/0:131	0/0:270	0/0:109	1/1:252	1/1:129	1/1:108	0/0:168	1/1:209	1/1:44	0/0:143	0/1:93	0/0:189	1/1:254	0/1:101	0/0:160	0/1:23	0/0:182	1/1:249	0/0:367
supercont3.384	148563	11878	C	G	.	PASS	NS=93;AF=0.500	GT:DP	1/1:22	0/0:34	0/0:17	0/1:59	1/1:56	0/1:108	0/1:34	0/0:24	1/1:53	0/1:44	1/1:27	0/0:48	1/1:73	0/0:51	1/1:42	0/0:40	1/1:38	1/1:33	0/1:72	0/0:55	0/1:21	0/0:72	0/1:46	0/1:65	0/0:46	0/1:73	0/0:39	0/0:65	1/1:30	0/0:12	1/1:42	1/1:33	0/1:32	1/1:37	0/1:46	1/1:46	0/0:41	1/1:39	0/1:42	0/0:65	0/0:56	1/1:87	1/1:67	1/1:158	0/1:109	0/0:14	0/0:28	0/0:81	0/1:29	1/1:30	1/1:11	0/1:82	0/1:54	0/0:10	0/1:62	0/1:35	0/1:37	1/1:33	0/1:65	0/0:26	0/1:27	0/1:78	0/1:61	1/1:32	0/0:17	1/1:21	1/1:52	0/1:37	1/1:65	0/0:31	0/0:27	0/1:21	0/1:58	0/1:43	0/0:46	0/0:66	0/1:43	1/1:46	1/1:69	1/1:27	0/0:20	1/1:8	0/1:26	0/0:17	0/1:61	0/0:33	1/1:50	0/1:49	0/0:46	0/1:67	0/1:114	1/1:66	0/0:106
supercont3.388	45591	11956	C	T	.	PASS	NS=93;AF=0.409	GT:DP	0/0:397	0/1:123	0/1:113	0/0:137	0/0:234	0/0:228	0/0:193	0/1:165	0/1:253	0/1:84	0/0:111	1/1:152	0/1:140	0/1:168	0/1:121	0/1:226	0/0:188	0/1:324	0/1:300	0/1:272	0/0:220	0/1:246	0/1:120	0/1:275	0/1:212	0/0:130	0/1:159	0/1:189	0/0:376	0/0:526	0/1:94	0/1:387	0/1:309	1/1:164	0/1:452	0/1:158	1/1:272	0/1:290	1/1:185	0/1:216	0/1:261	0/0:173	0/0:244	1/1:257	0/0:417	1/1:391	0/1:228	0/0:199	0/1:192	0/1:155	0/1:216	0/1:258	0/1:236	0/0:253	0/1:298	0/1:133	0/0:378	0/1:182	0/1:229	0/1:187	0/0:184	0/1:201	0/0:151	0/0:115	0/1:199	0/1:207	0/0:127	0/1:227	0/0:194	0/1:331	0/1:216	0/0:305	0/0:111	1/1:188	0/1:99	0/1:127	0/1:171	1/1:207	0/1:126	0/1:346	1/1:262	0/1:242	0/0:38	0/0:72	0/1:214	1/1:151	1/1:256	0/1:182	0/1:195	0/0:123	0/0:140	0/0:260	1/1:472
supercont3.388	266411	11952	G	A	.	PASS	NS=93;AF=0.387	GT:DP	0/0:158	1/0:105	1/0:101	0/0:108	0/0:79	0/0:152	0/0:182	1/0:116	1/0:112	1/0:96	0/0:116	1/0:91	1/0:115	0/0:93	1/0:64	1/0:121	0/0:116	1/0:192	1/0:108	1/0:181	0/0:81	1/0:167	1/0:102	1/0:96	1/0:87	0/0:94	1/0:85	1/0:103	0/0:144	0/0:289	1/0:67	1/0:156	1/0:183	1/1:131	1/0:75	1/0:67	1/1:98	1/0:102	1/0:123	1/0:146	1/0:163	0/0:152	1/0:251	1/1:211	0/0:151	1/1:364	1/0:92	0/0:69	1/0:110	1/0:93	1/0:90	1/0:189	1/0:101	0/0:221	1/0:71	1/0:62	0/0:222	1/0:82	1/0:84	1/0:85	0/0:33	1/0:144	0/0:112	0/0:118	1/0:64	1/0:191	0/0:108	1/0:73	0/0:162	1/0:171	1/0:137	0/0:112	0/0:104	1/1:70	0/0:79	1/0:96	1/0:95	1/1:159	1/0:57	1/0:209	1/1:56	1/0:101	0/0:46	0/0:42	1/0:120	1/1:91	1/0:81	1/0:56	1/0:112	0/0:159	0/0:91	0/0:171	1/1:313
supercont3.390	220648	12002	CGT	AAG	.	PASS	NS=93;AF=0.333	GT:DP	0/0:175	0/0:194	1/0:162	0/0:122	0/0:158	0/0:111	1/0:353	1/0:329	1/0:409	1/0:257	0/0:132	1/1:191	0/0:159	1/0:222	1/0:253	1/0:348	1/0:329	1/0:361	1/0:407	1/0:246	0/0:87	0/0:110	0/0:235	1/0:213	1/0:284	0/0:163	0/0:249	1/1:227	0/0:210	0/0:220	0/0:140	1/0:282	1/1:466	1/0:459	0/0:293	0/0:166	1/0:506	1/1:222	1/0:274	1/0:203	1/0:383	0/0:385	0/0:639	1/0:645	0/0:395	1/0:516	0/0:401	1/0:366	1/0:301	1/0:245	1/0:215	1/0:520	0/0:354	1/0:396	1/0:471	0/0:239	0/0:349	1/0:329	0/0:507	1/0:307	0/0:230	1/1:321	1/0:285	0/0:238	1/0:246	1/1:351	0/0:334	1/0:343	1/0:349	0/0:412	0/0:399	0/0:256	0/0:227	0/0:341	1/0:167	1/0:356	0/0:281	1/0:351	1/0:348	1/0:571	1/0:277	1/0:589	0/0:23	0/0:100	1/0:356	1/0:236	1/0:286	1/0:179	1/0:344	0/0:162	1/0:376	0/0:162	1/1:557
supercont3.4	523785	14106	A	C	.	PASS	NS=93;AF=0.495	GT:DP	0/1:103	0/1:35	0/1:76	0/0:45	0/0:64	0/1:102	0/1:85	1/1:109	0/0:33	1/1:48	1/1:56	0/1:75	0/1:50	0/0:27	0/1:19	1/1:39	1/1:47	1/1:34	0/0:111	1/1:32	0/1:34	0/1:100	1/1:110	1/1:41	0/1:31	0/1:30	0/1:15	0/0:38	0/1:24	0/1:97	0/0:23	0/0:36	0/1:75	0/1:57	1/1:76	0/1:97	0/0:80	0/0:38	0/1:49	0/0:73	0/1:71	0/0:137	0/1:60	0/1:109	0/1:87	0/1:74	0/1:60	0/1:100	1/1:44	1/1:28	0/1:42	0/0:59	0/0:46	0/0:67	0/0:31	1/1:38	0/1:101	0/1:57	0/1:65	0/1:114	0/1:44	0/0:54	0/0:44	0/1:22	0/1:38	1/1:79	0/0:63	0/1:59	1/1:48	1/1:142	0/1:28	1/1:94	0/0:85	0/1:22	0/1:42	0/0:66	0/1:16	1/1:74	0/0:56	1/1:111	0/0:38	0/0:42	0/0:10	1/1:13	0/1:43	1/1:48	1/1:63	1/1:5	0/0:38	1/1:57	1/1:123	1/1:55	0/0:17
supercont3.4	1235165	14042	CA	GT	.	PASS	NS=93;AF=0.387	GT:DP	0/1:199	0/0:55	0/1:101	0/0:83	0/0:178	0/0:75	0/0:58	1/1:129	0/1:95	1/1:19	0/1:136	0/1:327	0/1:73	0/0:34	0/0:57	1/1:45	1/1:74	1/1:44	0/0:229	1/1:63	0/1:131	0/1:159	1/1:123	1/1:74	0/1:93	0/0:47	0/0:55	0/0:54	0/1:130	0/0:112	0/0:62	0/0:185	0/1:80	0/0:207	1/1:119	0/0:25	0/0:306	0/0:163	0/0:48	0/0:140	0/1:120	0/0:125	0/0:334	0/1:305	0/1:234	0/1:382	0/1:152	0/1:152	1/1:126	0/1:79	0/1:81	0/0:202	0/0:101	0/0:307	0/0:95	1/1:89	0/1:133	0/1:139	0/1:125	0/1:105	0/1:90	0/0:111	0/0:94	0/1:65	1/1:81	0/1:194	0/0:120	0/1:148	1/1:101	1/1:204	0/1:229	1/1:126	0/0:125	0/1:91	0/1:73	0/0:101	0/1:45	1/1:260	0/0:57	1/1:279	0/0:234	0/0:367	0/0:12	0/0:18	0/1:95	0/0:130	0/0:57	0/0:45	0/0:230	1/1:91	1/1:63	1/1:81	0/0:169
supercont3.4	1439905	14058	G	T	.	PASS	NS=92;AF=0.375	GT:DP	0/1:821	0/0:328	0/1:338	0/0:595	0/0:827	0/0:275	0/0:324	1/1:290	0/1:642	1/1:244	0/1:397	0/1:1064	0/1:342	0/0:269	0/0:249	1/1:361	1/1:349	1/1:372	0/0:929	1/1:356	0/1:361	0/1:760	1/1:417	1/1:229	0/1:392	0/0:342	0/0:383	0/0:552	0/1:972	0/0:677	0/0:609	0/0:933	0/1:1214	0/0:486	1/1:615	0/0:269	0/0:945	0/0:716	0/0:215	0/0:880	0/1:567	0/0:783	0/0:824	0/1:904	0/1:1427	0/1:855	0/1:785	0/1:557	1/1:811	0/1:495	0/1:826	0/0:794	0/0:677	0/0:1047	0/0:805	1/1:529	0/1:746	0/1:672	0/1:744	0/1:759	0/1:611	0/0:635	0/0:491	0/1:492	0/1:521	0/1:799	0/0:599	0/1:673	1/1:545	1/1:1089	0/1:1078	1/1:979	0/0:543	0/1:540	0/1:375	0/0:574	0/1:680	./.:0	0/0:616	1/1:951	0/0:457	0/0:682	0/0:289	0/0:186	0/1:653	0/0:346	0/0:349	0/0:305	0/0:856	1/1:355	1/1:567	1/1:500	0/0:1549
supercont3.4	1473252	14059	G	A	.	PASS	NS=92;AF=0.408	GT:DP	1/0:105	0/0:31	1/1:49	0/0:83	0/0:66	0/0:76	0/0:34	1/1:35	1/0:73	1/1:23	1/0:36	1/0:113	1/0:32	0/0:25	0/0:37	1/1:34	1/1:30	1/1:23	0/0:175	1/1:10	1/0:57	1/0:63	1/1:29	1/1:62	1/0:81	0/0:18	0/0:38	0/0:61	1/0:100	0/0:50	0/0:42	0/0:106	1/0:97	0/0:51	1/1:75	0/0:48	0/0:101	0/0:141	0/0:36	0/0:78	1/0:81	0/0:65	0/0:229	1/0:155	1/0:73	1/1:168	1/0:96	1/0:69	1/1:25	1/1:69	1/0:82	0/0:45	0/0:35	0/0:137	0/0:69	1/1:88	1/0:88	1/0:74	1/0:88	1/0:55	1/0:59	0/0:89	0/0:39	1/0:63	1/0:46	1/0:97	0/0:91	1/1:63	1/1:47	1/1:101	1/0:83	1/1:105	0/0:50	1/0:48	1/0:40	0/0:59	1/0:59	1/1:99	0/0:78	1/1:103	0/0:130	0/0:116	./.:0	0/0:35	1/0:42	0/0:173	0/0:58	0/0:40	0/0:46	1/1:50	1/1:107	1/1:50	0/0:163
supercont3.4	1497604	14061	A	T	.	PASS	NS=93;AF=0.371	GT:DP	0/1:296	1/1:105	0/0:102	0/1:133	0/1:211	0/1:295	1/1:301	0/1:170	0/1:159	0/1:144	0/1:129	0/1:347	0/0:141	0/1:143	0/0:101	0/1:182	1/1:206	1/1:188	0/1:300	0/1:141	0/1:166	0/1:301	0/1:352	0/1:117	0/1:113	0/1:147	0/0:113	0/1:80	0/1:202	0/1:543	0/1:131	0/0:202	1/1:214	0/1:343	1/1:203	0/1:189	0/0:301	0/0:173	1/1:190	0/1:260	0/0:68	0/1:299	0/0:354	0/1:423	0/0:337	0/0:256	0/0:66	0/1:182	0/0:83	0/0:58	0/0:78	0/1:357	1/1:41	0/0:270	0/0:179	0/0:39	0/0:59	1/1:112	0/0:212	0/1:153	0/0:77	1/1:70	0/0:45	0/0:116	0/0:35	0/1:253	0/0:124	1/1:79	0/1:171	0/0:253	1/1:85	0/0:124	0/0:76	0/1:77	1/1:59	0/0:150	0/0:89	0/1:186	0/0:59	0/0:109	0/1:152	0/0:173	0/0:6	1/1:72	0/0:80	0/1:268	0/0:78	0/0:74	0/0:197	1/1:97	0/0:293	1/1:112	0/0:307
supercont3.40	306417	12437	G	C	.	PASS	NS=93;AF=0.409	GT:DP	1/1:378	1/1:152	0/0:103	1/0:131	1/1:183	1/0:359	1/0:384	1/0:171	1/0:126	0/0:153	1/0:138	1/0:324	0/0:143	1/0:158	0/0:133	1/0:210	1/1:169	1/0:182	1/0:524	1/0:190	1/0:143	1/1:235	1/0:271	1/0:132	1/0:161	1/0:155	0/0:133	1/0:121	1/0:239	1/1:212	1/0:206	1/1:272	1/1:297	0/0:350	1/0:286	1/1:166	0/0:485	0/0:476	1/1:188	1/0:122	0/0:119	1/0:304	0/0:377	1/0:451	0/0:313	0/0:647	0/0:93	1/0:316	0/0:182	0/0:110	0/0:87	1/0:254	1/1:212	0/0:168	0/0:221	1/1:54	0/0:137	0/0:122	0/0:277	1/0:215	0/0:116	1/1:92	0/0:60	0/0:125	0/0:66	1/0:207	0/0:207	1/1:117	1/0:168	0/0:266	1/1:230	0/0:82	0/0:51	1/0:196	1/1:76	1/0:146	0/0:142	1/0:152	0/0:82	1/1:96	1/0:257	0/0:152	1/1:66	1/1:49	0/0:90	1/0:123	0/0:137	0/0:68	0/0:176	1/1:95	0/0:299	1/1:79	0/0:366
supercont3.405	73202	12346	A	G	.	PASS	NS=93;AF=0.489	GT:DP	0/0:94	0/1:91	1/1:34	1/1:104	0/0:72	0/1:96	0/1:78	0/1:123	0/1:36	0/1:26	0/1:85	0/1:46	0/0:92	0/1:92	0/0:58	1/1:57	0/1:80	0/1:111	0/0:195	1/1:86	0/1:38	1/1:37	0/1:55	0/0:89	1/1:37	0/0:78	1/1:54	0/1:71	0/1:92	0/0:117	0/0:71	0/1:143	0/1:101	0/0:104	1/1:97	0/1:85	1/1:91	0/0:68	0/1:58	1/1:103	1/1:57	0/1:81	0/1:69	0/0:138	0/1:93	1/1:54	1/1:85	1/1:51	0/1:41	0/0:25	0/0:140	0/0:108	0/1:73	0/1:94	0/1:47	0/0:54	0/1:72	0/1:52	0/0:104	1/1:41	0/0:50	1/1:99	0/1:24	0/0:97	0/0:68	0/0:57	0/0:56	0/1:67	0/1:38	1/1:80	0/1:93	0/1:91	0/1:82	1/1:62	1/1:45	1/1:46	0/1:109	0/0:122	0/0:56	0/0:84	1/1:66	0/1:20	0/0:38	1/1:55	1/1:60	1/1:47	0/1:127	0/0:95	1/1:87	0/1:57	0/1:35	0/0:161	1/1:172
supercont3.405	303827	12340	T	G	.	PASS	NS=92;AF=0.397	GT:DP	1/1:147	1/0:31	0/0:122	0/0:168	1/1:126	0/0:169	1/0:193	1/0:177	1/0:105	1/0:72	1/0:144	1/0:184	1/1:121	1/0:102	1/1:68	0/0:335	1/0:147	1/0:85	1/1:114	0/0:200	1/0:91	0/0:127	0/0:167	1/1:53	0/0:103	1/1:149	0/0:100	1/0:116	1/0:70	1/0:268	1/1:46	1/0:205	1/0:54	1/1:129	0/0:223	1/0:123	0/0:180	1/1:148	1/0:133	0/0:104	0/0:180	0/0:18	1/0:232	1/1:83	1/0:293	0/0:146	0/0:181	0/0:273	1/0:107	1/1:39	1/1:34	1/0:162	0/0:88	1/0:163	0/0:94	1/1:40	0/0:71	0/0:135	1/1:41	0/0:156	1/1:43	0/0:187	1/0:94	0/0:65	1/0:91	1/1:70	1/1:106	1/0:148	1/0:187	0/0:181	0/0:110	0/0:112	0/0:54	0/0:145	0/0:60	0/0:151	0/0:39	1/1:50	1/1:31	1/1:73	0/0:120	0/0:33	./.:0	0/0:108	1/0:81	0/0:381	1/0:56	0/0:27	0/0:120	0/0:72	0/0:103	1/1:77	0/0:316
supercont3.407	344553	12378	C	T	.	PASS	NS=93;AF=0.425	GT:DP	0/1:51	0/1:39	0/1:24	0/1:12	0/1:47	0/0:27	0/1:26	0/1:10	0/1:56	0/1:37	0/0:14	1/1:31	0/1:22	0/1:55	0/1:38	0/1:40	0/1:17	0/1:16	0/1:36	0/1:18	0/1:11	1/1:20	0/1:59	0/1:54	0/1:14	0/1:28	0/0:39	0/1:38	0/0:64	0/0:52	0/1:26	0/1:39	0/1:48	1/1:48	0/1:65	0/1:44	1/1:54	0/1:104	0/1:26	0/1:71	0/0:33	0/0:29	0/0:70	1/1:9	0/0:78	1/1:24	0/1:22	0/0:75	0/1:29	0/1:18	0/1:48	1/1:58	1/1:23	0/0:5	1/1:26	0/1:31	0/1:41	0/1:86	0/1:15	0/1:11	0/0:16	0/1:70	0/0:55	0/0:17	0/1:9	0/1:16	0/0:35	0/0:22	0/0:37	0/0:24	0/1:63	0/0:24	0/0:32	1/1:56	0/1:66	0/0:22	1/1:41	1/1:33	0/1:23	0/1:30	1/1:26	0/0:31	0/0:8	0/0:6	0/1:29	0/0:59	0/1:45	0/0:36	1/1:41	0/0:20	0/0:26	0/0:61	1/1:15
supercont3.409	72647	12416	CTGTGT	TCACAC	.	PASS	NS=86;AF=0.337	GT:DP	0/0:54	0/0:22	0/1:19	0/0:28	0/0:52	0/0:21	0/1:19	0/1:19	0/1:18	1/1:18	0/0:16	0/1:28	0/0:21	0/1:10	0/1:25	0/0:24	0/0:16	1/1:13	0/0:8	0/1:13	0/0:30	0/0:80	0/0:12	1/1:9	0/1:22	0/0:14	0/0:28	1/1:31	0/0:26	0/0:22	0/0:20	0/0:36	1/1:29	1/1:39	0/0:39	0/0:58	0/0:17	1/1:11	0/1:36	0/1:37	./.:0	0/0:29	0/0:15	0/0:9	0/0:18	1/1:25	0/0:53	0/0:33	0/1:19	0/1:15	1/1:6	./.:0	./.:0	0/1:8	0/0:26	0/0:10	0/0:20	0/1:14	0/1:7	./.:0	0/0:11	1/1:26	0/1:38	0/1:7	0/0:15	1/1:14	0/0:39	0/1:15	0/1:19	0/0:36	0/0:8	0/0:5	0/0:19	0/0:64	./.:0	0/1:27	0/0:10	./.:0	0/1:14	0/1:51	0/1:26	0/1:33	0/0:9	0/0:7	0/1:28	0/1:8	1/1:35	1/1:13	0/1:22	./.:0	1/1:12	0/0:16	1/1:40
supercont3.409	128308	12405	CCC	GAT	.	PASS	NS=93;AF=0.355	GT:DP	0/0:261	0/0:118	0/1:107	0/0:130	0/0:254	0/0:356	0/1:283	0/1:275	0/1:96	0/1:95	0/0:179	0/1:420	0/0:162	0/1:87	0/1:89	0/1:210	0/1:130	1/1:105	0/1:434	0/1:162	0/1:161	0/0:180	0/0:409	0/1:112	0/1:114	0/0:173	0/0:183	1/1:73	0/0:195	0/0:400	0/0:88	0/1:151	1/1:139	1/1:419	0/0:318	0/0:225	0/1:409	0/1:347	0/1:169	0/1:220	0/1:130	0/0:209	0/1:517	0/1:288	0/0:503	0/1:358	0/0:184	0/1:272	0/1:145	0/1:50	1/1:120	0/1:176	0/0:432	0/0:326	0/0:263	0/0:127	0/0:254	0/1:201	0/1:148	0/1:181	0/0:200	1/1:101	0/1:198	0/1:70	0/1:91	1/1:276	0/0:194	0/1:196	0/1:134	0/0:312	0/0:207	0/0:410	0/0:227	0/0:147	0/1:125	0/1:83	0/0:85	0/1:196	0/1:94	0/1:198	0/1:217	0/1:256	0/0:36	0/0:86	0/1:118	0/1:432	0/1:201	1/1:92	0/1:151	0/0:159	0/1:310	0/0:142	1/1:340
supercont3.409	155546	12406	T	C	.	PASS	NS=93;AF=0.366	GT:DP	0/0:199	0/0:204	1/0:189	0/0:183	0/0:136	0/0:121	1/0:153	1/0:130	1/0:126	1/0:69	0/0:116	1/0:141	0/0:141	1/0:106	1/0:111	1/0:227	1/0:210	1/1:119	1/1:132	1/0:139	1/0:79	0/0:155	0/0:106	1/0:207	1/0:135	0/0:133	0/0:126	1/1:155	0/0:138	0/0:182	0/0:53	1/0:138	1/1:241	1/1:276	0/0:282	0/0:199	1/0:213	1/0:228	1/0:118	1/0:186	1/0:55	0/0:229	1/0:248	1/0:156	0/0:259	1/1:185	0/0:213	1/0:143	1/0:118	1/0:161	1/1:129	1/0:258	0/0:260	1/1:179	0/0:194	0/0:146	0/0:134	1/0:146	1/0:153	1/0:163	0/0:73	1/1:190	1/0:120	1/0:71	1/0:154	1/1:102	0/0:217	1/0:140	1/0:125	0/0:288	0/0:126	0/0:170	0/0:170	0/0:78	1/0:104	1/0:143	0/0:200	1/0:134	1/0:102	1/0:197	1/0:127	1/0:247	0/0:83	0/0:53	1/0:93	1/0:151	1/0:176	1/1:132	0/0:151	0/0:215	0/0:265	0/0:191	1/1:394
supercont3.41	185282	12613	CT	AA	.	PASS	NS=93;AF=0.323	GT:DP	1/0:165	1/0:75	1/0:48	0/0:71	1/0:152	1/0:300	1/1:125	1/0:98	1/1:119	1/0:80	1/0:87	1/0:209	0/0:174	1/0:54	0/0:100	1/0:138	1/1:112	1/1:90	1/0:135	1/0:129	1/0:88	1/0:180	1/0:172	1/0:112	1/0:56	1/0:84	0/0:104	0/0:81	1/0:138	1/0:138	0/0:57	0/0:229	1/1:103	1/0:202	1/1:112	1/0:165	0/0:243	0/0:124	1/1:76	1/0:85	0/0:78	1/0:207	0/0:303	1/0:301	0/0:221	1/0:284	0/0:90	1/0:186	0/0:66	0/0:22	1/1:34	0/0:89	1/1:108	0/0:166	0/0:128	0/0:50	0/0:53	1/0:179	0/0:108	1/0:67	0/0:43	1/1:41	0/0:43	0/0:86	0/0:32	1/0:203	1/0:144	0/0:43	1/0:68	0/0:166	1/1:62	0/0:57	0/0:34	1/0:54	1/0:80	0/0:76	0/0:92	1/0:178	0/0:43	0/0:90	0/0:59	0/0:142	0/0:15	0/0:29	0/0:69	0/0:34	0/0:48	0/0:58	0/0:172	0/0:27	0/0:128	1/1:79	0/0:283
supercont3.41	533871	12633	GAA	ATG	.	PASS	NS=92;AF=0.321	GT:DP	1/0:111	1/0:44	1/0:51	0/0:74	1/0:95	1/0:45	1/1:83	1/0:87	1/1:59	1/0:57	1/0:120	1/0:145	0/0:56	1/0:22	0/0:42	1/0:55	1/1:50	1/1:51	1/0:138	1/0:173	1/0:42	1/0:76	1/0:108	1/0:47	1/0:60	1/0:43	0/0:100	0/0:47	1/0:80	1/0:139	0/0:44	0/0:106	1/1:110	1/0:143	1/1:64	1/0:79	0/0:192	0/0:179	1/1:51	1/0:86	0/0:37	0/0:72	0/0:142	1/0:115	0/0:204	1/0:126	0/0:46	1/0:73	0/0:85	0/0:22	1/1:23	0/0:141	1/1:73	0/0:36	0/0:103	0/0:39	0/0:32	1/0:97	0/0:110	1/0:61	0/0:37	1/1:28	0/0:39	0/0:42	0/0:16	1/0:127	1/0:83	0/0:12	1/0:10	0/0:197	1/1:31	0/0:67	0/0:44	1/0:31	1/0:36	0/0:107	0/0:73	1/0:86	0/0:63	0/0:86	0/0:59	0/0:5	./.:0	0/0:25	0/0:39	0/0:61	0/0:25	0/0:53	0/0:103	0/0:18	0/0:47	1/1:21	0/0:108
supercont3.41	543799	12636	GTG	AGA	.	PASS	NS=91;AF=0.330	GT:DP	1/0:172	1/0:63	1/0:98	0/0:55	1/0:51	1/0:85	1/1:54	1/0:40	1/1:109	1/0:67	1/0:76	1/0:120	0/0:91	1/0:81	0/0:93	1/0:109	1/1:117	1/1:73	1/0:88	1/0:63	1/0:44	1/0:82	1/0:119	1/0:66	1/0:54	1/0:71	0/0:51	0/0:67	1/0:77	1/0:171	0/0:78	0/0:89	1/1:130	1/0:144	1/1:159	1/0:49	0/0:93	0/0:87	1/1:127	1/0:166	0/0:40	1/0:48	0/0:124	1/0:65	0/0:110	1/0:119	0/0:24	1/0:47	0/0:81	0/0:8	1/1:38	0/0:71	1/1:86	0/0:49	0/0:108	0/0:56	0/0:13	1/0:125	0/0:26	1/0:61	0/0:38	1/1:40	0/0:72	0/0:34	0/0:19	1/0:80	1/0:105	0/0:45	1/0:52	0/0:148	1/1:67	0/0:22	0/0:61	1/0:83	1/0:75	0/0:62	0/0:64	1/0:106	0/0:71	0/0:45	0/0:57	0/0:55	./.:0	0/0:10	0/0:42	0/0:61	0/0:62	./.:0	0/0:86	0/0:24	0/0:110	1/1:32	0/0:162
supercont3.410	388275	12474	GT	AC	.	PASS	NS=92;AF=0.288	GT:DP	0/0:99	0/0:49	1/0:45	0/0:58	0/0:58	0/0:84	1/0:97	1/0:97	1/0:73	1/0:74	0/0:50	./.:0	0/0:61	1/0:54	1/0:39	1/0:119	1/0:71	1/0:22	1/0:130	1/0:96	0/0:10	0/0:47	0/0:67	1/0:72	1/0:50	0/0:30	0/0:41	1/1:20	0/0:95	0/0:46	0/0:21	1/0:152	1/1:60	0/0:181	0/0:95	0/0:50	1/0:153	0/0:147	0/0:66	1/0:142	1/0:109	0/0:134	0/0:275	1/0:76	0/0:346	1/0:82	0/0:98	1/0:157	1/0:64	1/0:118	1/0:48	1/0:139	0/0:78	0/0:132	1/0:95	0/0:45	0/0:166	1/0:153	0/0:124	1/0:90	0/0:94	1/1:37	1/0:102	0/0:54	1/0:57	1/1:68	0/0:205	1/0:116	0/0:27	0/0:124	0/0:142	0/0:90	0/0:99	0/0:83	1/0:71	1/0:48	0/0:36	1/0:37	1/0:68	1/0:135	1/0:88	1/0:135	0/0:8	0/0:21	1/0:72	0/0:20	1/0:98	1/0:71	1/0:119	0/0:36	1/0:126	0/0:50	1/1:66
supercont3.413	163361	12505	CTT	TAC	.	PASS	NS=93;AF=0.500	GT:DP	0/1:51	0/1:29	0/1:41	0/0:57	1/1:27	0/1:101	0/1:53	1/1:40	0/1:39	0/1:34	1/1:29	0/1:43	0/1:55	0/0:46	0/1:36	0/1:43	0/1:25	0/1:22	1/1:68	0/0:49	1/1:20	0/1:88	0/0:60	0/0:42	0/0:31	1/1:18	0/1:29	0/1:20	0/1:44	0/0:82	1/1:15	1/1:44	0/0:58	0/1:61	0/0:94	0/1:55	0/0:74	0/0:114	0/1:10	0/1:83	0/0:59	0/1:45	1/1:54	1/1:86	1/1:86	0/1:151	0/1:50	0/0:51	0/0:41	0/0:34	1/1:23	1/1:45	0/1:70	0/1:53	0/1:48	1/1:18	0/1:28	1/1:24	1/1:40	0/1:48	0/1:41	0/0:47	1/1:24	0/1:18	0/1:21	1/1:34	1/1:43	0/1:48	0/0:16	0/1:108	0/1:48	1/1:23	1/1:42	0/0:55	0/0:35	0/0:52	0/1:42	1/1:25	1/1:13	1/1:58	0/0:19	1/1:31	0/0:6	0/1:10	0/1:28	0/0:71	0/1:56	0/0:26	0/1:102	0/0:31	0/1:31	1/1:22	0/0:93
supercont3.413	200437	12507	GT	AC	.	PASS	NS=93;AF=0.414	GT:DP	1/0:34	1/0:27	1/0:20	1/1:41	0/0:39	1/0:31	1/1:10	0/0:9	1/0:16	0/0:5	0/0:13	0/0:28	0/0:28	1/1:32	1/0:28	1/0:9	1/0:52	1/0:30	0/0:28	1/0:38	0/0:31	1/0:25	1/0:33	1/1:28	1/1:15	0/0:31	1/1:35	1/0:46	0/0:32	0/0:45	0/0:29	0/0:32	1/0:42	1/0:20	1/1:5	0/0:25	1/1:26	1/0:48	1/0:17	0/0:27	1/0:39	1/0:26	0/0:56	0/0:29	0/0:20	1/0:29	0/0:18	1/1:19	0/0:32	1/1:20	0/0:21	0/0:36	0/0:8	1/0:72	1/0:12	0/0:54	1/0:33	1/0:46	0/0:23	1/1:31	1/0:10	1/1:15	0/0:70	1/0:33	0/0:35	0/0:29	0/0:43	1/0:15	1/1:17	1/1:19	1/0:52	0/0:21	0/0:33	1/1:10	1/1:51	1/1:57	1/0:23	0/0:15	0/0:40	0/0:14	1/0:21	0/0:21	1/1:12	1/0:25	1/0:61	1/1:63	1/0:43	1/1:15	1/0:61	0/0:23	1/0:13	0/0:73	1/1:45
supercont3.414	89342	12522	C	T	.	PASS	NS=92;AF=0.391	GT:DP	0/1:141	1/1:73	0/0:53	0/1:101	0/1:132	0/1:149	0/1:72	0/1:79	0/1:142	0/1:72	0/1:64	0/1:74	0/0:63	0/1:77	0/0:84	0/1:114	1/1:90	1/1:95	0/1:98	0/1:116	0/1:61	1/1:101	0/1:94	0/1:101	1/1:50	0/1:100	0/0:59	0/1:103	0/1:96	0/1:192	0/1:41	0/0:152	1/1:75	0/1:161	1/1:137	1/1:135	0/0:108	0/0:68	1/1:68	0/1:92	0/0:21	0/1:107	0/0:209	0/1:195	0/0:207	0/0:209	0/0:19	0/1:159	0/0:75	0/0:21	0/0:79	0/1:129	1/1:53	0/0:18	0/0:157	0/0:13	0/0:84	1/1:44	0/0:143	0/1:62	0/0:28	1/1:66	0/0:41	0/0:42	0/0:44	0/1:181	0/0:136	1/1:53	0/1:77	0/0:164	1/1:63	0/0:55	0/0:68	1/1:71	1/1:22	0/0:142	0/0:75	0/1:223	0/0:49	0/0:42	0/1:67	0/0:60	./.:0	1/1:13	0/0:41	0/1:163	0/0:96	0/0:51	0/0:144	1/1:24	0/0:138	1/1:54	0/0:159
supercont3.414	139114	12518	A	T	.	PASS	NS=92;AF=0.380	GT:DP	0/1:168	1/1:76	0/0:109	0/1:134	0/1:130	0/1:248	0/0:67	0/1:187	0/1:133	0/1:117	0/1:95	0/1:134	0/0:133	0/1:108	0/0:78	0/1:130	1/1:124	1/1:56	0/1:111	0/1:138	0/1:94	1/1:206	0/1:180	0/1:171	0/1:91	0/1:127	0/0:138	0/1:63	0/1:156	0/1:64	0/1:76	0/0:115	1/1:191	0/1:188	1/1:217	1/1:122	0/0:208	0/0:275	1/1:122	0/1:188	0/0:46	0/1:150	0/0:312	0/1:132	0/0:230	0/0:134	0/0:116	0/1:234	0/0:147	0/0:26	0/0:78	0/1:229	1/1:61	0/0:103	0/0:164	0/0:48	0/0:51	1/1:58	0/0:179	0/1:87	0/0:38	1/1:61	0/0:53	0/0:92	0/0:30	0/1:165	0/0:77	1/1:60	0/1:32	0/0:148	1/1:73	0/0:26	0/0:32	0/1:137	1/1:21	0/0:137	0/0:95	0/1:172	0/0:21	0/0:108	0/1:104	0/0:97	./.:0	1/1:68	0/0:80	1/1:103	0/0:16	0/0:26	0/0:125	1/1:106	0/0:167	1/1:66	0/0:203
supercont3.416	171204	12531	AATAC	GGCGT	.	PASS	NS=93;AF=0.457	GT:DP	0/1:319	0/1:188	0/1:167	0/0:121	0/1:334	1/1:309	1/1:405	0/1:229	1/1:194	0/1:167	0/1:243	0/1:238	0/0:200	0/1:214	0/0:175	0/1:374	1/1:221	1/1:273	0/1:356	0/1:249	0/1:176	0/1:271	0/1:447	0/1:233	0/1:223	0/1:212	0/0:234	0/0:121	0/1:464	0/1:408	0/0:259	0/0:236	1/1:325	0/1:381	1/1:533	0/1:172	0/0:255	0/0:189	1/1:296	0/1:223	0/1:236	0/1:416	0/0:342	0/1:216	0/0:319	0/1:449	0/1:221	0/1:313	0/0:265	0/1:178	1/1:335	0/0:354	1/1:309	0/1:484	0/0:257	0/1:299	0/1:225	0/1:240	0/0:290	0/1:177	0/1:221	1/1:324	0/1:282	0/0:163	0/1:233	0/1:274	0/1:303	0/1:202	0/1:149	0/0:352	1/1:327	0/1:328	0/1:164	0/1:182	0/1:211	0/0:219	0/0:161	0/1:292	0/1:215	0/1:311	0/1:276	0/1:203	0/1:51	1/1:119	0/1:257	0/1:411	0/1:262	0/1:172	0/0:190	0/1:163	0/0:253	1/1:304	0/0:523
supercont3.416	171306	12532	ACGCGA	GAATCG	.	PASS	NS=91;AF=0.407	GT:DP	0/1:47	0/1:23	0/0:27	0/0:38	0/1:84	0/1:83	1/1:21	0/1:24	1/1:56	0/1:62	0/1:10	0/0:32	0/0:51	0/1:35	0/0:24	0/0:52	1/1:39	1/1:8	0/1:23	0/1:14	0/1:33	0/0:35	0/1:32	0/0:17	0/1:50	0/1:44	0/0:36	0/0:64	0/1:59	0/1:75	0/0:55	0/0:43	1/1:14	0/1:85	1/1:27	0/1:64	0/0:111	0/0:49	1/1:40	0/1:62	0/0:38	0/1:26	0/0:125	0/1:44	0/0:126	1/1:50	0/1:31	0/1:21	0/0:79	0/1:38	1/1:23	0/0:100	1/1:18	1/1:89	0/0:46	0/1:44	0/1:59	0/1:49	0/0:27	0/1:28	0/1:47	1/1:50	0/1:41	0/0:17	0/1:29	1/1:13	0/1:51	0/1:83	0/0:34	0/0:45	1/1:45	0/1:95	0/0:51	0/1:55	0/1:20	0/0:83	0/0:57	0/0:26	0/1:72	0/1:90	0/1:20	0/0:36	./.:0	./.:0	0/1:24	0/1:31	0/1:15	0/1:35	0/0:92	0/1:36	0/0:69	1/1:27	0/0:52
supercont3.417	229796	12539	AT	TA	.	PASS	NS=87;AF=0.477	GT:DP	1/1:49	1/1:19	1/1:16	0/1:40	0/1:11	1/1:18	0/1:60	0/1:23	0/0:31	0/0:27	1/1:19	0/0:6	0/1:21	0/0:22	0/1:11	0/0:53	0/0:35	0/0:21	0/1:39	0/0:15	0/1:34	0/0:17	1/1:8	0/1:32	0/0:14	1/1:12	0/1:16	0/0:8	0/1:25	0/1:45	./.:0	0/0:12	0/0:28	0/0:34	1/1:17	1/1:11	0/1:38	0/1:52	0/1:23	0/0:9	1/1:11	1/1:30	0/1:75	0/0:31	1/1:83	0/1:29	0/0:46	0/0:14	0/1:16	1/1:27	0/0:40	0/0:26	0/0:8	0/1:93	1/1:16	1/1:16	1/1:15	0/1:29	0/0:21	./.:0	0/1:26	0/0:19	1/1:28	0/0:10	0/0:25	0/0:30	0/1:22	0/0:25	1/1:15	1/1:40	1/1:13	0/0:36	1/1:36	1/1:11	1/1:5	0/1:18	1/1:15	1/1:17	0/0:45	0/1:34	0/0:12	./.:0	0/1:23	./.:0	./.:0	0/1:37	1/1:36	0/0:29	1/1:18	0/1:29	./.:0	1/1:28	0/0:68
supercont3.417	340190	12544	A	G	.	PASS	NS=93;AF=0.446	GT:DP	0/0:43	0/0:48	0/0:42	0/1:56	0/1:46	0/0:36	0/1:30	0/1:33	1/1:112	1/1:30	0/0:44	0/1:38	0/1:102	1/1:64	0/1:31	1/1:68	0/1:59	1/1:70	1/1:43	0/1:59	0/1:37	1/1:50	0/0:37	0/1:69	1/1:104	0/0:50	0/0:37	0/1:44	0/1:52	0/1:96	0/0:29	0/1:74	1/1:51	1/1:37	0/0:53	0/0:99	0/1:129	0/1:109	0/1:41	0/1:56	0/1:57	0/0:65	0/0:97	0/1:158	0/0:69	0/1:43	0/1:14	0/1:25	0/1:54	0/1:101	0/1:66	0/1:99	1/1:111	1/1:15	0/0:61	0/0:52	0/0:84	0/1:117	0/1:103	0/1:74	0/1:40	0/1:69	0/0:67	0/1:39	0/1:52	1/1:5	0/1:64	0/1:61	0/0:44	0/0:94	1/1:46	1/1:86	0/0:24	0/0:67	0/0:66	0/1:67	0/0:39	0/0:100	1/1:31	0/1:111	1/1:96	1/1:65	0/0:7	0/0:40	0/0:35	0/1:107	0/0:21	1/1:50	0/0:59	1/1:29	0/1:124	0/0:62	1/1:83
supercont3.417	340391	12545	A	G	.	PASS	NS=93;AF=0.441	GT:DP	0/0:264	0/0:71	0/0:147	0/1:98	0/1:221	0/0:106	0/1:166	0/1:135	1/1:119	1/1:100	0/0:121	0/1:175	0/1:89	1/1:227	0/1:190	1/1:113	0/1:134	1/1:219	0/1:255	0/1:111	0/1:107	0/1:169	0/0:218	0/1:99	1/1:81	0/0:128	0/1:178	0/1:225	0/1:300	0/0:146	0/0:159	0/1:162	1/1:225	1/1:310	0/0:197	0/0:185	0/1:74	0/1:237	0/1:94	0/1:209	0/1:293	0/0:224	0/1:380	0/1:243	0/0:195	0/1:217	0/1:250	0/1:90	0/1:158	0/1:91	0/1:206	0/1:98	0/1:195	0/1:340	0/0:188	0/0:217	0/0:192	0/1:244	0/1:199	0/1:109	0/1:194	0/1:229	0/0:124	0/1:131	0/1:149	1/1:150	0/1:150	0/1:127	0/1:117	0/0:188	0/1:135	1/1:102	0/0:126	0/0:172	0/0:89	0/1:108	0/0:154	0/0:158	1/1:154	0/1:132	0/1:110	1/1:131	1/1:16	0/0:107	0/0:193	1/1:124	0/0:153	1/1:97	0/0:236	1/1:221	0/1:166	0/0:258	1/1:287
supercont3.419	197379	12582	TT	GC	.	PASS	NS=87;AF=0.443	GT:DP	1/0:14	0/0:20	1/0:20	0/0:66	0/0:36	1/1:13	./.:0	1/1:28	1/0:30	./.:0	0/0:18	1/0:57	1/0:21	./.:0	0/0:26	./.:0	1/1:33	1/0:72	0/0:48	1/1:6	1/1:44	0/0:54	1/1:15	1/1:12	1/0:48	1/1:6	0/0:33	0/0:34	1/0:36	0/0:24	0/0:16	0/0:12	1/0:27	0/0:21	1/1:34	0/0:46	0/0:60	0/0:40	0/0:11	0/0:102	1/0:31	0/0:17	0/0:68	1/0:66	1/0:62	1/1:32	1/0:20	1/1:57	1/1:40	1/1:25	1/0:35	0/0:26	0/0:56	0/0:46	0/0:44	1/1:19	1/1:22	1/0:43	1/0:13	1/0:28	1/0:60	0/0:33	0/0:23	1/0:14	0/0:15	1/1:12	1/0:16	1/1:49	1/1:56	1/1:48	1/0:31	1/1:63	0/0:52	1/0:54	1/0:41	0/0:19	1/0:55	1/1:18	0/0:23	1/1:33	0/0:30	0/0:16	./.:0	./.:0	1/0:29	0/0:44	0/0:36	0/0:7	1/1:28	1/1:25	1/1:30	1/1:15	0/0:63
supercont3.419	378635	12590	CATG	TGCA	.	PASS	NS=93;AF=0.484	GT:DP	0/1:178	1/1:44	0/1:120	0/0:149	0/0:145	1/1:153	0/1:170	1/1:96	0/1:189	0/1:72	0/0:62	0/1:259	0/1:78	0/1:52	0/1:60	1/1:89	1/1:100	0/1:61	0/0:217	1/1:87	0/1:74	0/0:289	1/1:213	1/1:66	0/1:69	1/1:34	0/1:121	0/0:69	0/1:138	0/1:233	0/0:61	0/0:200	0/1:143	0/1:268	1/1:126	0/1:150	0/0:277	0/0:251	0/1:67	0/0:268	0/1:114	0/0:131	0/0:227	0/1:193	0/1:150	0/1:299	0/1:139	1/1:82	1/1:78	0/1:90	0/1:132	0/0:119	0/0:126	0/0:304	0/0:134	1/1:69	1/1:63	0/1:116	0/1:164	0/1:83	0/1:131	0/0:130	0/0:150	0/1:94	0/1:52	0/1:168	0/1:166	0/1:138	1/1:62	1/1:220	0/1:237	1/1:52	0/0:113	0/1:83	0/1:148	0/0:183	0/1:105	1/1:121	0/0:80	1/1:64	0/0:187	0/0:205	0/1:27	0/1:28	0/1:91	0/1:237	0/1:128	0/1:95	0/1:72	1/1:135	1/1:126	1/1:96	0/0:189
supercont3.42	632054	12825	TC	CT	.	PASS	NS=86;AF=0.471	GT:DP	1/0:62	1/0:5	1/0:17	0/0:19	0/0:38	1/1:39	1/0:25	1/1:25	1/0:12	1/0:23	0/0:20	1/0:64	0/0:11	1/0:30	1/0:15	1/1:12	1/1:20	1/0:14	0/0:33	1/1:15	1/0:16	0/0:24	1/1:17	1/1:12	1/0:17	1/0:14	1/1:35	0/0:9	1/0:22	0/0:52	0/0:12	0/0:17	1/1:21	1/0:91	1/1:27	1/0:63	0/0:48	0/0:38	1/0:56	0/0:24	0/0:43	0/0:26	0/0:21	1/0:27	1/0:22	1/0:72	1/0:32	1/0:35	1/1:10	./.:0	1/0:29	0/0:21	./.:0	0/0:40	0/0:8	1/1:26	1/1:26	1/0:13	1/0:29	1/0:16	1/0:38	0/0:8	./.:0	0/0:13	0/0:11	./.:0	1/0:33	1/0:18	1/1:15	1/1:61	0/0:13	1/1:52	0/0:30	1/0:13	1/0:23	./.:0	1/1:6	1/1:28	0/0:16	1/1:7	0/0:21	0/0:32	./.:0	./.:0	1/0:19	1/0:28	1/0:35	1/1:28	1/0:59	1/1:22	1/1:6	1/1:24	0/0:54
supercont3.42	1167150	12797	G	A	.	PASS	NS=85;AF=0.465	GT:DP	1/0:9	1/0:25	1/1:19	0/0:10	0/0:17	1/1:43	0/0:7	1/1:10	1/0:14	1/0:11	0/0:22	1/0:25	1/0:14	1/0:14	1/0:15	1/1:18	1/1:16	1/0:25	0/0:31	1/1:21	0/0:5	0/0:13	1/1:9	1/1:10	./.:0	1/0:30	1/0:5	0/0:16	0/0:22	1/0:11	0/0:6	0/0:9	1/0:18	1/0:9	1/1:9	1/0:34	0/0:10	0/0:6	1/0:14	0/0:23	1/0:16	./.:0	0/0:5	1/0:40	1/0:17	0/0:34	1/1:56	1/0:23	1/1:5	1/0:23	1/0:10	0/0:16	0/0:27	0/0:17	0/0:16	1/1:25	1/1:7	1/1:6	1/0:44	./.:0	1/0:7	0/0:14	0/0:8	1/0:8	0/0:9	1/1:5	1/0:23	1/1:8	1/1:27	1/1:11	1/0:14	1/1:19	0/0:17	1/1:10	1/0:29	0/0:18	1/0:21	1/1:22	0/0:29	1/1:21	0/0:10	0/0:8	0/0:11	./.:0	1/0:8	./.:0	./.:0	1/1:7	1/0:13	./.:0	./.:0	1/1:18	0/0:15
supercont3.422	87910	12699	CC	TA	.	PASS	NS=93;AF=0.312	GT:DP	0/0:212	0/0:42	0/1:97	0/0:69	0/0:157	0/0:311	0/1:293	0/1:194	0/1:164	0/1:103	0/0:78	0/0:174	0/0:56	0/1:104	0/1:77	0/1:159	0/1:117	0/1:142	0/1:430	0/1:165	0/0:51	0/0:58	0/0:104	0/1:88	0/1:94	0/0:58	0/0:59	1/1:62	0/0:59	0/0:197	0/0:61	0/1:138	1/1:122	0/1:330	0/0:139	0/0:112	0/1:317	0/0:182	0/1:176	0/1:149	0/1:99	0/0:146	0/0:520	0/1:196	0/0:316	0/1:455	0/0:190	0/1:206	0/1:117	0/1:56	0/1:84	0/1:170	0/0:149	0/1:260	0/1:125	0/0:108	0/0:236	0/1:137	0/0:149	0/1:87	0/0:148	1/1:59	0/1:115	0/0:81	0/1:57	1/1:196	0/0:156	0/1:151	0/1:65	0/0:210	0/0:209	0/0:222	0/0:165	0/0:181	0/1:69	0/1:143	0/0:109	0/1:169	0/1:91	0/1:323	0/1:196	0/1:205	0/0:15	0/0:31	0/1:153	0/1:218	0/1:205	0/1:101	0/1:169	0/0:42	0/1:205	0/0:81	1/1:245
supercont3.426	318937	12744	GAAA	AGGG	.	PASS	NS=93;AF=0.489	GT:DP	1/0:69	1/0:27	1/1:23	0/0:36	1/1:34	1/0:68	1/1:36	1/0:8	1/1:47	1/1:24	0/0:24	1/1:26	1/0:15	1/0:44	0/0:13	1/1:46	1/1:24	1/1:46	1/1:69	1/0:42	1/0:16	1/0:53	1/0:21	1/1:35	1/0:33	1/0:53	0/0:36	0/0:29	1/0:20	1/0:130	0/0:18	0/0:40	1/1:50	1/0:21	1/1:85	1/0:28	0/0:23	0/0:50	1/1:28	1/0:67	0/0:24	0/0:38	0/0:48	1/0:75	1/1:55	1/0:28	1/0:23	1/0:26	0/0:31	1/0:16	1/1:31	0/0:32	1/1:38	0/0:43	0/0:33	1/1:18	1/0:14	1/0:25	0/0:54	1/0:28	1/0:36	1/0:20	1/0:20	0/0:20	1/0:23	1/1:28	1/0:46	1/0:20	1/0:16	0/0:58	1/0:14	1/1:42	0/0:20	1/1:17	1/0:30	0/0:16	0/0:26	1/0:57	1/0:25	1/0:20	1/0:33	0/0:18	1/1:6	1/0:13	1/0:22	1/0:20	1/0:20	1/0:26	0/0:52	1/1:30	0/0:46	1/1:27	0/0:33
supercont3.429	46797	12788	G	A	.	PASS	NS=89;AF=0.449	GT:DP	1/1:36	1/1:22	0/0:24	1/0:45	1/1:19	1/1:30	1/1:38	1/0:21	1/1:14	0/0:23	1/1:10	1/0:58	0/0:8	1/0:31	0/0:32	1/0:40	1/1:7	1/1:54	1/1:5	1/0:35	1/0:19	1/1:7	1/0:24	1/0:51	1/0:24	1/0:42	0/0:19	1/0:40	1/0:35	1/0:26	1/0:13	0/0:32	1/1:30	0/0:28	1/1:42	1/1:47	0/0:58	0/0:52	1/1:27	1/1:62	0/0:19	1/0:45	0/0:27	1/1:28	0/0:28	0/0:8	0/0:24	0/0:41	0/0:24	0/0:8	0/0:10	1/0:77	1/1:9	0/0:33	0/0:35	1/1:16	0/0:42	0/0:11	0/0:22	1/1:37	0/0:19	1/1:9	./.:0	0/0:18	0/0:19	1/1:32	0/0:37	1/1:39	1/0:24	0/0:51	1/1:9	./.:0	./.:0	1/0:41	1/1:15	0/0:37	0/0:17	1/0:27	0/0:14	1/1:28	1/0:35	0/0:5	./.:0	1/1:7	0/0:11	1/0:28	0/0:37	0/0:11	0/0:18	1/1:11	0/0:36	1/1:14	0/0:58
supercont3.431	253557	12849	GGGGA	AAAAC	.	PASS	NS=91;AF=0.313	GT:DP	0/0:49	0/0:56	1/0:57	0/0:43	0/0:53	0/0:57	1/0:45	1/0:26	1/0:68	1/0:71	0/0:37	1/0:93	0/0:46	0/0:46	0/0:59	1/0:31	1/0:79	1/0:13	1/0:83	1/0:54	0/0:35	0/0:71	0/0:107	1/0:49	0/0:35	0/0:61	0/0:69	1/0:50	0/0:67	0/0:51	0/0:42	1/0:28	./.:0	1/0:122	0/0:59	0/0:117	1/0:55	0/0:42	1/1:26	1/0:48	1/0:34	0/0:34	0/0:112	1/1:95	0/0:41	1/1:89	0/0:30	1/0:42	1/0:79	0/0:21	1/0:53	1/0:62	0/0:65	1/0:69	1/0:33	0/0:82	0/0:37	1/1:63	0/0:76	1/0:54	0/0:94	./.:0	1/1:10	0/0:47	1/0:54	1/0:38	0/0:93	1/0:25	0/0:43	0/0:93	0/0:45	0/0:44	0/0:47	0/0:51	1/1:50	1/0:107	1/0:62	1/0:150	1/0:88	1/1:101	1/1:32	1/0:100	0/0:11	0/0:41	1/0:63	1/0:26	1/0:42	1/0:49	1/0:44	0/0:33	1/0:26	0/0:99	1/1:86
supercont3.433	277942	12862	AGG	GAC	.	PASS	NS=90;AF=0.361	GT:DP	0/1:117	0/1:16	0/1:22	0/0:60	1/1:48	0/1:13	1/1:41	1/1:30	1/1:35	0/1:27	0/1:52	0/1:115	0/0:20	0/1:57	0/0:21	0/1:35	1/1:62	1/1:44	0/1:53	1/1:114	0/1:25	0/1:54	0/1:96	0/0:14	0/1:13	0/1:25	0/0:17	0/0:16	0/1:38	0/1:61	0/0:34	0/0:87	1/1:39	1/1:77	1/1:109	0/1:83	0/0:37	0/0:49	1/1:30	0/1:71	0/0:22	0/1:43	0/0:126	0/1:93	0/0:44	0/0:92	0/0:27	0/1:38	0/0:25	0/0:16	1/1:32	0/0:53	1/1:33	0/0:57	0/0:46	0/0:17	0/0:27	0/1:42	0/0:43	1/1:56	0/0:28	1/1:31	0/0:12	0/0:28	0/0:10	1/1:22	0/1:84	0/0:13	1/1:55	0/0:75	1/1:45	0/0:5	0/0:28	0/1:44	0/1:43	0/0:59	0/0:33	0/1:21	0/0:22	0/0:14	0/0:15	0/0:58	./.:0	./.:0	0/0:17	./.:0	0/0:32	0/0:5	0/0:60	0/0:22	0/0:41	1/1:14	0/0:55
supercont3.435	101617	12880	GG	TA	.	PASS	NS=92;AF=0.402	GT:DP	1/1:210	1/1:76	0/0:98	0/1:121	1/1:115	1/1:65	0/1:146	0/1:121	0/1:59	0/0:62	0/1:127	0/1:159	0/0:99	0/1:103	0/0:79	0/1:123	1/1:79	1/1:99	0/1:240	0/1:68	1/1:82	1/1:144	0/1:180	0/1:92	0/1:74	0/1:89	0/0:106	0/1:57	0/0:57	1/1:356	0/1:50	1/1:193	0/1:124	0/0:157	0/1:183	1/1:121	0/0:112	0/0:87	1/1:144	0/1:83	0/0:13	0/1:227	0/0:146	0/1:190	0/0:267	0/0:231	0/0:80	0/1:166	0/0:68	0/0:25	0/0:50	0/1:167	./.:0	0/0:59	0/0:63	1/1:18	0/0:101	0/0:87	0/0:172	0/1:124	0/0:16	1/1:75	0/0:40	0/0:56	0/0:21	0/0:14	0/0:105	1/1:24	0/1:72	0/0:162	1/1:61	0/0:59	0/0:22	0/1:78	1/1:57	0/1:136	0/0:64	0/1:67	0/0:50	1/1:106	0/1:137	0/0:63	1/1:8	1/1:74	0/0:55	0/1:49	0/0:90	0/0:26	0/0:202	1/1:51	0/0:99	1/1:87	0/0:198
supercont3.437	308932	12911	CG	TA	.	PASS	NS=90;AF=0.456	GT:DP	1/1:13	0/0:24	0/0:19	0/1:19	0/1:56	0/1:26	./.:0	0/0:22	0/0:44	./.:0	0/1:18	0/0:9	1/1:22	0/0:41	1/1:27	0/0:36	0/1:28	1/1:39	0/1:71	0/0:39	0/0:17	0/0:26	0/1:32	1/1:22	0/0:15	0/1:8	0/0:51	0/1:19	0/1:36	0/0:44	1/1:11	0/1:24	0/1:53	1/1:26	0/1:35	1/1:36	0/0:13	1/1:6	1/1:25	0/0:108	0/1:7	0/0:15	1/1:47	1/1:28	0/1:32	0/0:30	0/0:28	0/0:17	0/0:28	1/1:24	1/1:29	0/1:21	0/1:14	1/1:43	0/1:21	0/1:17	0/1:31	0/1:48	0/1:11	0/0:30	0/1:27	0/1:22	0/1:15	0/1:28	0/1:11	1/1:15	1/1:23	0/1:15	1/1:6	0/0:32	0/1:29	0/0:16	0/1:14	0/1:29	0/0:17	0/0:38	0/1:22	0/1:25	1/1:17	0/1:12	0/0:9	0/1:9	1/1:5	./.:0	0/1:7	0/0:47	1/1:21	0/1:14	0/0:15	0/0:12	0/1:39	1/1:20	0/0:48
supercont3.441	228687	13020	TGGGAG	AAAACA	.	PASS	NS=90;AF=0.472	GT:DP	1/0:17	0/0:24	1/0:23	0/0:25	0/0:12	1/1:17	1/1:54	1/1:22	1/0:27	1/0:12	1/1:18	1/0:19	0/0:10	1/0:42	1/0:20	1/1:33	1/1:59	1/1:24	0/0:21	1/1:32	1/1:7	1/0:27	1/0:22	1/1:12	./.:0	1/1:19	0/0:11	0/0:21	1/1:19	1/0:60	0/0:6	0/0:57	1/0:43	1/0:25	1/1:23	1/0:46	0/0:22	0/0:29	1/0:31	1/1:8	1/1:12	0/0:10	0/0:12	1/1:7	1/0:67	1/0:55	1/1:5	1/0:25	0/0:19	1/0:30	1/0:19	0/0:33	1/0:27	0/0:18	0/0:14	1/0:13	1/0:30	1/0:27	0/0:18	0/0:19	1/1:22	1/0:29	0/0:35	0/0:18	1/0:26	1/0:27	1/0:68	1/1:28	1/1:19	0/0:12	1/0:29	1/1:30	1/0:46	1/0:16	0/0:12	0/0:42	0/0:12	1/0:7	1/0:40	1/1:42	0/0:13	0/0:10	0/0:8	1/0:19	1/0:16	./.:0	1/1:11	1/0:11	0/0:18	1/1:14	./.:0	1/1:44	0/0:41
supercont3.442	195846	13027	T	A	.	PASS	NS=93;AF=0.462	GT:DP	1/0:198	1/0:64	1/0:87	1/0:167	1/0:112	0/0:61	1/1:49	1/0:55	1/0:131	1/0:157	0/0:67	1/1:103	1/0:59	1/1:79	1/0:44	0/0:112	1/0:113	1/0:102	1/0:79	1/0:144	1/0:88	1/1:115	1/0:106	1/0:107	1/0:93	1/0:167	0/0:106	1/0:136	0/0:62	1/0:77	0/0:87	1/1:73	0/0:46	1/1:187	0/0:93	1/0:242	1/1:119	1/0:87	1/0:115	1/0:122	1/0:86	0/0:56	1/0:251	1/1:127	0/0:122	1/1:152	1/1:88	0/0:29	1/0:111	1/1:54	1/0:107	1/1:78	1/1:5	0/0:29	1/0:51	1/0:112	0/0:106	1/0:143	1/0:151	1/0:57	0/0:73	1/0:117	0/0:178	0/0:71	1/0:91	1/0:125	0/0:108	1/0:99	0/0:101	1/0:47	1/0:132	0/0:81	0/0:201	1/1:135	1/0:65	1/0:137	1/1:67	1/1:135	1/0:160	1/0:124	1/1:57	0/0:79	0/0:41	0/0:13	1/0:122	1/0:78	1/0:83	1/0:50	1/1:161	0/0:112	0/0:138	0/0:71	1/1:121
supercont3.442	227722	13029	AC	GA	.	PASS	NS=93;AF=0.452	GT:DP	0/1:139	0/1:136	0/0:101	0/1:109	0/1:92	0/0:88	0/1:92	0/1:72	0/1:200	0/1:130	0/0:100	1/1:99	0/0:81	0/1:114	0/1:131	0/1:143	0/1:127	0/1:221	0/1:271	0/1:108	0/1:91	1/1:118	0/1:145	0/1:162	0/1:50	0/1:193	0/1:117	0/1:127	0/0:235	1/1:113	0/1:75	0/1:168	0/1:177	1/1:173	0/1:147	0/1:115	1/1:98	0/1:215	0/1:48	1/1:113	0/1:136	0/0:211	0/1:218	1/1:79	0/0:435	1/1:92	0/0:129	0/0:84	0/1:111	0/1:78	0/0:95	1/1:222	0/0:357	0/0:157	0/1:172	0/1:136	0/0:166	0/1:109	0/1:210	0/1:140	0/0:47	0/1:85	0/0:98	0/0:79	0/1:46	0/1:120	0/0:136	0/1:131	0/0:59	0/1:263	1/1:218	0/0:277	0/0:162	1/1:67	0/1:151	0/1:90	1/1:86	1/1:142	0/1:141	0/1:181	1/1:118	0/0:210	0/0:43	0/0:55	0/1:42	1/1:99	0/1:108	0/1:51	1/1:207	0/0:145	0/0:60	0/0:163	1/1:212
supercont3.442	248041	13032	TGT	CAC	.	PASS	NS=87;AF=0.437	GT:DP	1/0:41	1/0:16	1/0:16	1/0:22	1/1:9	0/0:16	1/1:15	1/0:10	1/0:9	1/1:6	0/0:30	1/1:29	1/0:30	1/1:8	./.:0	1/0:17	1/0:37	1/0:7	0/0:24	0/0:7	1/1:11	1/1:9	1/0:36	1/0:10	1/1:13	0/0:18	1/0:20	1/0:32	./.:0	0/0:5	1/0:21	1/0:21	1/0:22	1/1:30	1/0:9	1/1:12	./.:0	0/0:6	./.:0	1/0:10	0/0:7	0/0:21	0/0:31	1/1:12	0/0:17	1/1:43	0/0:6	0/0:10	0/0:8	1/0:13	./.:0	1/1:12	1/0:11	0/0:10	1/0:22	1/1:13	0/0:10	0/0:18	1/1:6	0/0:17	0/0:11	1/0:12	0/0:17	0/0:6	0/0:17	0/0:17	0/0:17	1/0:29	0/0:16	0/0:18	1/0:41	0/0:22	0/0:21	1/1:56	1/1:6	1/0:15	1/1:8	1/1:17	1/0:22	1/1:6	1/1:13	0/0:30	./.:0	0/0:15	0/0:32	1/0:77	0/0:7	1/1:25	1/1:29	0/0:23	0/0:14	0/0:9	1/1:52
supercont3.442	256809	13034	AGTC	GACA	.	PASS	NS=93;AF=0.446	GT:DP	0/1:200	0/1:101	0/1:112	0/1:148	0/1:92	0/0:158	0/1:85	0/1:162	0/1:161	0/1:65	0/0:140	1/1:149	0/0:121	0/1:99	0/1:82	0/1:136	0/1:117	0/1:109	0/1:153	0/1:70	0/1:103	1/1:100	0/1:156	0/1:153	0/1:119	0/1:152	0/1:117	0/1:132	0/0:130	0/1:146	0/1:125	0/1:187	0/1:272	1/1:143	0/1:291	0/1:136	1/1:173	0/1:141	0/1:116	0/1:202	0/1:121	0/0:125	0/1:372	1/1:183	0/0:188	1/1:179	0/1:125	0/0:89	0/1:122	0/1:85	0/1:93	1/1:211	0/1:66	0/0:236	0/1:116	0/1:134	0/0:162	0/1:109	0/1:107	0/1:117	0/0:99	0/1:93	0/0:135	0/0:145	0/1:111	0/1:92	0/0:168	0/1:133	0/0:115	0/1:139	0/1:118	0/0:91	0/0:143	1/1:84	0/1:82	0/1:93	1/1:120	1/1:140	0/1:95	0/1:173	1/1:104	0/0:137	0/0:18	0/0:69	0/1:90	0/0:58	0/1:106	0/1:89	1/1:108	0/0:110	0/0:143	0/0:174	1/1:190
supercont3.442	275979	13035	GTGGC	TGAAT	.	PASS	NS=92;AF=0.435	GT:DP	0/1:59	0/1:19	0/0:21	0/1:17	1/1:24	0/0:38	0/1:19	0/1:38	0/1:31	0/1:20	0/0:23	1/1:101	0/1:21	1/1:12	0/0:19	0/1:8	0/1:17	0/1:34	0/1:46	0/1:37	0/1:19	1/1:25	0/1:47	0/1:40	0/0:41	1/1:39	0/1:20	0/1:26	0/0:20	0/1:49	0/0:21	0/0:15	1/1:13	1/1:58	0/1:81	0/0:39	1/1:73	0/1:55	0/0:28	0/0:59	0/1:48	0/0:42	0/1:61	1/1:40	0/0:72	1/1:90	0/1:43	0/0:73	0/1:42	0/1:16	0/1:25	1/1:19	1/1:59	0/0:39	0/1:24	0/1:32	0/0:58	0/0:14	0/0:77	0/1:59	0/0:34	0/1:30	0/0:28	0/0:20	0/0:22	0/1:30	0/0:64	0/1:58	0/0:48	0/1:71	0/1:60	0/0:93	0/0:69	1/1:25	0/1:20	0/1:39	1/1:21	1/1:31	0/1:36	1/1:9	1/1:40	0/0:34	./.:0	0/0:12	0/1:47	0/1:86	0/1:26	0/1:42	1/1:45	0/0:36	0/0:54	0/0:35	1/1:38
supercont3.443	323894	13050	A	G	.	PASS	NS=92;AF=0.315	GT:DP	0/0:13	0/0:32	0/1:25	0/0:23	0/0:28	0/0:36	0/1:55	0/1:71	0/1:67	0/1:31	0/0:17	0/1:57	0/0:21	0/1:36	0/1:42	0/1:48	0/1:70	0/1:61	0/1:81	0/1:49	0/0:14	0/0:52	0/0:28	0/1:41	0/1:36	0/0:22	0/0:34	0/1:39	0/0:41	0/0:31	0/0:28	0/1:103	1/1:61	0/0:45	0/0:30	0/0:22	0/1:37	0/0:49	0/1:25	0/1:134	0/1:24	0/0:40	0/0:98	0/1:138	0/0:90	0/1:64	0/0:54	0/1:94	0/1:28	0/1:50	0/1:73	0/1:57	0/0:59	0/1:112	0/1:89	0/0:56	0/0:57	0/1:90	0/0:47	0/1:21	0/0:34	1/1:20	0/1:52	0/0:59	0/1:45	1/1:20	0/0:96	0/1:54	0/0:42	0/0:81	0/0:79	0/0:88	0/0:42	0/0:20	0/1:43	0/1:42	1/1:23	0/1:65	0/1:41	0/1:59	0/1:35	0/1:30	./.:0	0/0:13	0/1:30	0/1:69	0/1:52	0/1:24	0/1:62	0/0:14	0/1:70	0/0:25	1/1:27
supercont3.446	217051	13107	T	C	.	PASS	NS=92;AF=0.489	GT:DP	1/1:141	0/0:60	0/0:110	1/1:68	1/0:53	1/0:54	0/0:81	0/0:45	0/0:54	1/0:57	1/0:75	0/0:68	1/1:21	0/0:71	1/1:50	0/0:43	1/1:80	1/1:70	1/0:107	0/0:55	1/0:60	0/0:48	1/0:84	1/1:104	0/0:68	1/1:25	0/0:61	1/1:18	1/1:33	0/0:38	1/1:33	1/1:105	1/0:88	1/1:87	1/0:240	1/0:79	0/0:40	1/0:56	0/0:47	0/0:22	1/0:71	0/0:57	1/1:275	1/1:60	1/0:59	0/0:63	0/0:35	0/0:18	0/0:66	1/1:65	1/1:50	1/0:88	1/0:51	1/1:237	1/0:85	1/0:38	1/1:28	1/0:72	1/0:140	0/0:30	1/1:19	1/0:80	1/0:74	1/0:138	0/0:16	1/1:159	1/1:153	1/0:68	1/1:88	0/0:91	1/1:81	0/0:57	1/0:83	1/0:114	0/0:29	0/0:38	1/0:63	1/1:61	1/1:167	1/1:96	0/0:24	1/1:100	./.:0	0/0:15	1/0:157	0/0:79	1/1:98	1/0:34	0/0:112	1/0:35	1/0:45	1/1:121	0/0:131
supercont3.446	363842	13113	A	G	.	PASS	NS=91;AF=0.418	GT:DP	1/1:107	0/0:19	0/0:22	0/1:25	0/1:37	0/0:59	0/0:38	0/0:32	0/0:34	0/1:21	0/1:51	0/0:75	1/1:25	0/0:28	1/1:42	0/0:19	0/1:63	1/1:42	0/1:42	0/0:27	0/1:31	0/0:27	0/1:54	1/1:57	0/0:22	0/1:23	0/0:44	0/1:18	0/1:43	0/0:105	1/1:27	0/1:36	0/1:84	1/1:48	0/1:60	0/1:61	0/0:34	0/1:46	0/1:26	0/0:50	0/1:40	0/0:28	1/1:118	1/1:42	0/1:89	0/0:130	0/0:44	0/0:21	0/0:23	1/1:26	1/1:19	0/1:85	0/1:167	1/1:93	0/1:27	0/1:18	0/1:65	0/1:43	0/1:43	0/0:95	0/1:48	0/1:51	0/1:33	0/1:16	0/1:33	./.:0	1/1:33	0/1:58	1/1:42	0/0:37	0/1:77	0/0:28	0/1:77	0/1:40	0/0:33	0/0:19	0/1:15	./.:0	1/1:62	0/1:56	0/0:41	0/1:72	0/0:18	0/0:12	0/1:39	0/0:99	1/1:103	0/1:41	0/0:31	0/1:41	0/1:33	1/1:62	0/0:97
supercont3.448	172226	13132	T	C	.	PASS	NS=93;AF=0.484	GT:DP	1/1:248	1/0:172	0/0:102	0/0:137	1/1:102	1/0:107	1/0:195	1/0:108	1/0:383	1/0:178	1/0:102	1/0:176	1/1:105	1/0:188	1/1:165	0/0:322	1/0:218	1/0:193	1/1:141	0/0:244	1/0:146	0/0:237	1/0:140	1/1:177	0/0:221	1/1:93	0/0:299	1/0:115	1/0:284	1/0:269	1/1:156	1/0:286	1/0:227	1/1:144	0/0:326	1/0:107	0/0:236	1/1:296	1/0:143	0/0:303	0/0:127	1/0:162	1/0:256	1/1:377	1/0:154	0/0:202	0/0:134	0/0:248	1/0:299	1/1:190	1/1:223	1/0:114	1/0:116	1/0:228	1/0:208	1/1:101	1/0:129	1/0:249	1/1:93	0/0:68	1/0:97	0/0:230	1/0:180	1/0:299	1/0:155	1/1:64	1/1:150	1/0:122	1/1:155	0/0:243	1/0:406	1/0:102	1/0:192	1/0:153	0/0:96	0/0:237	0/0:208	1/1:148	1/1:121	1/1:138	0/0:140	1/0:136	1/0:101	0/0:106	1/0:112	0/0:229	1/0:144	1/0:128	0/0:466	1/0:241	1/0:73	1/1:256	0/0:338
supercont3.448	181565	13137	A	G	.	PASS	NS=93;AF=0.495	GT:DP	1/1:908	0/1:472	0/0:503	0/0:711	1/1:680	0/1:793	0/1:622	0/1:363	0/1:662	0/1:496	0/1:530	0/1:505	1/1:577	0/1:477	1/1:448	0/0:632	0/1:467	0/1:556	1/1:922	0/0:550	0/1:417	0/0:351	0/1:668	1/1:586	0/0:488	1/1:640	0/0:568	0/1:429	0/1:635	0/1:569	1/1:415	0/1:661	0/1:707	1/1:679	0/0:765	0/1:393	0/0:628	1/1:775	0/1:349	0/0:406	0/0:432	0/1:776	0/1:982	1/1:729	0/1:675	0/0:412	0/0:697	0/0:392	0/1:606	1/1:463	1/1:583	0/1:649	1/1:350	0/1:940	0/1:681	1/1:538	0/1:566	0/1:682	1/1:928	0/0:406	0/1:409	0/0:511	0/1:399	0/1:462	0/1:268	1/1:725	1/1:508	0/1:474	1/1:714	0/0:519	0/1:671	0/1:526	0/1:685	0/1:446	0/0:285	0/0:438	0/1:558	1/1:828	1/1:499	1/1:565	0/0:805	0/1:633	0/1:228	0/0:512	0/1:961	0/0:1116	0/1:929	0/1:523	0/0:1462	0/1:522	0/1:700	1/1:761	0/0:1281
supercont3.45	72798	13359	A	T	.	PASS	NS=93;AF=0.376	GT:DP	0/1:167	0/1:66	0/1:50	1/1:45	0/0:171	0/0:69	0/0:148	0/0:142	1/1:44	0/1:66	0/0:128	0/1:241	0/0:75	1/1:37	0/1:78	0/0:119	0/1:70	0/1:86	0/0:213	0/1:115	0/0:100	0/1:116	0/1:217	1/1:43	1/1:49	0/0:73	0/1:57	0/1:47	0/1:137	0/1:307	0/0:83	0/0:103	0/1:128	0/0:179	1/1:95	0/1:98	1/1:126	0/1:178	0/1:102	0/0:261	0/1:45	0/1:143	0/0:205	0/0:284	0/0:255	0/1:181	0/1:150	1/1:67	0/0:46	1/1:33	0/0:146	0/0:203	0/0:134	0/0:106	0/1:93	0/0:118	0/0:112	0/1:139	0/0:152	0/1:107	0/1:72	1/1:31	0/0:143	0/0:59	0/0:58	0/0:159	0/0:231	0/1:85	1/1:47	0/1:142	0/1:130	0/0:170	0/0:96	1/1:55	1/1:59	1/1:49	1/1:38	0/0:180	0/0:121	0/0:107	0/0:128	0/0:226	1/1:10	0/0:34	0/0:38	1/1:69	0/1:109	1/1:44	0/0:129	0/0:60	0/1:151	0/0:112	1/1:98
supercont3.45	834172	13364	A	G	.	PASS	NS=93;AF=0.462	GT:DP	0/1:145	0/1:48	0/1:51	1/1:103	0/0:53	0/1:99	0/1:76	0/0:48	1/1:64	0/1:54	0/0:91	0/1:49	0/1:71	1/1:63	0/1:28	0/1:77	0/1:80	0/1:61	0/0:56	0/1:71	0/0:32	0/1:60	0/1:88	1/1:42	1/1:74	0/0:41	0/0:43	0/1:54	0/1:116	0/1:144	0/0:31	0/0:14	0/1:88	0/1:61	1/1:109	0/1:44	1/1:81	0/1:72	0/1:44	0/0:66	0/1:71	1/1:62	0/0:79	0/0:82	0/0:70	1/1:160	0/1:46	1/1:81	0/1:94	1/1:32	0/0:55	0/0:102	1/1:15	0/0:68	0/1:50	0/0:67	0/0:100	0/0:77	0/0:123	0/1:70	0/1:50	1/1:57	0/0:63	1/1:42	0/1:17	0/0:58	0/0:107	0/1:37	0/1:54	1/1:55	0/1:65	0/0:61	0/0:96	0/1:66	1/1:45	1/1:42	1/1:133	0/0:45	0/0:62	0/0:71	0/0:41	0/0:45	1/1:23	0/1:13	0/1:47	1/1:11	0/1:65	1/1:86	1/1:134	1/1:124	0/1:39	0/0:67	1/1:86
supercont3.45	916156	13368	ATA	GAT	.	PASS	NS=92;AF=0.478	GT:DP	0/1:31	0/1:23	0/0:8	1/1:25	0/0:46	1/1:38	0/1:25	0/0:43	1/1:15	1/1:16	0/0:14	0/1:39	0/1:15	1/1:15	0/0:18	0/1:59	1/1:24	0/1:17	0/0:41	1/1:15	0/0:13	0/1:46	0/1:37	1/1:9	1/1:11	0/0:31	0/1:34	0/1:24	0/1:22	0/1:64	./.:0	0/0:13	0/1:22	0/1:15	1/1:34	0/1:38	1/1:18	0/1:32	0/1:21	0/0:24	0/1:24	0/1:12	0/0:41	0/0:70	0/0:53	0/0:23	0/1:25	1/1:26	0/1:24	1/1:18	0/0:23	0/0:12	1/1:13	0/1:43	0/1:19	0/0:24	0/0:11	0/1:25	0/0:13	0/1:16	1/1:20	1/1:12	0/0:30	0/1:11	1/1:17	0/0:43	0/0:15	0/1:9	1/1:26	0/0:33	0/1:24	0/0:27	0/0:20	1/1:9	1/1:24	1/1:18	1/1:9	0/0:15	0/0:31	0/0:35	0/1:21	0/0:23	1/1:9	0/1:12	0/1:16	1/1:34	0/1:19	1/1:14	0/1:28	0/0:23	1/1:19	0/0:20	1/1:20
supercont3.452	307960	13255	G	A	.	PASS	NS=90;AF=0.428	GT:DP	1/1:8	1/0:8	1/0:23	0/0:9	0/0:7	1/0:18	1/1:12	1/0:21	1/0:12	1/0:16	0/0:8	1/1:26	1/0:9	1/0:18	1/0:14	1/1:41	1/1:37	1/1:19	1/0:12	1/1:28	1/0:7	1/0:23	0/0:46	1/1:10	1/1:14	1/0:14	0/0:25	0/0:24	0/0:24	1/0:31	0/0:18	0/0:11	1/0:26	0/0:13	1/1:27	1/0:8	0/0:19	0/0:20	0/0:8	./.:0	0/0:13	0/0:22	0/0:45	0/0:5	1/1:23	1/1:32	1/1:10	1/0:17	0/0:20	1/1:5	./.:0	0/0:12	1/0:19	0/0:24	0/0:13	1/0:26	1/1:18	1/1:19	0/0:13	0/0:16	1/1:12	1/1:42	0/0:7	0/0:14	1/1:8	./.:0	1/1:40	1/0:21	1/1:24	0/0:21	0/0:27	1/0:16	0/0:13	1/1:7	0/0:11	0/0:23	0/0:7	1/0:25	1/0:18	1/0:23	0/0:8	0/0:14	0/0:13	1/0:7	1/1:12	1/1:10	0/0:23	0/0:31	0/0:50	1/1:14	0/0:21	1/1:31	0/0:31
supercont3.454	131916	13266	GCT	ATC	.	PASS	NS=93;AF=0.425	GT:DP	1/1:72	0/0:20	0/0:19	1/0:52	1/0:119	1/0:81	0/0:56	0/0:44	1/0:45	1/0:26	0/0:35	0/0:80	1/1:26	0/0:35	1/1:27	0/0:59	1/0:54	1/1:40	1/0:144	0/0:74	1/0:34	0/0:128	1/0:80	1/1:23	0/0:40	1/0:48	0/0:64	1/1:21	1/0:51	0/0:140	1/1:30	1/0:92	1/0:105	1/1:70	1/0:111	1/0:36	0/0:146	1/0:88	0/0:42	0/0:88	1/0:61	0/0:85	1/1:65	1/1:44	1/0:189	0/0:181	0/0:93	0/0:69	0/0:25	1/1:29	1/1:32	1/0:46	1/0:44	1/1:66	1/0:55	1/0:26	1/0:71	0/0:57	1/0:83	0/0:81	1/0:21	1/0:42	1/0:63	1/0:38	1/0:37	1/1:30	1/1:63	1/0:51	1/1:14	0/0:93	1/0:56	0/0:29	1/0:44	1/0:31	0/0:54	0/0:70	1/0:57	1/0:73	1/1:37	1/0:78	0/0:89	1/0:36	0/0:14	0/0:23	0/0:52	0/0:87	1/1:68	1/1:40	0/0:81	1/0:63	1/0:37	1/1:42	0/0:132
supercont3.454	263282	13273	G	T	.	PASS	NS=93;AF=0.446	GT:DP	1/1:79	0/0:20	0/0:35	0/1:71	0/1:47	0/1:78	0/0:99	0/0:57	0/1:86	0/1:29	0/1:94	0/0:103	1/1:103	0/0:26	1/1:26	0/0:103	0/1:82	1/1:49	0/1:55	0/0:43	0/1:62	0/0:34	0/1:56	1/1:62	0/0:44	0/1:42	0/0:30	0/1:42	0/1:104	0/0:152	1/1:68	0/1:69	0/1:43	1/1:155	0/1:111	0/1:38	0/0:100	0/1:91	1/1:62	0/0:82	0/1:57	0/0:134	1/1:78	1/1:72	0/1:80	0/0:83	0/0:54	0/0:67	0/0:44	1/1:53	1/1:41	0/1:77	0/1:32	1/1:39	0/1:73	0/1:52	0/0:94	0/1:90	0/1:110	0/0:137	0/1:54	0/1:92	0/0:35	0/1:40	0/1:52	1/1:63	1/1:126	0/1:74	1/1:51	0/0:96	0/1:62	0/0:211	1/1:61	0/1:101	0/0:31	0/0:15	0/1:32	0/1:29	1/1:91	0/1:35	0/0:125	0/0:56	1/1:10	0/0:17	0/1:133	0/0:175	1/1:43	0/1:42	0/0:39	1/1:50	0/1:14	1/1:17	0/0:113
supercont3.455	276760	13280	GC	TG	.	PASS	NS=93;AF=0.462	GT:DP	0/1:109	0/1:43	0/1:38	0/0:108	0/0:123	0/1:128	0/1:142	1/1:86	0/1:75	1/1:54	0/1:101	0/1:125	0/1:126	0/1:101	0/1:75	1/1:135	1/1:91	1/1:145	0/0:107	1/1:67	0/1:92	0/1:105	1/1:119	1/1:63	0/1:45	0/1:105	0/1:158	0/0:79	0/1:246	0/1:237	0/0:112	0/0:90	0/1:206	0/1:155	1/1:101	0/1:88	0/0:118	0/0:149	0/1:33	0/0:207	0/1:116	0/0:63	0/0:205	0/1:149	0/1:140	0/1:275	0/1:136	0/1:25	1/1:33	0/1:66	0/1:73	0/0:129	0/0:230	0/0:131	0/0:79	1/1:141	0/1:125	0/1:123	0/1:48	0/1:72	0/1:75	0/0:59	0/0:83	0/1:81	0/1:63	0/1:130	0/0:138	0/1:123	1/1:88	1/1:247	0/1:102	1/1:96	0/0:34	0/1:89	0/1:79	0/0:93	0/1:58	1/1:151	0/0:43	1/1:138	0/0:113	0/0:36	0/0:17	0/1:30	0/1:145	0/1:100	0/1:64	0/1:38	0/0:168	1/1:120	1/1:48	1/1:129	0/0:247
supercont3.456	215606	13289	GAAG	AGGA	.	PASS	NS=88;AF=0.301	GT:DP	0/0:27	0/0:13	1/0:27	0/0:19	0/0:31	0/0:30	1/0:60	1/0:53	1/0:27	./.:0	0/0:26	1/0:59	./.:0	0/0:37	1/0:25	1/0:43	1/0:27	1/0:22	1/0:82	1/0:45	0/0:20	./.:0	0/0:45	1/0:42	1/1:14	./.:0	0/0:12	0/0:9	0/0:23	0/0:26	0/0:6	1/0:63	1/1:14	0/0:83	0/0:37	0/0:17	1/0:58	0/0:35	1/0:51	1/0:49	1/0:23	0/0:71	0/0:87	1/0:116	0/0:124	1/0:71	0/0:36	1/0:54	1/0:20	1/0:25	1/0:33	1/0:46	0/0:116	1/0:157	1/0:42	0/0:33	0/0:62	1/0:42	0/0:42	1/0:36	0/0:41	1/1:14	1/0:43	0/0:33	0/0:19	1/0:95	0/0:33	1/0:22	0/0:37	0/0:48	0/0:44	0/0:53	0/0:54	0/0:46	1/0:41	1/0:31	1/0:15	1/0:57	1/0:53	1/0:89	1/0:52	1/0:63	./.:0	0/0:9	1/0:55	1/0:56	1/0:74	1/0:32	1/0:21	0/0:19	1/0:52	0/0:19	1/1:28
supercont3.458	204507	13307	G	A	.	PASS	NS=93;AF=0.489	GT:DP	1/0:139	1/0:72	1/0:80	1/1:92	0/0:49	1/0:58	1/0:65	0/0:35	1/1:44	1/0:63	0/0:68	1/0:103	1/0:38	1/1:62	1/1:35	1/0:74	1/0:75	1/1:62	0/0:118	1/1:41	0/0:92	1/0:49	1/0:79	1/1:101	1/1:45	0/0:28	1/0:37	1/0:59	1/0:70	1/0:101	0/0:34	0/0:47	1/0:48	1/0:71	1/1:65	1/0:115	1/1:148	1/0:126	0/0:54	0/0:68	1/0:65	1/0:92	0/0:186	0/0:43	0/0:140	1/0:55	1/0:79	1/1:118	1/0:100	1/1:36	0/0:33	0/0:24	1/1:227	1/0:169	1/1:69	0/0:107	1/0:167	1/0:82	0/0:30	1/1:61	1/0:35	1/1:75	0/0:87	1/0:51	1/0:39	0/0:31	0/0:104	1/0:43	1/1:27	1/0:187	1/0:108	0/0:68	0/0:33	1/1:74	1/1:32	1/1:49	1/1:73	0/0:101	0/0:54	0/0:62	1/0:75	0/0:42	1/1:10	1/1:14	1/0:79	1/1:32	1/0:86	1/1:63	1/0:33	0/0:89	1/0:96	0/0:50	1/1:180
supercont3.46	418774	13524	C	T	.	PASS	NS=93;AF=0.403	GT:DP	1/1:404	1/1:194	0/0:180	0/1:226	1/1:334	0/1:403	0/1:231	0/1:249	0/1:341	0/1:184	0/1:211	0/1:410	0/0:239	0/1:242	0/0:215	0/1:453	1/1:302	0/1:326	0/1:300	0/1:222	0/1:208	1/1:346	0/1:417	0/1:222	0/1:182	0/1:346	0/0:371	0/1:305	0/1:392	0/1:410	0/1:212	0/1:430	1/1:555	0/0:411	0/1:531	1/1:225	0/0:426	0/0:499	1/1:176	0/1:523	0/0:140	0/1:260	0/0:472	0/1:461	0/0:382	0/0:397	0/0:181	0/1:161	0/0:276	0/0:104	0/0:108	0/1:542	1/1:130	0/0:112	0/0:292	1/1:174	0/0:153	0/0:94	0/0:527	0/1:257	0/0:72	1/1:167	0/0:119	0/0:250	0/0:104	0/1:244	0/0:384	1/1:122	0/1:238	0/0:321	1/1:135	0/0:146	0/0:146	0/1:321	1/1:61	0/1:268	0/0:264	0/1:575	0/0:133	1/1:263	0/1:298	0/0:165	1/1:17	1/1:63	0/0:130	0/1:371	0/0:92	0/0:142	0/0:252	1/1:90	0/0:351	1/1:204	0/0:488
supercont3.46	602021	13537	CGC	TAA	.	PASS	NS=85;AF=0.394	GT:DP	1/1:28	1/1:14	0/0:17	0/1:31	1/1:24	1/1:11	1/1:20	0/1:25	0/0:32	1/1:15	0/1:15	0/1:39	0/0:15	0/1:5	0/0:11	0/1:24	1/1:30	0/1:14	0/1:53	1/1:12	0/1:11	1/1:14	0/1:21	0/1:9	0/1:20	./.:0	0/0:42	0/1:6	0/1:20	0/1:85	0/1:15	0/1:23	1/1:16	0/0:37	0/1:40	1/1:20	0/0:17	0/0:48	1/1:5	0/1:50	0/0:5	0/1:22	0/0:53	0/1:36	0/0:28	0/0:63	0/0:15	0/1:14	0/0:8	0/0:9	0/0:10	0/1:14	./.:0	0/0:39	0/0:25	1/1:6	0/0:6	0/0:6	0/0:11	0/1:23	./.:0	./.:0	0/0:12	0/0:15	0/0:12	0/0:28	0/0:23	1/1:7	0/1:15	0/0:32	1/1:12	0/0:23	0/0:27	0/1:19	1/1:12	0/1:14	0/0:5	0/0:19	0/0:10	1/1:7	1/1:18	0/0:15	./.:0	./.:0	./.:0	./.:0	0/0:14	0/0:9	0/0:47	1/1:12	0/0:18	1/1:8	0/0:49
supercont3.463	343542	13424	G	A	.	PASS	NS=86;AF=0.262	GT:DP	0/0:32	0/0:6	1/0:16	0/0:26	0/0:32	0/0:8	1/0:10	0/0:19	0/0:12	1/1:8	0/0:11	1/0:36	0/0:10	1/0:7	0/0:5	1/0:12	0/0:6	./.:0	1/0:18	1/0:23	0/0:9	0/0:26	0/0:17	1/0:9	1/0:5	0/0:6	0/0:16	1/0:15	0/0:9	0/0:11	./.:0	0/0:11	./.:0	1/0:21	1/0:5	1/0:24	1/0:31	0/0:29	0/0:22	1/0:13	1/0:15	0/0:17	0/0:57	0/0:20	0/0:25	1/0:31	0/0:17	0/0:6	1/0:9	1/0:12	0/0:5	0/0:12	0/0:8	1/1:7	1/1:16	0/0:7	0/0:31	1/1:17	0/0:12	1/0:16	0/0:26	1/0:15	0/0:8	./.:0	0/0:14	1/0:11	0/0:26	1/1:5	./.:0	0/0:15	0/0:16	0/0:7	0/0:8	0/0:7	1/0:25	1/0:16	./.:0	1/0:21	1/0:14	1/1:8	1/1:11	0/0:11	0/0:8	0/0:7	./.:0	0/0:11	1/0:5	1/0:11	0/0:17	0/0:20	1/0:7	0/0:9	1/1:21
supercont3.468	229715	13479	AC	CG	.	PASS	NS=92;AF=0.348	GT:DP	0/1:55	0/1:35	0/1:53	0/0:73	0/1:48	0/1:69	1/1:91	0/1:74	1/1:33	1/1:38	0/1:105	0/1:110	0/0:32	1/1:14	0/0:35	0/1:55	1/1:46	1/1:36	0/1:79	0/0:35	0/1:31	1/1:97	0/1:74	0/1:39	0/1:35	0/1:49	0/0:39	0/0:17	0/1:50	0/1:82	0/0:17	0/0:100	1/1:31	1/1:132	1/1:95	0/1:41	0/0:92	0/0:48	1/1:34	0/1:71	0/0:22	0/1:97	0/0:96	0/1:177	0/0:151	0/1:72	0/0:28	0/1:61	0/0:18	0/0:7	1/1:28	0/0:77	0/1:32	0/0:36	0/0:55	0/0:11	0/0:9	1/1:39	0/0:41	0/1:51	0/0:12	1/1:12	0/0:17	0/0:16	0/0:5	1/1:22	0/1:38	0/0:29	0/1:31	0/0:20	1/1:21	0/0:29	0/0:27	0/1:46	0/1:56	0/0:67	0/0:51	0/1:50	0/0:15	0/0:26	0/0:87	0/0:27	0/0:5	./.:0	0/0:26	0/0:45	0/0:12	0/0:14	0/0:74	0/0:40	0/0:91	1/1:36	0/0:77
supercont3.469	166962	13493	T	C	.	PASS	NS=88;AF=0.489	GT:DP	1/1:16	0/0:16	0/0:6	0/0:18	1/0:25	1/0:28	0/0:14	1/0:16	./.:0	1/1:5	1/0:8	1/0:19	1/0:10	1/1:10	1/1:18	0/0:22	0/0:25	1/0:18	0/0:17	1/0:17	./.:0	0/0:14	0/0:9	1/1:18	1/1:8	1/1:12	1/0:36	0/0:13	1/0:18	1/0:21	0/0:18	0/0:9	1/1:9	1/0:16	1/1:19	1/1:11	1/0:34	1/1:18	0/0:6	0/0:43	1/0:10	1/1:11	0/0:43	1/0:46	1/0:22	0/0:12	1/0:9	1/1:17	1/0:24	1/1:7	./.:0	1/1:15	0/0:32	0/0:20	0/0:25	0/0:6	0/0:9	1/0:10	1/0:32	./.:0	1/1:6	1/1:13	0/0:38	1/1:6	0/0:6	0/0:6	1/0:14	1/1:18	./.:0	1/0:27	1/0:7	1/1:7	0/0:29	1/0:11	1/1:17	1/1:24	1/1:22	0/0:14	0/0:20	1/0:26	1/0:18	1/1:8	1/1:7	0/0:6	1/1:24	1/1:17	0/0:16	1/1:12	0/0:13	1/0:17	1/0:23	0/0:22	1/1:17
supercont3.470	309153	13552	G	A	.	PASS	NS=93;AF=0.409	GT:DP	1/0:91	1/0:38	1/0:44	0/0:40	0/0:29	1/0:39	1/1:47	1/0:54	1/0:61	1/0:39	1/0:36	1/0:64	1/0:38	1/0:25	1/0:38	1/1:50	1/1:74	1/1:64	1/0:78	1/1:73	1/0:28	1/0:56	1/0:60	1/1:46	1/0:40	1/0:37	0/0:52	0/0:54	1/0:38	0/0:25	0/0:93	0/0:72	1/0:66	1/0:62	1/1:58	1/0:60	0/0:63	0/0:63	1/0:28	1/0:44	1/0:30	0/0:45	0/0:77	1/0:66	1/0:96	1/0:124	0/0:36	1/0:57	0/0:42	1/0:26	1/0:45	0/0:78	1/0:54	0/0:46	0/0:65	1/0:46	1/0:76	1/0:41	0/0:48	1/0:68	1/0:36	1/0:63	0/0:30	0/0:36	1/0:16	1/0:45	1/0:52	1/0:83	1/1:45	0/0:73	1/0:64	1/0:46	1/0:44	1/0:38	1/0:33	0/0:28	0/0:22	1/0:70	1/0:33	1/0:25	0/0:35	0/0:32	0/0:8	1/0:15	1/0:62	1/1:32	1/0:44	1/1:33	0/0:30	1/0:24	0/0:44	1/1:35	0/0:87
supercont3.471	164129	13563	A	G	.	PASS	NS=92;AF=0.397	GT:DP	0/0:129	0/1:61	0/1:44	0/0:49	0/0:104	0/0:72	0/0:98	0/1:46	0/1:84	0/1:56	0/0:63	0/1:70	0/0:55	0/1:89	0/1:58	0/1:125	0/0:104	0/1:65	0/1:59	0/1:85	0/0:52	0/1:61	0/1:117	0/1:60	0/1:65	0/0:69	0/1:69	0/1:59	0/0:116	0/0:90	1/1:36	0/1:148	0/1:89	1/1:117	0/1:155	0/1:93	1/1:145	0/1:122	0/1:55	0/1:81	0/1:132	0/0:94	0/1:116	1/1:155	0/0:194	1/1:243	0/1:72	0/0:55	0/1:57	0/1:46	0/1:73	0/1:71	0/1:83	0/1:52	0/1:91	0/1:79	0/0:142	0/1:99	0/1:59	0/1:47	0/0:65	0/1:109	0/0:96	0/0:31	0/1:47	0/1:109	0/0:104	0/1:96	0/0:35	0/1:115	0/1:86	0/0:101	0/0:67	1/1:71	./.:0	0/1:89	0/1:65	1/1:84	0/1:45	0/1:70	1/1:50	0/1:47	0/0:27	0/0:42	0/1:81	0/1:172	0/1:91	0/1:47	0/1:123	0/0:54	0/0:124	0/0:115	1/1:110
supercont3.473	251722	13606	CTGCG	TAAAA	.	PASS	NS=93;AF=0.441	GT:DP	1/1:204	0/1:80	0/0:107	0/1:96	1/1:134	0/1:170	0/1:156	1/1:147	0/1:174	0/0:64	0/1:128	0/1:255	0/0:100	0/1:67	0/0:133	0/1:108	1/1:123	0/1:111	0/1:173	0/0:131	0/0:124	1/1:171	0/1:225	0/1:97	0/1:84	0/1:80	0/0:165	0/1:79	0/0:175	1/1:237	0/1:156	1/1:211	0/1:167	0/1:215	0/1:190	1/1:175	0/0:185	0/0:195	1/1:83	0/1:189	1/1:55	0/1:148	0/0:312	0/1:202	0/0:248	0/0:303	1/1:79	1/1:65	0/0:114	0/0:52	0/0:81	0/1:279	1/1:84	0/0:108	0/0:182	1/1:71	0/0:67	0/0:64	0/0:136	0/1:43	1/1:17	1/1:53	1/1:52	0/0:96	0/0:34	0/1:152	0/0:247	1/1:61	0/1:106	0/0:244	1/1:77	0/0:43	0/0:53	0/1:152	1/1:46	0/1:106	0/0:99	0/1:171	0/0:64	1/1:117	0/1:143	0/0:65	1/1:16	1/1:25	0/0:50	0/1:233	0/0:74	0/0:47	0/0:260	1/1:47	0/0:134	1/1:65	0/0:280
supercont3.474	221660	13613	C	T	.	PASS	NS=92;AF=0.435	GT:DP	0/1:27	0/1:31	0/1:33	0/0:45	0/0:30	1/1:43	0/1:31	1/1:41	0/1:26	0/1:65	0/0:67	0/1:159	0/1:52	0/0:60	0/1:36	1/1:14	1/1:17	1/1:49	0/0:174	1/1:25	0/1:36	0/0:119	1/1:69	1/1:31	0/1:28	1/1:39	0/1:61	0/0:35	0/1:77	1/1:86	0/0:41	0/0:115	0/0:63	0/1:104	1/1:85	0/1:62	0/0:113	0/0:138	0/1:46	0/0:63	0/1:73	0/0:47	0/0:160	0/1:152	0/1:144	0/1:132	0/1:54	0/0:95	1/1:24	0/1:30	0/0:37	0/0:77	0/0:57	0/0:90	0/0:43	1/1:37	0/1:45	0/1:65	0/0:29	0/0:57	0/1:37	0/0:47	0/0:31	0/0:10	0/1:17	0/1:11	0/1:33	0/0:41	1/1:14	1/1:53	0/1:59	1/1:64	0/0:22	1/1:38	0/1:55	0/0:24	0/1:40	1/1:41	0/0:38	1/1:23	0/0:46	0/0:26	./.:0	0/0:5	0/1:58	1/1:32	0/1:41	0/1:29	0/0:66	1/1:19	1/1:81	1/1:12	0/0:36
supercont3.48	1274589	13847	CCA	TAG	.	PASS	NS=88;AF=0.494	GT:DP	1/1:38	0/0:10	0/0:17	0/1:18	1/1:42	0/0:7	0/0:22	0/0:45	0/0:30	0/1:20	1/1:14	0/0:19	1/1:48	0/0:28	1/1:20	0/0:59	0/1:67	1/1:55	0/1:60	0/0:37	0/1:11	0/0:36	0/1:39	1/1:33	0/0:10	0/0:10	0/0:41	1/1:10	0/1:22	0/0:30	1/1:10	0/1:54	0/1:96	1/1:105	0/0:31	1/1:18	0/0:46	1/1:32	0/1:20	0/0:42	./.:0	0/1:25	1/1:53	1/1:37	0/1:71	0/0:27	0/0:36	0/0:40	0/0:19	1/1:40	1/1:12	0/1:25	0/1:41	1/1:90	0/1:50	./.:0	0/1:38	0/1:20	0/1:37	0/0:26	1/1:19	0/1:8	1/1:43	0/1:19	0/1:24	./.:0	1/1:13	0/1:38	1/1:37	0/0:82	0/1:52	0/0:19	0/1:44	0/1:11	0/0:26	0/0:11	1/1:21	0/1:19	1/1:13	1/1:45	0/0:20	1/1:78	1/1:13	./.:0	0/1:28	./.:0	1/1:57	0/1:19	0/0:36	0/1:34	1/1:15	1/1:30	0/0:70
supercont3.482	67122	13770	GA	CG	.	PASS	NS=91;AF=0.319	GT:DP	0/0:68	0/0:20	1/0:27	0/0:16	0/0:57	0/0:46	1/0:52	1/0:70	1/0:26	0/0:13	0/0:13	1/0:70	0/0:16	0/0:18	1/1:19	1/0:24	1/0:17	1/1:25	1/0:22	1/0:32	0/0:28	0/0:27	0/0:56	1/0:25	1/0:14	0/0:21	0/0:18	1/0:9	0/0:19	0/0:64	./.:0	1/0:60	1/0:12	1/0:63	1/0:60	1/0:44	1/1:50	0/0:77	1/0:56	1/0:24	1/0:27	0/0:45	0/0:67	1/0:97	0/0:58	1/0:77	0/0:16	0/0:39	1/0:25	0/0:12	0/0:6	0/0:26	0/0:12	0/0:58	1/0:45	0/0:23	0/0:19	1/0:14	0/0:21	1/0:8	0/0:15	1/1:11	0/0:22	0/0:15	1/0:23	0/0:23	0/0:35	1/0:38	0/0:12	0/0:72	0/0:18	0/0:27	0/0:19	0/0:44	1/0:34	1/0:24	1/0:18	1/1:9	1/0:16	1/0:55	1/1:43	1/1:28	./.:0	0/0:6	1/0:23	1/0:53	1/1:34	1/1:36	1/0:80	0/0:17	1/1:53	0/0:18	1/1:58
supercont3.49	1018221	13973	T	G	.	PASS	NS=93;AF=0.306	GT:DP	0/0:164	1/0:88	1/0:61	0/0:201	0/0:198	0/0:147	0/0:167	1/0:73	1/0:91	1/0:44	0/0:56	1/0:98	0/0:65	1/0:42	1/0:53	1/0:221	1/0:84	1/0:151	1/0:141	1/0:133	0/0:84	0/0:110	0/0:84	1/0:111	1/0:90	0/0:195	0/0:89	0/0:149	0/0:156	0/0:138	0/0:90	1/0:164	1/0:241	1/0:125	1/0:223	1/0:127	1/0:77	0/0:219	1/0:137	1/0:121	1/0:80	0/0:124	1/0:231	1/0:282	0/0:145	1/0:234	0/0:253	0/0:191	1/0:109	1/0:126	1/0:99	1/0:154	0/0:152	1/0:193	1/0:128	0/0:93	0/0:59	1/0:249	1/0:214	1/0:68	0/0:94	1/0:148	1/0:203	0/0:101	1/0:99	1/0:57	0/0:191	1/0:67	0/0:115	0/0:251	0/0:115	0/0:153	0/0:117	0/0:98	1/0:87	1/0:94	1/0:68	1/0:178	1/0:82	1/0:177	1/1:109	1/0:240	0/0:17	0/0:74	1/0:159	0/0:16	1/0:159	1/0:75	1/0:115	0/0:114	1/0:180	0/0:123	1/1:128
supercont3.494	22079	13915	AG	GA	.	PASS	NS=91;AF=0.484	GT:DP	0/1:24	0/1:28	0/1:33	1/1:37	0/1:51	1/1:106	0/0:25	0/1:11	0/0:17	0/0:40	0/0:26	0/1:19	0/1:31	1/1:55	1/1:24	0/1:19	0/0:84	0/0:13	0/1:83	0/1:67	0/1:23	0/0:12	0/1:27	0/0:31	0/1:48	0/1:61	1/1:49	1/1:25	0/0:65	0/0:88	1/1:10	1/1:39	0/0:56	1/1:49	0/0:47	0/1:28	1/1:28	1/1:49	0/0:51	0/1:17	0/1:80	./.:0	1/1:15	0/1:16	1/1:25	0/1:158	0/1:62	0/0:10	1/1:66	0/1:46	0/0:27	1/1:28	0/0:36	0/0:29	1/1:22	1/1:51	0/1:42	0/1:68	1/1:82	0/1:78	0/1:22	0/0:5	0/1:126	1/1:50	0/1:23	0/0:15	0/1:23	0/1:13	0/0:13	1/1:125	0/0:21	0/1:31	0/1:24	0/1:36	0/0:25	1/1:27	1/1:53	0/1:25	0/1:23	0/0:29	0/1:45	0/0:16	0/0:9	./.:0	0/0:24	0/0:15	0/1:46	0/0:5	1/1:28	1/1:28	1/1:24	0/0:25	1/1:52
supercont3.499	317440	13970	CTA	TGT	.	PASS	NS=93;AF=0.446	GT:DP	1/1:71	0/0:41	0/0:65	1/1:57	0/1:124	1/1:63	0/1:113	0/0:43	1/1:59	1/1:55	0/1:77	0/0:114	0/0:120	1/1:67	1/1:41	0/0:78	0/0:80	0/1:63	0/0:133	0/1:127	0/0:93	0/1:179	0/1:75	1/1:38	0/1:117	0/1:127	0/0:136	0/0:74	0/1:103	0/0:133	0/0:101	0/0:103	1/1:24	0/0:109	1/1:82	0/1:156	0/1:160	0/0:47	0/0:116	0/0:104	0/1:64	0/1:135	0/0:293	0/0:187	0/1:215	0/0:141	0/1:138	1/1:106	0/1:58	1/1:40	0/0:123	0/0:83	0/1:200	0/1:183	0/1:154	0/0:78	0/0:133	0/1:100	0/0:111	0/1:128	0/1:125	1/1:67	0/0:73	0/1:72	0/1:33	0/0:121	0/0:159	0/1:53	1/1:72	0/1:324	0/1:134	0/1:45	0/0:188	0/1:125	1/1:39	1/1:75	1/1:72	0/0:214	0/0:60	1/1:103	0/1:82	1/1:115	1/1:24	0/1:52	0/1:103	1/1:169	0/1:55	1/1:51	0/1:124	0/1:37	0/1:185	0/0:81	1/1:52
supercont3.5	825003	15501	C	A	.	PASS	NS=92;AF=0.380	GT:DP	1/0:86	1/1:13	1/0:18	0/0:35	0/0:89	1/0:67	1/0:124	1/1:49	0/0:7	1/0:23	0/0:16	1/0:103	1/0:52	1/0:55	./.:0	1/1:31	1/1:60	1/1:9	0/0:45	1/1:27	1/0:23	0/0:42	1/0:20	1/1:21	1/0:42	1/0:108	1/0:32	0/0:43	0/0:40	1/0:105	0/0:14	0/0:41	0/0:94	1/1:80	1/1:63	1/0:34	0/0:68	0/0:78	0/0:28	1/0:72	1/1:42	0/0:61	0/0:149	1/0:45	0/0:67	1/1:128	0/0:89	1/1:12	1/0:70	1/0:31	1/0:64	0/0:12	0/0:17	0/0:39	0/0:11	1/1:68	1/1:34	0/0:37	0/0:24	0/0:29	1/0:42	1/0:73	0/0:14	1/0:40	1/0:32	0/0:126	1/0:22	1/1:45	1/1:21	1/0:31	0/0:27	1/0:17	0/0:46	1/0:27	1/0:64	0/0:27	0/0:17	1/1:50	0/0:66	1/0:40	0/0:39	0/0:5	0/0:6	0/0:32	0/0:52	0/0:57	1/0:36	0/0:22	0/0:122	1/1:25	1/0:49	1/1:38	0/0:116
supercont3.5	939446	15503	TT	CC	.	PASS	NS=93;AF=0.489	GT:DP	1/0:93	0/0:81	1/0:114	1/1:67	1/1:38	1/0:146	1/0:100	0/0:135	1/0:95	1/0:69	1/0:65	0/0:82	1/0:100	1/0:111	1/0:89	0/0:167	0/0:151	0/0:164	1/1:54	0/0:135	1/0:39	1/0:71	0/0:83	0/0:161	0/0:73	1/0:100	1/0:116	1/1:127	0/0:124	1/0:252	1/1:30	1/1:83	1/0:193	1/0:106	0/0:270	1/0:97	1/1:88	1/1:88	1/0:65	1/0:158	1/0:136	1/1:26	1/1:144	1/0:171	1/0:159	0/0:219	1/0:178	0/0:57	1/0:170	0/0:46	1/0:107	1/1:30	1/1:13	1/1:86	1/1:53	0/0:136	1/0:53	0/0:74	1/1:62	0/0:86	1/0:56	1/0:113	1/1:61	1/0:143	1/0:98	1/0:137	1/0:76	0/0:93	0/0:134	1/0:164	1/0:151	1/0:109	1/0:130	0/0:166	1/0:108	1/1:66	1/0:69	0/0:141	1/0:44	0/0:184	1/1:52	1/1:72	1/1:51	1/0:65	1/1:59	1/0:124	1/0:67	1/0:123	1/1:71	0/0:99	1/0:69	0/0:169	1/1:204
supercont3.5	983915	15504	C	A	.	PASS	NS=90;AF=0.494	GT:DP	1/0:60	1/0:38	1/0:47	0/0:45	0/0:58	1/0:60	1/1:82	1/1:40	0/0:17	1/0:22	1/0:29	1/0:33	1/0:30	1/0:87	1/0:42	1/1:88	1/1:56	1/1:53	0/0:41	1/1:42	1/0:31	1/0:39	1/0:71	1/1:32	1/0:19	1/1:35	1/0:38	0/0:63	1/1:66	1/0:65	0/0:32	0/0:46	1/0:48	1/0:42	1/1:51	1/0:43	0/0:88	0/0:90	1/0:29	1/0:47	1/0:52	0/0:63	0/0:120	1/0:84	1/0:137	1/1:113	1/0:80	1/0:51	1/0:42	1/0:22	1/0:63	0/0:71	./.:0	0/0:91	0/0:42	1/0:30	1/0:78	1/0:66	0/0:57	1/0:91	1/0:61	1/0:31	0/0:28	1/0:41	1/0:46	1/0:128	1/1:71	1/1:14	1/1:59	1/0:62	1/0:85	1/0:40	0/0:54	1/1:82	1/1:16	0/0:49	1/0:61	1/1:75	1/0:22	1/1:87	0/0:28	0/0:20	./.:0	1/1:15	0/0:12	./.:0	1/1:41	1/0:34	0/0:131	1/1:17	1/0:37	1/1:59	0/0:71
supercont3.5	987465	15505	CACG	AGTC	.	PASS	NS=93;AF=0.446	GT:DP	1/0:283	1/0:219	1/0:138	0/0:214	0/0:225	1/0:208	1/0:141	1/1:239	1/0:206	1/0:146	1/0:150	1/0:236	1/0:200	1/0:236	1/0:179	1/1:304	1/1:264	1/1:249	0/0:203	1/1:259	1/0:103	1/0:249	1/0:188	1/1:188	1/0:166	1/0:180	1/0:339	0/0:193	1/0:218	1/0:269	0/0:166	0/0:251	1/0:313	1/0:79	1/1:301	1/0:117	0/0:244	0/0:222	1/0:126	1/0:374	1/0:204	0/0:168	0/0:228	1/0:245	1/0:301	1/1:188	1/0:223	1/0:118	1/0:210	1/0:184	1/0:212	0/0:170	0/0:268	0/0:185	0/0:301	1/0:208	1/0:153	1/0:188	0/0:215	1/0:117	1/0:199	1/0:201	0/0:278	1/0:217	1/0:140	1/0:86	1/0:313	1/1:157	1/1:229	1/0:281	1/0:225	1/0:206	0/0:193	1/1:206	1/0:79	0/0:222	1/0:174	1/1:204	1/0:98	1/0:270	0/0:127	0/0:152	0/0:51	1/0:96	0/0:142	1/0:171	1/0:205	1/0:166	0/0:247	1/1:137	1/0:200	1/1:263	0/0:327
supercont3.5	2094268	15458	C	A	.	PASS	NS=90;AF=0.433	GT:DP	1/0:30	1/0:19	1/1:19	0/0:19	0/0:29	1/0:44	1/1:34	1/0:62	1/0:39	1/1:17	1/0:26	1/0:37	1/0:41	0/0:17	1/0:22	1/1:26	1/1:48	1/1:36	1/0:56	1/1:49	1/0:19	1/0:60	1/0:38	1/1:24	1/0:21	1/0:47	0/0:38	0/0:13	1/0:45	1/0:20	0/0:23	0/0:54	1/0:62	1/0:62	1/1:35	1/0:39	0/0:30	0/0:36	1/0:17	1/0:46	1/0:18	0/0:16	0/0:52	1/0:116	1/0:92	1/0:81	0/0:32	1/0:37	0/0:26	1/0:34	0/0:20	0/0:37	1/1:66	1/0:65	0/0:31	1/0:9	1/0:30	1/1:54	0/0:68	1/0:29	1/0:43	1/0:45	0/0:52	0/0:8	1/1:37	1/0:67	1/0:40	1/1:64	1/0:20	0/0:41	1/0:35	1/0:22	1/0:26	1/0:25	1/0:37	0/0:16	0/0:8	1/0:26	1/0:34	1/0:52	1/0:31	0/0:32	./.:0	./.:0	1/0:22	1/0:47	1/0:27	./.:0	0/0:35	1/0:27	0/0:90	1/1:34	0/0:37
supercont3.50	217866	14239	ATT	GAG	.	PASS	NS=88;AF=0.420	GT:DP	1/1:61	0/0:14	0/0:9	0/1:25	1/1:65	1/1:50	0/1:54	0/1:49	0/1:33	0/1:19	0/1:21	0/0:58	1/1:18	0/0:5	1/1:12	0/0:12	0/1:24	1/1:21	0/1:46	0/0:12	0/1:27	0/0:54	0/1:47	1/1:39	0/0:24	1/1:12	0/0:25	0/1:12	0/1:51	1/1:48	1/1:35	0/1:21	0/1:41	1/1:92	0/1:63	0/1:29	0/0:48	1/1:46	0/1:35	0/0:11	0/0:17	0/0:11	1/1:61	1/1:52	0/1:45	0/0:13	0/0:13	0/0:11	0/1:30	1/1:8	1/1:28	0/1:22	0/0:45	0/1:30	0/0:8	1/1:7	0/0:10	./.:0	0/0:12	0/0:13	0/1:43	0/1:35	0/0:23	./.:0	0/1:34	./.:0	1/1:26	0/1:36	1/1:9	0/0:45	./.:0	0/0:7	0/0:11	0/0:16	0/0:31	0/0:23	0/0:5	1/1:17	1/1:21	1/1:5	0/0:41	0/0:32	./.:0	0/0:11	0/1:37	0/0:22	1/1:21	0/0:8	0/0:19	0/0:12	0/0:15	1/1:8	0/0:23
supercont3.50	489372	14246	TATC	ATCA	.	PASS	NS=88;AF=0.477	GT:DP	0/0:22	1/1:13	1/1:16	1/0:21	0/0:20	1/0:28	0/0:11	1/0:27	0/0:16	1/0:9	1/0:26	1/1:37	0/0:24	1/1:12	0/0:8	1/1:30	1/0:27	0/0:7	1/0:12	1/1:34	0/0:8	1/1:8	1/0:34	./.:0	1/1:13	0/0:8	1/1:22	1/0:22	1/0:7	0/0:29	0/0:5	1/0:28	1/0:21	0/0:40	0/0:15	1/0:27	1/1:49	0/0:42	1/0:25	1/1:26	1/1:32	1/0:37	0/0:16	0/0:39	1/0:41	1/1:84	1/1:25	1/1:30	1/1:12	./.:0	0/0:9	1/0:53	./.:0	./.:0	1/0:17	0/0:31	1/0:28	1/0:37	0/0:20	1/1:42	1/0:18	1/0:19	0/0:41	1/1:12	1/0:6	0/0:37	0/0:33	1/0:30	0/0:17	1/1:29	1/0:22	1/1:26	1/0:12	1/0:19	1/1:8	1/1:22	1/0:10	0/0:5	0/0:16	0/0:19	1/1:10	1/0:10	./.:0	1/1:9	0/0:9	1/1:8	0/0:32	0/0:5	1/1:38	0/0:11	1/0:9	0/0:9	1/1:23
supercont3.50	493481	14247	ATAGCT	TATTAA	.	PASS	NS=92;AF=0.429	GT:DP	0/0:60	1/1:7	1/1:6	0/1:24	0/0:41	0/0:41	0/0:34	0/1:40	0/1:23	0/1:24	0/1:33	1/1:29	0/0:35	1/1:8	0/0:6	1/1:8	0/0:22	0/1:22	0/1:31	1/1:13	0/0:12	1/1:23	0/1:63	0/0:24	1/1:7	0/0:24	1/1:13	0/0:18	0/1:16	0/1:13	0/0:15	1/1:9	0/1:55	0/0:37	0/1:55	0/1:54	1/1:23	0/0:54	0/1:36	1/1:18	1/1:9	0/1:20	0/0:39	0/0:101	1/1:26	1/1:30	1/1:19	1/1:17	0/0:14	0/0:10	0/0:24	0/0:64	1/1:24	0/0:62	0/1:29	0/0:21	0/1:33	0/1:14	0/0:25	1/1:8	0/0:17	0/0:12	0/1:14	0/0:9	0/0:29	0/0:42	0/0:29	0/0:28	0/0:31	1/1:20	0/0:15	0/1:43	0/1:40	0/1:24	1/1:16	1/1:12	0/0:13	0/0:27	0/0:35	0/0:40	1/1:16	0/1:47	0/0:10	1/1:8	0/1:22	1/1:19	0/0:25	0/1:7	./.:0	0/1:28	0/1:57	0/0:26	1/1:19
supercont3.500	206939	14128	ATCCA	GGTTG	.	PASS	NS=93;AF=0.430	GT:DP	0/0:258	0/0:159	0/0:116	0/1:184	0/1:246	0/0:182	0/1:293	0/1:208	1/1:214	1/1:141	0/0:256	0/1:341	0/1:153	1/1:131	0/1:152	1/1:204	0/1:251	1/1:217	0/1:142	0/1:261	0/1:154	0/1:246	0/0:260	0/1:174	1/1:89	0/0:151	0/1:239	0/1:86	0/1:215	0/1:454	0/0:164	0/1:281	1/1:214	1/1:254	0/0:190	0/0:247	0/1:484	0/1:295	0/1:196	0/1:252	0/1:149	0/0:260	0/1:487	0/1:395	0/0:359	0/1:337	0/1:265	0/1:352	0/1:148	0/1:135	0/1:228	0/1:209	0/0:318	0/1:322	0/0:301	0/0:194	0/0:249	0/1:181	0/1:290	0/1:229	0/0:112	0/1:290	0/0:193	0/1:101	0/1:130	1/1:426	0/1:169	0/1:293	0/1:137	0/0:413	0/1:167	1/1:151	0/0:145	0/0:112	0/0:193	0/1:131	0/0:157	0/0:237	1/1:278	0/1:236	0/1:192	1/1:403	0/1:32	0/0:75	0/0:169	0/1:104	0/1:198	1/1:167	0/1:287	0/1:182	0/1:126	0/0:216	1/1:329
supercont3.500	208123	14129	CTCAAC	TCTGGT	.	PASS	NS=93;AF=0.430	GT:DP	0/0:511	0/0:297	0/0:272	0/1:296	0/1:320	0/0:124	0/1:320	0/1:389	1/1:307	1/1:242	0/0:329	0/1:608	0/1:273	1/1:218	0/1:229	1/1:341	0/1:283	1/1:208	0/1:460	0/1:283	0/1:226	0/1:311	0/0:409	0/1:266	1/1:214	0/0:544	0/1:355	0/1:203	0/1:389	0/1:520	0/0:253	0/1:365	1/1:423	1/1:518	0/0:629	0/0:309	0/1:373	0/1:602	0/1:242	0/1:358	0/1:296	0/0:604	0/1:433	0/1:690	0/0:615	0/1:557	0/1:609	0/1:236	0/1:365	0/1:279	0/1:267	0/1:421	0/0:431	0/1:420	0/0:373	0/0:336	0/0:368	0/1:536	0/1:315	0/1:287	0/0:399	0/1:366	0/0:249	0/1:246	0/1:226	1/1:482	0/1:326	0/1:435	0/1:278	0/0:329	0/1:549	1/1:425	0/0:400	0/0:352	0/0:374	0/1:425	0/0:392	0/0:355	1/1:301	0/1:514	0/1:310	1/1:397	0/1:63	0/0:272	0/0:431	0/1:385	0/1:393	1/1:250	0/1:267	0/1:311	0/1:371	0/0:501	1/1:503
supercont3.502	190737	14150	C	A	.	PASS	NS=93;AF=0.430	GT:DP	1/1:71	0/0:82	0/0:142	1/1:73	1/0:186	1/1:57	1/0:171	0/0:55	1/1:115	1/1:17	1/0:161	0/0:120	0/0:93	1/1:46	1/1:64	0/0:108	0/0:190	1/0:125	0/0:294	1/0:137	0/0:115	1/0:213	1/0:146	1/1:27	1/0:135	1/0:177	1/0:120	0/0:123	1/0:126	0/0:117	0/0:111	0/0:181	1/1:76	0/0:108	1/1:146	1/0:129	1/0:265	0/0:140	0/0:134	0/0:181	1/0:90	1/1:218	0/0:343	0/0:284	1/0:311	0/0:213	1/0:267	1/1:124	1/0:243	1/1:110	0/0:235	0/0:190	1/0:137	1/0:205	1/0:158	0/0:122	0/0:123	1/0:135	0/0:118	1/0:175	1/0:103	1/1:216	0/0:173	1/0:106	1/0:87	0/0:317	0/0:181	1/0:176	1/1:126	1/0:235	1/0:232	1/0:200	0/0:196	1/0:86	1/1:68	1/1:200	1/1:116	0/0:279	0/0:168	1/0:229	1/0:180	1/0:203	1/0:37	1/0:93	1/0:146	1/1:206	0/0:132	1/1:100	1/0:373	0/0:160	1/0:192	0/0:224	1/1:112
supercont3.503	239075	14163	TG	CT	.	PASS	NS=88;AF=0.341	GT:DP	1/0:35	1/1:20	0/0:40	1/0:59	1/0:29	1/0:15	1/1:21	1/0:11	1/0:26	1/0:56	1/0:81	1/0:57	0/0:38	1/0:27	0/0:34	0/0:43	1/1:110	1/1:24	1/0:68	1/0:61	1/0:8	1/1:69	1/0:42	1/1:12	1/0:47	1/0:22	0/0:39	0/0:38	0/0:6	0/0:26	0/0:49	0/0:101	1/1:89	0/0:66	1/1:85	1/1:35	0/0:29	0/0:55	1/1:8	1/0:111	0/0:54	1/1:43	0/0:100	1/0:93	0/0:52	0/0:55	./.:0	1/0:13	0/0:11	0/0:17	0/0:49	1/0:73	1/1:19	0/0:5	0/0:33	0/0:16	./.:0	0/0:42	0/0:83	1/0:30	0/0:6	1/1:12	0/0:6	0/0:40	0/0:17	0/0:5	0/0:56	1/1:13	1/0:18	0/0:45	1/1:20	0/0:11	0/0:8	0/0:40	1/1:55	0/0:36	0/0:45	1/0:50	0/0:6	0/0:19	1/0:29	0/0:19	./.:0	./.:0	0/0:10	0/0:44	0/0:28	./.:0	0/0:104	1/1:39	0/0:64	1/1:25	0/0:37
supercont3.507	170077	14191	G	T	.	PASS	NS=93;AF=0.398	GT:DP	0/1:21	0/1:11	0/1:24	0/0:58	0/1:11	0/0:23	0/1:6	0/0:25	0/0:19	0/1:12	0/1:8	0/0:21	1/1:10	1/1:6	1/1:9	0/0:24	0/1:7	0/1:13	1/1:7	0/0:24	0/1:9	1/1:23	0/1:20	0/0:8	0/0:39	1/1:13	0/1:16	1/1:12	0/1:23	0/0:15	1/1:49	1/1:10	0/0:36	0/0:39	0/0:26	0/0:25	0/0:42	1/1:21	0/1:6	0/0:12	0/1:65	0/0:20	0/1:55	1/1:25	0/1:8	1/1:27	0/0:42	0/0:51	0/0:21	0/1:14	1/1:21	1/1:58	0/0:24	0/0:21	0/1:29	1/1:33	0/1:17	0/0:71	0/1:15	0/0:51	1/1:15	0/0:50	0/1:19	0/0:13	0/0:28	1/1:5	1/1:29	0/1:28	0/0:23	0/0:33	0/1:11	0/1:21	1/1:29	0/0:42	0/1:26	0/0:14	0/0:12	1/1:39	1/1:22	0/1:11	0/0:20	0/1:25	0/0:11	0/0:17	0/1:10	0/0:80	0/1:22	0/0:17	0/0:18	0/0:24	0/0:32	1/1:19	0/0:58
supercont3.51	207146	14373	AAG	TGA	.	PASS	NS=90;AF=0.400	GT:DP	0/0:38	0/1:17	0/1:22	0/0:23	0/0:12	0/0:56	0/0:29	0/1:25	0/1:13	0/1:25	0/0:17	0/1:40	0/0:11	0/0:15	1/1:25	0/1:30	0/0:11	0/1:37	1/1:11	0/1:18	0/0:20	0/0:25	0/1:56	1/1:11	0/1:12	0/0:36	0/1:36	0/1:11	0/0:51	0/0:95	0/0:25	0/1:49	0/1:37	1/1:10	0/1:82	1/1:31	1/1:74	0/0:8	0/1:34	1/1:6	0/1:45	0/0:15	1/1:32	1/1:61	0/0:51	0/0:64	0/0:26	0/0:17	1/1:19	1/1:10	0/1:33	0/1:31	0/0:58	0/1:13	0/1:24	0/1:47	0/0:43	0/0:14	0/1:22	1/1:8	0/0:9	0/1:12	1/1:6	0/0:16	0/0:22	./.:0	0/0:6	0/1:15	0/0:8	0/0:10	0/1:51	0/0:18	0/0:22	1/1:25	0/0:34	./.:0	0/1:24	1/1:28	0/1:45	1/1:5	1/1:21	0/1:38	./.:0	0/0:15	0/1:33	0/0:62	1/1:17	1/1:26	0/1:74	0/0:11	0/0:24	0/0:15	1/1:53
[truncated: 172,176 more chars]
