# Supplementary material for: Cytonuclear Epistasis Controls the Density of Symbiont Wolbachia pipientis in Nongonadal Tissues of Mosquito Culex quinquefasciatus
Source: G3 (Bethesda). 2017 Jun 9;7(8):2627–35. doi: 10.1534/g3.117.043422 (PMC5555468; doi:10.1534/g3.117.043422)
Supplement: Supplementary file 4 [file 2627FileS4.zip]

Archive with 1 entries (1 files):
- File_S4_Code_accept.Rmd
