# Supplementary material for: Cytonuclear Epistasis Controls the Density of Symbiont Wolbachia pipientis in Nongonadal Tissues of Mosquito Culex quinquefasciatus
Source: G3 (Bethesda). 2017 Jun 9;7(8):2627–35. doi: 10.1534/g3.117.043422 (PMC5555468; doi:10.1534/g3.117.043422)
Supplement: Supplementary file 4 [file 2627FileS4.zip › File_S4_Code_accept.Rmd]

---
title: "R code"
author: "Kevin Emerson"
date: "2/14/2017"
output:
  html_document: default
  pdf_document: default
---

```{r setup, include=FALSE}
knitr::opts_chunk$set(echo = TRUE)
```

## chakravartiGenomeLength(cross,chr)

This function calculates genome length for an associated linkage map using method in Chakravarti et al. (1991). Genetics 128:175-182.
This function returns a vector of linkage group lengths with the length of the number of chromosomes in the cross object.

```{r}
chakravartiGenomeLength <- function(cross, chr=NULL) {
  if(!missing(chr))
    cross <- subset(cross, chr=chr)
  t <- summary.map(cross)
  mar <- t[1:length(t[,1])-1,1]
  len <- t[1:length(t[,1])-1,2]
  chakLen <- len * (mar+1)/(mar-1)
  chakLen
}
```
## fishmanGenomeLength(cross, chr)
This function calculates genome length for an associated linkage map using method in Fishman et al. (2001). Genetics 159:1701-1716.
This function returns a vector of linkage group lengths with the length of the number of chromosomes in the cross object.

``` {r}
fishmanGenomeLength <- function(cross, chr=NULL) {
  if (!missing(chr))
    cross <- subset(cross, chr=chr)
  t <- summary.map(cross)
  len <- t[1:length(t[,1])-1,2]
  spa <- t[1:length(t[,1])-1,3]
  fishLen <- len + 2* spa
  fishLen
}
```

## fishmanCoverage(cross, chr, d)
This funciton calculates genome coverage for an associated linkage map using method in Fishman et al. (2001). Genetics 159:1701-1716.
It estimates the proportion of the genome within d cM of a marker.
This function writes output to screen and returns the value

```{r}
fishmanCoverage <- function(cross, chr=chr, d=10) {
  if (!missing(chr))
    cross <- subset(cross, chr=chr)
  L <- sum(fishmanGenomeLength(cross,chr))
  c <- 1-exp(-2 * d * totmar(cross) / L)
  c
}
```

## markerDispersion(cross,chr)
Uses Nearest-neighbor methods from Clark & Evans (1954, 1979) to determineif markers are randomly distributed throughough the linkage map.

```{r}
markerDispersion <- function(cross, chr=NULL) {
  y <- subset(cross, chr=chr)
  m <- markernames(y)
  x <- pull.map(y)[[1]]
  nn <- NULL
  for (i in seq(along=m)) {
    if (i==1){                                     # first marker
      nn <- rbind(nn, -(x[m[i]] - x[m[i+1]]))
    } else if (i==length(x)) {                     # last marker
        nn <- rbind(nn, x[m[i]] - x[m[i-1]])
    } else {                                       # internal marker
        ifelse (x[m[i]] - x[m[i-1]] <  -(x[m[i]] - x[m[i+1]]),
          nn <- rbind(nn, x[m[i]] - x[m[i-1]]),
          nn <- rbind(nn, -(x[m[i]] - x[m[i+1]]))
        )
    }
  }
  rA <- mean(nn)
  p  <- totmar(y)/chrlen(y)
  rE <- 1 / (2*p)
  r  <- rA / rE
  c  <- 2 * p * (rA - rE)       # from Clark and Evans 1979 (Ecology)
  p  <- 2 * pnorm(abs(c), lower.tail=F) # p value for test of rA != rE

  print(paste("Test for random distribution of markers on Chromosome",chr))
  print(paste("average  Nearest-Neighbor distance (cM), rA: ",format(rA, digits=4)))
  print(paste("expected Nearest-Neighbor distance (cM), rE: ",format(rE, digits=4)))
  print(paste("R = rA / rE: ", format(r, digits=4)))
  print(paste("Z-value: ",format(c,digits=4),"     P-value: ",format(p,digits=4)))
}
```

##orderMarkers.moreRipple
  (cross, chr, window, use.ripple, error.prob, map.function, maxit, tol, verbose, numMarkersAdd) 
  
This is a modification to the orderMarkers function in package Rqtl
that adds an additional parameter to define the number of markers, afterwhich, you will invoke a ripple on the marker order (numMarkersAdd).  For instance, if numMarkersAdd=10, after the addition of every 10 markers to the linkage group, a ripple is performed.  This will drastically slow down the building of the map but will help to reduce the drastic effects of markers thatare possibly 'misplaced' in the map early in the process.

The code below also includes the sub-function that is required.

```{r}
orderMarkers.sub.moreRipple <- function (cross, chr, window = 7, use.ripple = TRUE, verbose = FALSE, numMarkersAdd=0) 
{
  if (missing(chr)) 
    chr <- names(cross$geno)[1]
  if (length(chr) > 1) {
    if (length(grep("^-", chr)) > 0) 
      stop("Need to give a single chromosome name.")
    warning("Need to give a single chromosome name; using just the first")
    chr <- chr[1]
  }
  if (length(matchchr(chr, names(cross$geno))) > 1) 
    stop("Chr ", chr, " not found.")
  cross <- subset(cross, chr = chr)
  names(cross$geno)[1] <- "1"
  n.mar <- totmar(cross)
  if (n.mar < 3) 
    return(1:n.mar)
  if (use.ripple && n.mar <= window) {
    rip <- summary(ripple(cross, chr = 1, window = window, 
                          verbose = FALSE))
    nxo <- rip[1:2, ncol(rip)]
    if (nxo[1] <= nxo[2]) 
      return(1:n.mar)
    else return(rip[2, 1:(ncol(rip) - 1)])
  }
  nt <- ntyped(cross, "mar")
  themar <- order(nt, decreasing = TRUE)
  marnam <- markernames(cross)
  if (n.mar > 3) {
    for (i in 4:n.mar) cross <- movemarker(cross, marnam[themar[i]], 
                                           2)
  }
  makeorders <- function(n) {
    orders <- matrix(ncol = n, nrow = n)
    for (k in 1:n) {
      orders[k, n - k + 1] <- n
      orders[k, -(n - k + 1)] <- 1:(n - 1)
    }
    orders
  }
  simpleswitch <- function(cross, neworder) {
    cross$geno[[1]]$data <- cross$geno[[1]]$data[, neworder]
    if (is.matrix(cross$geno[[1]]$map)) 
      cross$geno[[1]]$map <- cross$geno[[1]]$map[, neworder]
    else cross$geno[[1]]$map <- cross$geno[[1]]$map[neworder]
    cross
  }
  if (verbose) 
    cat(" --- Adding marker 3 of", n.mar, "\n")
  orders <- makeorders(3)
  nxo <- rep(NA, nrow(orders))
  nxo[1] <- sum(countXO(cross, 1))
  temp <- cross
  for (kk in 2:nrow(orders)) {
    temp$geno[[1]]$data <- temp$geno[[1]]$data[, orders[kk, 
                                                        ]]
    nxo[kk] <- sum(countXO(cross, 1))
  }
  wh <- which(nxo == min(nxo))
  if (length(wh) > 1) 
    wh <- sample(wh, 1)
  if (wh > 1) 
    cross <- simpleswitch(cross, orders[wh, ])
  if (n.mar > 3) {
    for (k in 4:n.mar) {
      if (verbose) 
        cat(" --- Adding marker", k, "of", n.mar, "\n")
      cross <- movemarker(cross, marnam[themar[k]], 1)
      orders <- makeorders(k)
      nxo <- rep(NA, nrow(orders))
      nxo[1] <- sum(countXO(cross, 1))
      temp <- cross
      for (kk in 2:nrow(orders)) {
        temp$geno[[1]]$data <- cross$geno[[1]]$data[, 
                                                    orders[kk, ]]
        nxo[kk] <- sum(countXO(temp, 1))
      }
      wh <- which(nxo == min(nxo))
      if (length(wh) > 1) 
        wh <- sample(wh, 1)
      if (wh > 1) 
        cross <- simpleswitch(cross, orders[wh, ])
      
      ### ADDITION
      if (use.ripple && (k %% numMarkersAdd == 0)) {
        cat("ripple for marker number: \n",k)
        dif <- -8
        while (dif < 0) {
          rip <- summary(ripple(cross, chr = 1, window = window, 
                                verbose = FALSE))
          dif <- diff(rip[1:2, ncol(rip)])
          if (dif < 0) 
            cross <- simpleswitch(cross, rip[2, 1:(ncol(rip) - 
                                                     1)])
        }
      }
      
    }
  }
  if (use.ripple) {
    cat("Running final ripple...\n")
    dif <- -8
    while (dif < 0) {
      rip <- summary(ripple(cross, chr = 1, window = window, 
                            verbose = FALSE))
      dif <- diff(rip[1:2, ncol(rip)])
      if (dif < 0) 
        cross <- simpleswitch(cross, rip[2, 1:(ncol(rip) - 
                                                 1)])
    }
  }
  match(colnames(cross$geno[[1]]$data), marnam)
}


orderMarkers.moreRipple <- function (cross, chr, window = 7, use.ripple = TRUE, error.prob = 1e-04, 
                                     map.function = c("haldane", "kosambi", "c-f", "morgan"), 
                                     maxit = 4000, tol = 1e-04, sex.sp = TRUE, verbose = FALSE,
                                     numMarkersAdd = 10) 
{
  map.function <- match.arg(map.function)
  if (!missing(chr)) 
    chr <- matchchr(chr, names(cross$geno))
  else chr <- names(cross$geno)
  n.mar <- nmar(cross)
  if (verbose > 1) 
    verbose.sub <- TRUE
  else verbose.sub <- FALSE
  for (i in chr) {
    if (verbose && length(chr) > 1) 
      cat(" - Chr", i, "\n")
    if (n.mar[i] > 2) {
      neworder <- orderMarkers.sub.kevin(cross, i, window = window, 
                                         use.ripple = use.ripple, verbose = verbose.sub, newMarkersAdd)
      cross <- switch.order(cross, i, neworder, error.prob = error.prob, 
                            map.function = map.function, maxit = maxit, tol = tol, 
                            sex.sp = sex.sp)
    }
  }
  cross
}
```
